# Supplementary material for: Influence of musculotendon geometry variability in muscle forces and hip bone-on-bone forces during walking
Source: PLoS One. 2019 Sep 25;14(9):e0222491. doi: 10.1371/journal.pone.0222491 (PMC6760798; doi:10.1371/journal.pone.0222491)
Supplement: S1 Table — Each sheet corresponds to the modifications of one muscle. Each column corresponds to a specific modification. (XLSX) [file pone.0222491.s003.xlsx]

## Sheet: Baseline Model
Gluteus Medius Anterior	Gluteus Medius Middle	Gluteus Medius Posterior	Gluteus Minimus Anterior	Gluteus Minimus Middle	Gluteus Minimus Posterior	Gluteus Maximus Anterior	Gluteus Maximus Middle	Gluteus Maximus Posterior	Adductor Longus	Adductor Brevis	Adductor Magnus Anterior	Adductor Magnus Middle	Adductor Magnus Posterior	Tensor Fasciae Latae	Pectineus	Iliacus	Psoas	Quadriceps Femoris	Gemelus	Perineus	Rectus Femoris	Semimembranous	Semitendinous	Biceps Femoris Long Head	Sartorius	Gracilis
47.2531	40.6488	60.6288	6.22328	9.44114	15.1326	10.0236	1.62477	0.0200693	0.0229882	0.0203895	0.0172009	0.0165976	0.0200205	7.47783	0.0967524	50.1796	58.3801	0.126538	1.88879	31.3766	0.0117994	192.714	29.0099	88.7191	5.31992	0.946806
113.527	66.276	66.5115	11.5597	13.8021	18.4825	26.5526	39.3486	0.0607577	0.0178915	0.0215022	0.0199977	0.0256354	0.108601	0.133336	0.0321523	0.0699807	0.0711222	0.0249024	0.0725859	18.295	0.00721526	353.147	60.1772	205.19	0.711475	2.61567
122.461	19.2927	0.035036	10.0599	5.56999	0.328388	14.4531	55.5808	92.093	10.7041	26.9102	20.7168	23.9126	88.369	0.0109584	0.544617	0.023073	0.0216847	0.0164311	0.0152203	0.0203982	0.00631221	443.365	86.8159	301.049	0.00898089	8.53688
136.677	33.598	0.0390323	11.1868	7.09351	1.13288	26.6987	89.8151	121.094	1.37478	25.389	21.9789	26.8067	105.027	0.0103243	0.347361	0.0173483	0.0165023	0.0146708	0.0136752	0.01967	0.00700425	393.37	81.1936	286.908	0.00748158	7.12378
132.285	64.6295	23.2887	11.9729	11.3691	10.7112	41.0375	103.34	79.804	0.0241191	0.709386	3.03273	10.5603	66.318	0.0218291	0.0821958	0.0193463	0.0187994	0.0166538	0.0223761	0.0514776	0.0149393	201.207	41.6909	155.644	0.0108894	1.33013
136.576	84.5541	70.4781	14.012	15.6248	20.2667	43.3785	85.3125	24.184	0.0151308	0.0245404	0.0268815	0.126104	28.0779	0.990462	0.0249403	0.0262762	0.0258344	0.0153977	0.0262284	2.01284	0.0278202	105.128	20.1359	77.3427	0.0239116	0.0449831
188.87	121.946	108.342	20.3686	23.3085	31.6053	57.6968	102.053	9.18654	0.0102137	0.0148494	0.0150483	0.030993	23.8121	6.03797	0.0173607	0.0218175	0.0214865	0.0106472	0.0204966	6.91736	0.0261982	108.804	19.819	75.6884	0.030369	0.0220173
227.22	144.421	121.832	25.0173	28.526	38.5164	64.7112	109.104	5.50664	0.00864645	0.0125274	0.0126102	0.0246017	25.6887	8.07474	0.0149053	0.0188698	0.0185622	0.0087833	0.0162804	4.54277	0.0235013	119.358	21.8447	81.2835	0.024322	0.0166409
251.404	157.894	131.83	27.9854	32.1403	43.7721	66.4137	105.63	1.51273	0.0079983	0.0113019	0.0111453	0.0196852	21.9309	10.8112	0.0137006	0.0185557	0.0182427	0.00802973	0.0149823	6.33067	0.025466	112.21	19.834	73.6957	0.0244374	0.0134762
279.778	172.278	144.804	31.0844	36.9148	49.5345	67.6925	101.909	0.258501	0.00741683	0.010215	0.00998412	0.0163695	16.7384	13.9666	0.0128553	0.0184754	0.0182222	0.00778453	0.0149494	12.233	0.0295025	101.759	16.7509	63.7535	0.0270418	0.0116348
333.466	196.282	161.957	36.0922	45.2499	56.8861	73.8877	114.285	1.71108	0.00662809	0.0092384	0.00928232	0.0182105	18.8006	13.9765	0.0118596	0.0161216	0.0159565	0.00744704	0.0177836	17.0317	0.0259809	118.629	19.7764	76.22	0.0568943	0.0129426
391.831	218.323	179.107	42.9615	52.0223	62.7415	81.1493	133.286	7.71403	0.00603513	0.00863172	0.00887864	0.0153414	23.9753	10.8043	0.0104743	0.0138002	0.0137144	0.00730415	0.0143175	22.8891	0.0215717	148.377	25.8481	100.859	0.0171982	0.010041
440.439	211.811	172.604	43.1652	50.5873	59.6365	80.4936	139.4	20.3384	0.00623497	0.00927781	0.0100163	0.0188035	28.3125	4.89999	0.0107712	0.0130952	0.0130654	0.00838325	0.0166382	25.3624	0.0205922	165.045	29.8794	118.116	0.0151848	0.0109347
473.173	204.752	158.923	43.1213	49.0922	56.2503	78.3032	140.213	28.3664	0.00643867	0.00994656	0.0111908	0.0232512	32.268	1.12596	0.0110642	0.0125965	0.0125853	0.00915646	0.0178231	22.6498	0.0199139	181.194	33.5163	132.365	0.0134758	0.0117124
491.975	198.652	146.994	43.1026	48.217	54.1832	75.3992	136.237	29.6123	0.00654453	0.0101977	0.0116367	0.0271773	32.1896	0.817982	0.0112439	0.0126173	0.0126279	0.00971776	0.0226682	21.7832	0.0216037	180.955	33.0646	132.533	0.0134959	0.0118479
521.959	205.062	149.915	45.1909	50.7874	57.371	76.8024	136.416	25.4652	0.00611962	0.00925336	0.0108758	0.033465	27.6216	3.07856	0.0116677	0.0128067	0.0128915	0.0104225	0.0760794	27.9273	0.0265289	169.872	29.3681	123.573	0.0242804	0.013594
541.98	207.457	145.715	46.953	52.9597	59.7264	77.6814	135.928	21.5223	0.0332009	0.0482688	0.0528268	0.0910536	23.3171	5.55917	0.0575766	0.0730709	0.0737745	0.056402	0.147741	30.6586	0.163827	161.954	26.5812	116.8	0.0935177	0.0549364
547.493	200.922	141.14	47.9669	53.8302	59.5331	76.0289	131.1	16.7947	0.00555927	0.00786231	0.00847214	0.0145103	18.9383	8.21181	0.00977599	0.0130239	0.0131903	0.00978579	0.0951851	27.8353	0.0325509	150.968	23.3201	107.372	0.029786	0.0093002
528.081	181.416	129.731	47.5281	52.4423	55.5488	70.4919	119.491	11.3679	0.00557934	0.00770428	0.00814537	0.0130291	14.6361	10.8682	0.00986937	0.0138594	0.0140605	0.00968777	0.0413062	24.9756	0.0394375	132.747	19.1348	92.3806	0.0239637	0.00893413
503.477	167.534	120.935	47.654	51.5176	51.3263	64.9019	106.314	3.97817	0.00555159	0.00739856	0.00760878	0.0116104	8.47093	15.2088	0.00990151	0.0151762	0.0154319	0.00945025	0.0649959	23.3498	0.0535884	106.876	13.095	70.8499	0.0534819	0.00859251
491.041	167.341	120.995	50.0243	52.9428	48.5559	63.0336	98.8557	0.224561	0.0052249	0.00672328	0.00673891	0.00973463	2.31018	20.9185	0.00945371	0.0159196	0.0162416	0.00879314	0.0361744	24.0604	0.0678889	87.8124	7.85176	53.218	0.0822386	0.00791149
480.994	169.691	119.166	54.2288	55.1117	45.9004	61.1503	91.121	0.0377088	0.00484488	0.00602022	0.00585177	0.00810522	0.350625	26.6838	0.00881537	0.0167034	0.0170527	0.0076049	0.027593	23.0957	0.0798531	78.1701	4.61663	40.1788	0.247396	0.00708473
455.252	170.371	113.131	58.8984	56.6673	45.2246	57.3076	79.2753	0.0191416	0.00457071	0.00551534	0.00521197	0.0070273	0.079628	32.9063	0.00839442	0.0178413	0.0181688	0.00651741	0.0222046	20.4593	0.0926408	66.7007	1.96088	23.739	0.776088	0.00648967
445.436	170.145	111.547	60.809	56.0715	44.5621	54.8907	71.7472	0.0462901	0.0143176	0.0168566	0.0156534	0.0206133	0.11736	37.7962	0.0264732	0.0626539	0.0638641	0.0197779	0.0620497	20.114	0.203341	57.0943	1.22893	12.1329	1.90222	0.0200334
439.085	170.917	111.028	62.2233	54.9154	44.0596	53.5239	67.4695	0.0117582	0.00414181	0.00481822	0.00443114	0.00576159	0.0266556	41.13	0.00773063	0.0192953	0.019676	0.00563355	0.0159522	19.7369	0.091825	55.7369	0.396669	6.788	2.45509	0.00578793
426.122	169.567	110.851	62.4461	54.2375	43.4605	50.9306	60.2107	0.00943888	0.00404873	0.00458918	0.0041603	0.00527357	0.0188606	45.2059	0.00763354	0.0219448	0.0224682	0.005475	0.0153026	20.2099	0.12752	38.7566	0.0911094	0.494669	4.11522	0.00554585
424.91	175.181	118.863	64.6712	56.7019	45.3858	49.2433	50.549	0.00693501	0.00387789	0.00420112	0.00373908	0.00455676	0.012078	53.5375	0.00743356	0.0299328	0.0311522	0.00535102	0.0161118	23.6963	1.65292	8.71743	0.0322289	0.0494479	7.75195	0.00524305
408.221	174.595	123.332	63.9532	56.7503	45.5746	46.4389	41.285	0.00577817	0.00388649	0.00404818	0.00355561	0.00420108	0.00937967	57.8358	0.00756911	0.0484653	0.0523874	0.00554939	0.0205825	26.3125	2.53665	0.437947	0.0251937	0.0332533	10.7571	0.00528084
391.745	173.48	127.246	62.9601	56.5961	45.6638	43.2603	31.2826	0.00495226	0.00394883	0.00395238	0.00342799	0.00393827	0.00772644	61.4031	0.0078204	0.226298	0.351406	0.00581888	0.0251734	28.6166	4.20447	0.115198	0.0206022	0.0251083	13.6132	0.00538884
368.96	169.779	129.156	59.9159	54.7857	44.6371	41.1866	26.88	0.00473849	0.00407381	0.00399328	0.00344815	0.00390226	0.0072142	60.1337	0.0081477	3.29984	14.9172	0.00626239	0.0279235	29.9088	0.250959	0.118263	0.0220875	0.0251164	14.739	0.0057164
355.963	169.201	131.946	57.6585	53.6796	44.1502	40.6129	26.0102	0.00465292	0.00413597	0.00401623	0.00346289	0.00388882	0.00702158	57.6427	0.00834158	20.2487	38.924	0.00657621	0.147298	30.837	0.0506059	2.56959	0.0303217	0.0294132	15.007	0.00607422
346.19	170.056	135.683	55.6624	53.0055	44.156	40.1556	24.7544	0.0045644	0.00416917	0.00402255	0.0034639	0.00386818	0.00687971	55.5171	0.0084539	38.3991	60.899	0.00675522	0.135383	32.1098	0.0384712	11.7195	0.0517103	0.0375341	15.2193	0.0063481
333.67	170.456	139.784	52.997	52.0285	44.2104	39.642	23.5992	0.0044979	0.00423115	0.00405507	0.00348665	0.00387161	0.00678806	52.917	0.00862112	53.4797	77.6372	0.0069612	0.0564246	33.8499	0.0267816	28.969	0.0522875	0.0419	15.1977	0.00661136
317.627	169.499	143.404	50.5225	50.6606	44.1764	38.5764	21.5033	0.0044777	0.0043669	0.00415131	0.0035625	0.00393231	0.00678245	50.1413	0.00895311	71.5763	97.0147	0.00727309	0.0483452	35.9931	0.0214944	43.9816	0.0966043	0.0522983	15.034	0.00706298
310.143	169.233	144.505	49.5984	50.0758	44.4361	36.8348	17.6322	0.00439213	0.00447113	0.00422732	0.00361383	0.00397662	0.00682517	47.8311	0.00921331	83.3108	107.891	0.00719258	0.0470334	37.217	0.0173098	63.1178	0.759396	0.080819	14.7269	0.00745438
306.23	171.721	149	49.2488	50.2752	45.7203	35.7577	14.28	0.00427888	0.00453464	0.00426294	0.00363258	0.00398393	0.00679446	46.4469	0.0093908	95.5964	120.009	0.00710225	0.0360815	39.9057	0.014733	78.332	3.12799	0.139527	14.611	0.00777363
299.784	172.201	151.832	48.3894	50.01	46.7286	34.2663	11.0515	0.00426404	0.00467694	0.00437676	0.00371995	0.00406889	0.00691122	44.3266	0.00972841	102.795	126.479	0.00714793	0.0299716	42.4876	0.0125721	96.3113	9.05475	0.761476	14.2226	0.00835457
300.669	175.06	155.992	48.6547	50.8371	48.7158	32.792	6.90224	0.00416108	0.0047803	0.00443979	0.00376089	0.0040988	0.00689989	43.5804	0.00999468	117.55	141.5	0.00709125	0.0254806	45.5788	0.0114802	104.964	12.6852	1.87115	14.1179	0.00874922
303.203	176.815	158.352	49.0494	51.7412	50.7078	30.8017	3.34959	0.00409114	0.00494658	0.00454942	0.00384097	0.00416845	0.0069289	42.8028	0.0104047	135.689	160.41	0.00715353	0.0398428	48.0716	0.0106346	111.498	16.0161	6.14014	13.9835	0.00946113
312.897	180.938	162.517	50.3496	53.6098	53.6286	29.2944	0.429234	0.00399971	0.00508166	0.00462424	0.0038942	0.00420802	0.00689715	42.5808	0.0107511	154.694	180.875	0.00720205	0.0233694	50.9001	0.00988877	117.434	19.1451	9.29378	13.994	0.00994418
325.603	183.987	164.733	53.5468	55.6412	56.5158	27.3054	0.129251	0.00392288	0.0052833	0.00473773	0.00397964	0.00427741	0.00687242	42.3832	0.0112602	179.414	207.935	0.00738358	0.0235045	53.0402	0.00940942	119.625	21.3349	11.454	14.0242	0.0107848
351.635	189.755	166.392	58.6923	62.0062	60.3449	25.4058	0.0790713	0.00378207	0.00540062	0.00477351	0.00399976	0.0042806	0.00676283	42.9009	0.0115935	205.077	235.986	0.00738056	0.0248081	54.9356	0.00889824	123.013	23.5604	13.0722	14.2224	0.0115164
428.246	206.633	163.554	70.5267	73.5784	71.0357	23.2192	0.0350655	0.00335734	0.00502875	0.00443634	0.00370113	0.00397009	0.00634151	46.7369	0.0108308	226.112	256.619	0.00628007	0.0167661	48.9221	0.00813859	132.208	25.7794	11.4603	15.0166	0.0103755
471.244	209.564	167.086	73.5805	77.6895	76.8567	20.9971	0.0280339	0.0032931	0.00534883	0.00458228	0.00381898	0.00405984	0.00622827	46.8168	0.011663	272.435	309.502	0.00678953	0.0199635	50.6012	0.00810007	125.65	25.5598	7.61053	15.3396	0.0119283
500.63	206.344	168.281	73.0067	78.1229	79.2262	18.7112	0.0245107	0.00334941	0.00591912	0.00489779	0.00408265	0.00429851	0.00631039	44.7693	0.0130943	309.823	352.859	0.00778982	0.0273895	51.54	0.00795657	124.023	27.5337	9.56282	15.194	0.0155476
537.821	212.62	164.335	74.7886	79.9314	81.2482	16.2099	0.0209852	0.00330239	0.00622914	0.00504064	0.00420087	0.00440636	0.00633917	43.4712	0.0139217	332.408	378.131	0.00811846	0.0288152	48.1786	0.00751845	131.221	31.4577	15.285	15.0757	0.0193469
563.91	216.449	159.615	76.0416	80.9646	82.2417	13.8308	0.0185009	0.00325072	0.00648455	0.00515146	0.00429505	0.00449715	0.00638401	41.9405	0.0146215	348.349	395.81	0.00830856	0.0285766	45.0398	0.0070404	141.412	36.3279	23.5607	14.8897	0.0259413
578.42	217.16	154.566	76.9675	81.4866	82.5879	10.6687	0.0157051	0.00313913	0.00676166	0.00523087	0.00435963	0.00454833	0.00632454	41.2195	0.0154466	377.267	428.072	0.00843972	0.0277951	43.2691	0.00677718	144.453	38.8733	25.1765	14.9589	0.0394234
585.752	214.798	148.222	77.6956	81.4965	82.0222	6.9388	0.0132968	0.00299803	0.006986	0.00526441	0.00438468	0.00456115	0.00623163	40.8089	0.0161871	408.033	462.182	0.00835724	0.0256348	41.7071	0.00657073	145.435	40.7129	24.7282	15.0945	0.0671542
590.759	214.109	146.925	78.5597	81.7738	81.978	4.18166	0.0117345	0.00285313	0.00699995	0.00519278	0.00432875	0.00450384	0.00611549	40.4239	0.016372	431.949	488.828	0.00806351	0.0220521	41.5346	0.0061966	152.327	44.6464	29.3989	15.2691	0.111014
591.52	210.535	139.534	79.6928	81.8597	80.9409	1.11104	0.010143	0.00267061	0.00687433	0.00504515	0.00420587	0.00438254	0.00595348	40.9677	0.0161794	459.002	518.376	0.00745105	0.0163707	38.2359	0.00605202	150.639	45.4162	26.5146	15.5485	0.0904758
571.953	207.335	135.841	79.3025	80.9513	79.8708	0.659891	0.00923613	0.00253402	0.00666956	0.0048843	0.00407922	0.00426453	0.00583393	41.4648	0.0158274	476.728	538.011	0.00696749	0.0162969	35.9013	0.00602965	144.952	44.8557	22.5517	15.7266	0.148322
559.659	210.248	130.191	81.5134	82.4321	80.5487	0.272457	0.00830267	0.00232335	0.00600661	0.00448071	0.00375083	0.00395296	0.00556207	44.0606	0.0141577	493.2	555.315	0.00601739	0.0121673	29.1215	0.00602969	137.122	42.4855	13.9185	16.2984	0.0607962
536.939	215.645	122.345	84.3363	84.5297	81.7172	0.100363	0.00732779	0.00207524	0.00518509	0.00397257	0.00333192	0.00354317	0.00517635	48.3074	0.0120403	510.408	572.734	0.00499192	0.00936301	18.1757	0.0061411	125.973	37.9196	2.8719	17.2296	0.0186835
522.266	215.679	117.686	81.9149	81.9964	79.7063	0.045096	0.00659454	0.00189733	0.00471033	0.0036467	0.00306288	0.00326532	0.00484474	51.8989	0.010918	535.595	600.257	0.00444782	0.00813024	10.9112	0.00645517	108.923	31.251	0.108435	18.2033	0.0125263
518.037	222.652	108.626	80.584	78.1858	74.4431	0.131943	0.00605671	0.00172453	0.0041807	0.00328978	0.00276945	0.00296532	0.00449694	55.9446	0.00977716	556.013	621.64	0.0039299	0.00743035	3.86482	0.00670474	94.8993	24.8344	0.0921821	19.3727	0.0128654
519.42	229.612	94.7534	83.0721	78.8274	69.3552	0.026997	0.00522061	0.00152551	0.00364822	0.0029153	0.00245624	0.00263799	0.00409207	60.6071	0.00839807	582.996	649.981	0.00333944	0.00589645	0.201421	0.00719603	77.5284	15.8556	0.0253665	20.8631	0.0073253
520.773	233.711	79.6099	85.3022	78.6846	65.2402	0.0352988	0.00465728	0.00136448	0.00320493	0.00259819	0.00219173	0.00235952	0.00373132	64.5839	0.00738868	603.026	669.866	0.00290857	0.00511974	0.127631	0.00774134	60.671	6.51832	0.0190725	22.4576	0.00609893
522.064	233.106	57.6411	87.8958	78.1741	59.7212	0.0156923	0.00390821	0.00118971	0.00281546	0.00230061	0.0019373	0.00207995	0.00331334	68.7371	0.0064831	637.805	705.484	0.00248132	0.00425141	0.0289716	0.0095725	33.4734	0.0951332	0.0110892	24.6752	0.00450983
502.083	268.607	24.7339	106.4	90.2224	61.4241	0.0102755	0.00295524	0.000902212	0.00202088	0.00171303	0.00143929	0.00155049	0.0025827	82.2666	0.00461191	676.509	737.857	0.00173971	0.00294298	0.0119926	0.0154918	0.147384	0.0107965	0.00621485	30.7153	0.00270697
473.61	282.018	0.0443875	123.135	98.4334	57.5945	0.00626028	0.0021898	0.000701182	0.00156355	0.00135128	0.00112941	0.00121312	0.00206132	92.3634	0.0035688	717.172	769.333	0.00128719	0.00213387	0.0064997	10.5376	0.0148041	0.00514773	0.0038499	37.311	0.00182722
450.181	258.839	2.33166	108.754	85.7317	49.0879	0.00844394	0.00223982	0.000716612	0.00171237	0.00142582	0.0011897	0.00125795	0.00200216	84.1816	0.0039786	718.473	782.702	0.0014501	0.00246079	0.0131242	90.7483	0.0127422	0.00501912	0.0037482	38.6606	0.00208067
425.663	194.118	36.8995	77.7937	61.196	35.1943	0.00838962	0.00264176	0.000905665	0.00256145	0.0019589	0.00162646	0.00167181	0.00237025	63.5959	0.00618429	695.478	773.697	0.00215042	0.0036148	0.0274998	139.396	0.0131163	0.00607221	0.00443758	34.0798	0.00327877
317.667	154.233	50.1131	59.2927	46.6072	26.6684	0.00949825	0.00293335	0.00104619	0.00346547	0.00242351	0.00199956	0.00199797	0.00256867	50.4377	0.00874939	634.87	713.037	0.00294368	0.00501233	0.911849	181.258	0.0128857	0.00664028	0.00484075	30.7903	0.00477575
177.346	104.646	65.0446	35.845	29.4947	18.337	0.0133327	0.00393507	0.00151094	0.00791687	0.00410176	0.00335636	0.00314761	0.00330987	34.2698	0.0247571	542.373	617.426	0.00743914	0.0136458	10.1267	207.618	0.0144705	0.00835978	0.00636805	24.4333	0.017882
56.365	60.5585	68.6618	16.4014	15.5241	11.7603	0.0214007	0.00581752	0.00254954	7.81474	0.0102086	0.00822559	0.00647667	0.00472173	20.7495	5.87094	429.606	494.711	22.1349	2.27812	13.8626	216.532	0.0177713	0.0133496	0.00938939	17.7476	5.3976
0.701574	39.5722	66.195	6.40887	8.33196	8.31176	0.0487862	0.00979615	0.00451179	85.037	0.0269705	0.0214122	0.0129836	0.00688754	12.6132	9.08032	292.597	339.737	51.6121	4.03119	13.1074	199.513	0.0230015	0.0210627	0.0146168	12.3832	7.14235
0.0162103	22.9947	71.5505	0.260526	2.68134	6.22479	0.714072	0.0211931	0.0111528	134.438	15.6541	12.9619	0.189238	0.0103563	6.8993	11.5387	211.004	247.918	70.4215	5.21458	13.9611	175.596	0.0349232	0.0651396	0.0269158	8.7208	9.27398
0.0128202	10.808	72.8702	0.111828	3.35442	7.2626	0.0142905	0.00728496	0.00453729	165.607	10.0053	2.6364	0.0214084	0.00601678	11.5771	15.7576	316.976	366.729	69.1671	5.0567	15.5055	346.711	0.0158809	0.0188675	0.012417	14.3797	11.3486
0.0247248	10.7339	58.5332	7.17377	9.55193	9.96	0.00776902	0.00453807	0.00261371	119.586	0.0262242	0.0156088	0.0080477	0.00409189	18.2866	13.3926	378.683	432.502	40.2496	3.24734	14.2352	413.935	0.0126505	0.0125185	0.00817986	20.3735	9.31131
38.2193	17.3541	29.8983	20.1644	19.2876	14.1125	0.00571972	0.00348652	0.00189569	61.9273	0.0110294	0.00712516	0.00485124	0.00320187	24.9977	9.50338	412.984	466.505	7.55907	1.35747	11.1099	485.285	0.0109431	0.00943706	0.00619361	25.4434	6.05794
28.4372	10.4838	17.1771	13.3072	13.3919	10.6652	0.00965645	0.00598627	0.00320751	27.6126	0.0173283	0.0110611	0.00767857	0.00525222	15.2869	4.83133	235.3	264.929	2.34199	0.826164	8.13805	203.879	0.0220104	0.018413	0.0110271	15.8106	3.66716
85.0581	5.09602	0.468285	17.0291	16.2072	11.4782	0.0098266	0.00621362	0.00330179	14.2376	0.0164223	0.0102918	0.0075443	0.00554793	15.3523	3.4504	213.489	238.274	0.0817667	0.369167	4.23908	218.166	0.023089	0.0179135	0.010943	15.0336	2.25962
123.502	0.08702	0.0248605	19.2261	15.9622	5.16636	0.00888199	0.00629812	0.0036467	22.0123	0.0230322	0.0124926	0.00918058	0.00669034	13.6094	3.53801	192.139	211.244	0.0185809	0.0691006	0.0707239	224.926	0.0236267	0.0181916	0.0112506	12.666	1.4268
126.899	0.0311153	0.0133137	19.0396	11.4505	0.247937	0.00856285	0.00670514	0.00440164	37.4366	0.0576052	0.0200568	0.0140127	0.009167	10.7339	4.32989	169.442	183.173	0.0142977	0.0466018	0.0209056	224.34	0.0257899	0.0193343	0.0121872	9.4649	1.23906
99.3623	0.0222085	0.0109749	15.5526	5.30812	0.0358441	0.00905834	0.00766457	0.00575094	48.8926	4.75853	0.0727494	0.0282166	0.013757	7.75422	4.89393	146.004	155.549	0.0139783	0.0251506	0.0148716	218.147	0.0250229	0.020432	0.0137384	6.4156	1.12141
53.4815	0.021567	0.0117727	10.3887	1.12697	0.0321329	0.0105621	0.00940711	0.00795071	52.2233	13.4148	1.12681	0.113598	0.0213087	5.38926	4.96056	123.706	130.593	0.0179568	0.0223534	0.015864	207.291	0.0242629	0.0209833	0.0157276	4.14457	0.929617
2.71322	0.0233459	0.0143506	4.96975	0.181545	0.03338	0.0129069	0.0119124	0.0111123	50.3189	16.5237	4.51133	0.769193	0.0315199	3.86938	4.72769	106.605	112.295	0.0292655	0.0259042	0.0200494	187.444	0.0236392	0.0210478	0.0177648	2.85143	0.7951
0.0169766	0.0247819	0.0741592	0.0273446	0.0299158	0.0463941	0.0227232	0.0241755	0.0375687	50.833	19.4623	11.2938	3.47929	0.0312955	1.9293	5.12932	97.2034	107.231	19.5076	2.09216	5.4487	162.3	0.0209641	0.0203683	0.0229153	3.49768	2.42531
0.0135765	0.0238673	0.230063	0.0189618	0.024413	0.0435095	0.0249366	0.0283532	0.0652413	52.035	21.6575	14.3119	5.43191	0.0295782	0.823865	5.3132	92.4378	103.538	29.2821	3.23285	21.3718	134.734	0.0233979	0.0234137	0.0270855	3.47619	3.1509
0.0124329	0.0251906	4.64097	0.0171669	0.0232507	0.0519134	0.037288	0.052731	0.413516	48.5066	20.3557	14.0741	5.15189	0.036104	0.815157	5.06583	87.1193	98.4361	31.7342	3.51618	28.2493	112.705	0.0242796	0.0244242	0.0320466	3.58855	3.33256
0.0142232	0.0293064	11.198	0.0187163	0.0265282	0.0637906	0.0492092	0.0745162	0.410492	40.4961	15.7655	10.8528	2.96006	0.0401873	1.01176	4.37249	81.8472	92.4942	27.9991	3.08741	26.7637	94.0717	0.0257084	0.0251909	0.0346803	3.75468	2.88618
0.0177956	0.0397321	14.2338	0.0252244	0.0357061	0.151218	0.0555246	0.0650715	0.109879	28.0502	8.0067	4.93791	0.617966	0.0313713	1.81698	3.27379	76.7848	86.169	20.5143	2.31078	21.0529	76.5514	0.029314	0.0276586	0.0358229	4.07551	1.99569
0.0358015	0.0790688	14.9267	0.0535839	0.164684	1.65241	0.063342	0.046698	0.0276708	10.3984	0.528439	0.246132	0.0558272	0.0228654	3.84887	1.88928	73.8369	81.5707	9.81962	1.37824	13.5344	59.8269	0.0363695	0.0311067	0.034045	4.75304	0.926241
2.80871	7.18511	17.5396	3.67056	5.58795	7.9753	0.0891934	0.038512	0.0157579	0.112431	0.0439396	0.0290302	0.0222686	0.0188826	6.16845	0.688078	71.7816	77.9609	0.757508	0.652396	8.08797	46.4772	0.0444863	0.0327835	0.0308938	5.54808	0.203634
23.6783	15.9416	22.3481	5.71106	7.87956	10.1796	0.076406	0.0397528	0.0148071	0.0667574	0.0333669	0.0235136	0.0193448	0.0178558	6.53188	0.197888	70.5975	76.4837	0.122487	0.425046	7.74132	34.7628	0.0532471	0.0377548	0.0334778	6.0187	0.0816295
40.7245	21.1462	24.3618	7.14044	9.15992	11.2064	0.519464	0.0688757	0.0143202	0.025365	0.0221816	0.017941	0.0156044	0.0163984	6.44768	0.880155	66.551	71.9538	0.589795	0.781067	7.43802	25.1959	0.235233	0.107102	0.0519373	6.128	0.565895
49.09	23.233	24.7044	7.13051	9.13421	11.0521	0.192517	0.0486376	0.0156257	0.0483383	0.0300131	0.021835	0.0188364	0.0188058	5.95734	0.364261	60.2795	65.091	0.145176	0.513724	6.66318	13.891	0.185514	0.0826438	0.0489434	5.97639	0.290999
51.2768	22.2953	22.016	6.76889	8.46533	10.0241	0.294476	0.0595177	0.0176352	0.049966	0.0323464	0.0236874	0.0207153	0.021183	5.15753	0.351715	51.8017	55.8184	0.130339	0.483482	5.72963	4.44307	1.06084	0.294673	0.0835173	5.47822	0.431676
47.8953	19.0632	17.402	6.02405	7.31791	8.45004	0.524217	0.090409	0.0211995	0.0542432	0.0367087	0.0272158	0.0240665	0.0251417	4.27505	0.455965	43.574	46.7917	0.177801	0.504365	4.73216	0.653474	6.50462	1.70307	0.270196	4.80987	0.733881
40.1985	14.5784	12.2417	4.90656	5.86298	6.63311	0.244177	0.0787901	0.024864	0.0701951	0.0457646	0.0331266	0.0292002	0.0301893	3.46001	0.273991	37.2605	39.8351	0.0964235	0.345392	3.59013	0.156107	15.8847	4.01995	0.266263	4.13595	0.699497
31.8864	9.4021	6.35697	4.38451	4.85579	5.11595	0.910957	0.287502	0.0457659	0.168726	0.0904252	0.0578538	0.0555957	0.0477237	2.88711	0.911149	33.713	35.6371	0.443783	0.610057	3.045	0.236952	21.4957	7.12019	2.30837	3.48646	1.44517
22.9849	4.72977	2.18036	3.2107	3.38289	3.27184	0.360174	0.137082	0.0395519	0.244711	0.0845844	0.0543996	0.0483413	0.0458412	2.22417	0.700802	30.9923	32.4852	0.23031	0.420881	1.77961	0.121322	27.5907	9.01013	2.59285	2.89198	1.38915
16.4691	2.33721	0.765192	2.73652	2.66014	2.3006	0.303422	0.130243	0.0529233	1.83605	0.387673	0.158001	0.125582	0.0812568	1.89512	0.972014	31.4156	32.5334	0.284016	0.456021	1.24316	0.136534	30.063	9.63118	4.04985	2.49732	1.69976
12.433	2.3401	0.885438	2.70384	2.64338	2.37792	0.514854	0.233487	0.108361	3.62374	1.03829	0.467046	0.355261	0.210134	1.9531	1.33103	33.1992	34.2779	0.561609	0.643405	1.55012	0.307261	29.5233	8.87411	4.86233	2.49593	1.95746
10.0968	2.23811	0.992082	2.41881	2.44416	2.31953	0.465132	0.20335	0.0859933	2.92081	0.785897	0.34853	0.263197	0.15334	2.00379	1.24275	34.8151	36.1028	0.541352	0.679589	1.72644	0.31322	28.2774	7.4844	3.72969	2.59663	1.78246
9.54223	2.98174	1.93398	2.26601	2.48402	2.67424	0.486274	0.190048	0.0569819	1.1562	0.326416	0.153915	0.123801	0.0803174	2.25008	1.03443	36.4002	38.172	0.486365	0.760097	2.51072	0.297817	25.7528	5.6625	2.45586	2.96658	1.43309
10.0123	4.85531	4.87316	2.19921	2.69025	3.41805	0.569516	0.18426	0.0376137	0.099234	0.0718689	0.0487126	0.0447313	0.0406277	2.66817	0.755868	37.7652	40.2487	0.402454	0.935821	4.27166	0.250039	23.3657	3.97467	1.52232	3.55029	1.00133
10.2307	7.17959	9.52495	2.2895	2.92199	4.20139	0.852334	0.244843	0.0349405	0.0318414	0.0482265	0.0392781	0.0370558	0.0360863	3.03921	0.646481	38.2734	41.3907	0.438334	1.24672	6.58487	0.204675	25.1927	3.57331	1.70411	4.03937	0.807854
8.73771	8.25035	13.7502	1.91649	2.69428	4.31156	0.774808	0.17893	0.0341069	0.0647497	0.0488982	0.0378914	0.0334368	0.0361048	3.01586	0.357056	35.2008	38.725	0.289985	1.31452	8.59145	0.0994397	38.3596	4.3194	2.57032	4.15639	0.517923
6.77901	8.07676	15.3882	1.87302	2.61996	4.21748	1.54065	0.53163	0.0385186	0.0346402	0.0447277	0.0405852	0.0394684	0.0379942	2.83435	0.555742	31.0087	34.633	0.865469	1.77333	9.84054	0.100195	54.9687	7.00075	12.3668	3.96684	0.78501
5.09192	7.29713	14.8021	1.83137	2.47858	3.85418	2.36082	1.53829	0.0992511	0.130909	0.168616	0.158421	0.145008	0.0938302	2.48534	0.874607	25.7509	29.2849	2.17874	2.19887	9.99987	0.154346	78.2314	10.4574	31.8237	3.46037	1.20835
1.55411	5.39205	13.56	0.717265	1.25557	2.47819	1.35418	0.648066	0.076048	0.0945015	0.0836398	0.0703063	0.0616332	0.0683087	1.44424	0.212368	15.0008	18.0324	1.35141	1.55026	9.02873	0.066926	111.705	14.4625	56.6665	2.53931	0.664478
2.95972	5.18404	10.7161	1.35197	1.74654	2.60129	3.13984	4.56756	1.25936	0.762958	0.859722	0.804942	0.705213	0.842697	1.2818	1.04263	7.47696	8.59189	4.00112	2.04667	7.36246	0.0909414	150.333	19.7533	84.5133	1.81939	1.72859
2.43179	4.50494	9.31009	0.897717	1.17893	1.81768	3.38535	7.10971	3.21168	0.414574	0.746793	0.818096	0.790387	1.64969	0.515229	0.652164	0.59288	0.651075	3.37463	1.39108	5.41988	0.05449	194.295	24.7158	111.829	0.846151	1.69296
1.134	3.49523	7.98109	0.409358	0.598803	1.10692	3.09138	7.60063	4.25859	0.22166	0.373892	0.499146	0.535946	1.77435	0.146761	0.279094	0.310262	0.322419	3.08442	0.909999	4.35588	0.0488377	225.911	27.8151	125.443	0.344462	1.77868
1.70029	3.88551	7.86079	0.447501	0.636592	1.11977	3.46572	8.71776	5.3559	0.215895	0.417195	0.59911	0.692633	2.59768	0.119262	0.267591	0.252519	0.258998	2.65658	0.789227	3.98515	0.0429065	262.207	31.3587	139.717	0.242939	1.96599
4.28049	5.51688	9.04883	1.02659	1.28878	1.84356	4.29023	10.0565	5.74198	0.300453	0.868889	1.0234	1.10114	3.26314	0.258866	0.592353	0.191382	0.196534	2.44958	1.12334	4.61059	0.0365526	304.199	35.2427	154.656	0.492018	2.16345
9.92273	9.35282	12.6851	1.84428	2.2209	2.9448	6.27889	13.8682	6.84567	0.267654	0.984806	1.17205	1.38418	4.46885	0.485918	0.788641	0.0868086	0.0928341	1.9143	1.33041	5.8381	0.0302285	360.563	40.5243	175.945	0.660973	2.30957
13.283	12.1812	16.7124	1.83676	2.33445	3.25865	7.28087	15.7558	5.48636	0.0768015	0.22364	0.368424	0.613647	3.27607	0.230971	0.328493	0.137531	0.139396	0.711009	0.883802	6.77438	0.0242052	406.471	44.6578	189.576	0.429689	2.05875
16.2854	14.9175	21.1153	2.18036	2.87361	4.12086	7.72728	14.9535	2.22333	0.0590856	0.102092	0.145695	0.249908	1.33694	0.259311	0.242148	0.152677	0.1564	0.450696	0.915337	9.14665	0.0194188	434.322	47.2748	192.515	0.61271	2.04694
18.628	17.393	25.9954	2.5996	3.55692	5.24041	7.26734	10.8426	0.201539	0.0486816	0.055914	0.0570802	0.073663	0.159752	0.447495	0.209546	0.444951	0.539128	0.32034	1.10461	12.5642	0.0155381	436.949	48.1195	183.923	1.17999	2.07721
21.7241	20.1917	31.2709	3.39073	4.57861	6.67474	7.08112	7.49094	0.0634785	0.0405398	0.0450139	0.0516339	0.0684741	0.0590283	1.15133	0.455483	6.79709	8.45983	0.621603	1.72542	16.0076	0.0126422	410.379	47.6711	170.052	2.07862	2.34999
24.8448	23.069	36.8327	3.75029	5.23333	8.07744	6.75387	4.62839	0.0305642	0.0360821	0.0312837	0.0266459	0.0270631	0.0297681	1.23436	0.319489	16.886	20.7658	0.352662	1.7152	19.1682	0.0105898	349.643	46.3836	156.839	2.57756	2.44704
26.8105	25.8316	43.3541	4.16061	5.97973	9.76919	6.34623	2.47392	0.0269824	0.0334134	0.0279075	0.0230133	0.022167	0.0276687	2.27059	0.328704	33.8609	39.8711	0.369074	2.03214	23.3075	0.0102868	285.891	41.2698	132.754	3.40725	2.18814
27.8771	28.4044	48.9024	4.47619	6.59899	11.2774	5.85517	1.21063	0.0223321	0.0314624	0.0254494	0.0206748	0.0193886	0.0232241	4.19586	0.345152	49.6926	57.2454	0.393205	2.33288	27.0413	0.0109252	215.523	33.1486	100.711	4.25101	1.74471
28.6739	31.25	54.6826	4.59882	7.13722	12.7922	4.74665	0.204737	0.0188588	0.0306399	0.0243541	0.0194432	0.0178669	0.0200559	7.15264	0.132733	64.2705	72.72	0.147944	2.32001	31.0385	0.0128261	147.55	23.4846	65.2132	5.13869	0.912596
31.0595	34.6035	60.5481	5.02586	7.88594	14.3971	4.2905	0.111933	0.0164167	0.0288481	0.0222346	0.0175597	0.0160113	0.017594	10.8281	0.100404	76.5137	85.9734	0.107919	2.49805	34.7321	0.0166184	88.4502	13.7652	31.183	5.94159	0.373184
35.8814	38.56	65.7986	5.87684	8.88047	16.0328	5.29602	0.363395	0.0167908	0.024754	0.0203899	0.0170661	0.0158795	0.0166947	14.4864	0.395303	84.5294	94.5969	0.36504	2.96166	37.5512	0.0137896	40.5776	5.43218	5.32994	6.55744	0.475918
42.0251	43.0843	71.1121	6.41713	9.75967	17.6354	4.82962	0.0852471	0.0138713	0.0250663	0.019124	0.0149884	0.0137653	0.0151995	18.0519	0.0680958	88.6743	99.0809	0.0629779	2.36006	39.9891	0.0463593	1.47515	0.238455	0.102554	6.957	0.0513484
47.8472	46.6342	74.2971	7.10643	10.5532	18.8173	5.90256	0.116024	0.0133942	0.0239057	0.0183454	0.0143504	0.0132758	0.0148715	21.1341	0.142554	89.7318	100.154	0.07467	2.36245	41.1119	13.0059	0.0620956	0.0356242	0.0390039	7.11195	0.0447281
51.3085	46.8925	70.8472	7.22884	10.4218	18.1925	7.78616	0.355326	0.0153117	0.0243197	0.019439	0.0154147	0.0145291	0.0170007	19.3493	0.195161	71.3389	80.0238	0.0880044	2.00137	37.3201	22.4802	0.072144	0.0592713	0.0445032	6.16734	0.0729533
50.487	43.578	62.4114	6.71469	9.47178	16.1378	9.49159	1.24808	0.0203624	0.0260583	0.0222367	0.0182964	0.0177481	0.0216713	15.6637	0.177957	43.7895	49.9126	0.0893068	1.46316	30.7014	18.9096	0.133223	0.104645	0.0645442	4.64655	0.0819749
45.6039	36.7533	49.1866	5.68973	7.92098	12.8695	10.2582	5.0383	0.0324272	0.0324368	0.0305361	0.0260022	0.0269022	0.0358164	10.7959	0.152457	13.7827	16.8283	0.0836586	0.929624	21.8787	9.14558	0.459622	0.214198	0.130151	2.84112	0.0872842
39.5126	28.9221	34.4145	4.32626	5.86204	8.85959	11.4761	16.9246	0.229536	0.0420793	0.0513109	0.0501276	0.0672207	0.298951	4.41166	0.0872956	0.197486	0.210061	0.0745456	0.32831	11.607	0.708075	6.94712	0.9851	3.36386	0.693842	0.0729217
32.0239	21.9631	24.1578	3.24692	4.34157	6.17359	10.1647	18.8076	3.38224	0.0554143	0.0792137	0.0844794	0.140658	2.78762	1.19084	0.0955417	0.121917	0.123109	0.0958198	0.218498	6.36386	0.165383	18.6519	3.48976	14.2732	0.173239	0.105343
21.9692	14.1696	14.4082	2.75951	3.38925	4.38972	7.16618	14.6403	5.66765	0.0930986	0.614634	0.780642	1.08067	4.56887	1.18421	0.583423	0.199141	0.21662	0.710102	0.83146	4.59521	0.308429	20.3499	4.65997	16.2572	0.500812	0.608113
8.19626	5.94837	6.62621	1.75857	2.08733	2.64723	3.47521	6.29033	3.31308	0.828656	1.30998	1.11508	1.1365	2.71257	1.21605	0.850499	0.132608	0.111089	1.50735	0.974485	3.59475	0.94902	11.1335	3.08215	8.91623	0.671546	0.726001
0.599412	2.31392	4.8809	1.21107	1.54516	2.20221	1.65251	1.87611	1.05342	4.39666	1.99305	1.26168	0.947279	0.809236	2.40011	1.37697	26.5826	28.9405	3.60537	1.53248	5.36327	7.52326	2.70819	1.50414	2.26891	1.43398	0.941919
0.103584	0.39512	6.0408	0.290116	0.579372	1.4549	0.29954	0.165716	0.068939	6.74431	0.737164	0.357779	0.154167	0.0532832	4.45917	1.28447	79.1386	86.6447	6.61185	2.0017	10.6684	23.8909	0.177108	0.197834	0.151617	2.66958	0.726893
0.0867305	0.933007	10.2181	0.704586	1.39173	3.08379	0.314068	0.104766	0.031692	8.63754	0.452188	0.217196	0.0868037	0.0274309	9.35197	1.84256	145.176	158.134	7.57239	2.7521	16.9439	48.986	0.0958578	0.125967	0.0764058	4.80854	0.929367
0.0572771	2.05678	14.9443	1.58321	2.77782	5.31146	0.33896	0.0746616	0.0193652	9.7377	0.332981	0.160328	0.0654082	0.018364	14.8088	2.37294	212.238	230.568	7.60752	3.36469	22.9346	76.2543	0.0649067	0.0987672	0.0484051	7.00597	1.11327
0.0999399	1.40068	19.0178	1.56032	3.27636	6.81203	0.057641	0.0291166	0.0131444	9.46013	0.0502684	0.0284113	0.0201462	0.0147005	19.9753	2.10718	272.669	295.774	6.53232	3.45134	28.113	100.955	0.0411849	0.0310619	0.0299883	9.00541	0.681801
0.134276	1.773	21.3813	2.28171	4.47448	8.54371	0.0437431	0.0234402	0.0105756	11.1088	0.040994	0.0231104	0.0166549	0.0122	23.8741	2.35211	318.79	345.613	5.88846	3.70555	31.8562	121.205	0.0344411	0.0257586	0.0245878	10.5642	0.663321
0.314706	3.04132	21.2615	3.38444	5.60423	9.63286	0.0612304	0.0208778	0.00926531	14.497	0.0437461	0.0222169	0.0151226	0.0109111	26.1949	3.04334	345.983	375.154	6.23567	4.0551	33.852	134.594	0.0311852	0.0252358	0.0218461	11.5691	1.08463
0.258364	2.31924	19.1618	3.39029	5.5906	9.5811	0.0430534	0.0185912	0.00846818	18.3869	0.0363851	0.0189564	0.0137068	0.0100835	26.9098	3.32812	352.936	383.08	6.53763	4.14924	34.4058	140.16	0.0291652	0.0222768	0.0202642	12.015	1.1741
0.130374	1.15331	14.8828	2.75974	4.74019	8.44304	0.033995	0.0174801	0.00833075	23.5342	0.0359228	0.01977	0.0142166	0.0099729	25.9721	3.58946	341.269	371.062	8.00626	4.20278	33.473	139.177	0.0287456	0.0215379	0.0199434	11.8924	1.26389
0.0648627	0.219237	8.44777	1.63248	3.10721	6.19456	0.0271088	0.0171221	0.00875447	29.9205	0.0519137	0.0244425	0.0160335	0.0104564	23.5435	3.93805	315.414	343.675	11.5513	4.27847	30.9395	134.6	0.0295896	0.0223681	0.0207067	11.234	1.41936
0.0457593	0.140522	3.09123	1.03207	1.77634	3.48806	0.029941	0.0184299	0.00999836	38.0679	0.549344	0.0428912	0.0191838	0.0117782	19.2669	4.56462	285.195	307.957	17.6549	4.42766	25.6267	128.679	0.0322638	0.0254429	0.0230167	9.95886	2.0327
0.034576	0.0498635	0.155733	0.0890251	0.131963	0.269501	0.0256301	0.0195251	0.0122187	47.2287	3.08726	0.0777932	0.0292071	0.0139646	14.5985	5.10492	255.241	275.201	24.4488	4.38346	18.6802	128.228	0.0355702	0.0292842	0.0264004	8.47626	2.429
0.0280982	0.0379292	0.110115	0.079487	0.118561	0.217328	0.0251601	0.0210798	0.0154079	56.1684	10.4864	1.57745	0.0857917	0.0169407	10.5628	5.74622	230.915	248.453	30.4153	4.34225	11.7628	139.015	0.0383297	0.0348683	0.0300255	7.11492	2.95724
0.0248331	0.0320029	0.103679	0.0613546	0.0855463	0.14214	0.0259372	0.0229429	0.0193875	64.3686	16.749	4.7196	0.512589	0.0200344	7.74314	6.36185	216.676	232.475	34.2906	4.19209	6.1749	164.91	0.0391117	0.0434039	0.032709	6.0921	3.33242
0.0220734	0.0280852	0.0835715	0.0694096	0.0851452	0.119702	0.026137	0.0239892	0.0234801	73.4949	22.4523	7.77059	1.62038	0.0211059	6.09367	7.10232	214.527	229.208	35.9024	3.90248	2.75386	207.419	0.0370006	0.0520455	0.0327816	5.40635	3.62924
0.02043	0.0235449	0.0350342	0.0328612	0.0351929	0.0410389	0.0196569	0.0197742	0.0232908	84.923	28.2809	10.575	2.46634	0.0256433	4.96996	8.04926	224.466	238.74	37.2141	3.49157	0.341662	263.802	0.0310882	0.0313031	0.027902	4.99595	3.90801
0.0184883	0.020139	0.0278751	0.0292056	0.0302403	0.033823	0.0172292	0.0179316	0.0243515	100.023	35.3051	13.8316	4.4433	0.0270515	4.24698	9.35494	243.139	259.166	39.2968	3.24936	0.180715	330.068	0.0259766	0.0264433	0.0240529	4.67317	4.30821
0.0159744	0.0171574	0.022758	0.0251612	0.025036	0.0271906	0.0155771	0.0172942	0.0448957	118.072	43.5339	17.7784	6.86043	0.0448985	3.51073	10.9039	272.54	289.442	45.7726	3.52187	0.132572	392.89	0.0213164	0.0215305	0.0206298	4.39202	4.8279
0.0130249	0.0151653	0.0242075	0.0191737	0.0210206	0.0258184	0.0149678	0.0169009	0.0491793	136.291	49.3606	20.2876	7.74896	0.0329465	3.71261	12.5259	325.771	347.07	61.1303	4.93187	0.360811	410.837	0.0172391	0.0171869	0.0172471	5.08641	5.52426
0.0106537	0.0138678	0.0288167	0.0157241	0.0179101	0.0242164	0.0143679	0.0159854	0.0316691	153.048	52.5895	21.398	7.34294	0.0204035	4.72579	14.1016	397.046	426.025	83.1619	7.5084	1.80621	385.068	0.013503	0.0133265	0.0139326	6.55227	6.24684

## Sheet: Gluteus Medius Anterior
Gluteus Medius Anterior Origin AP +3.333 mm	Gluteus Medius Anterior Origin AP +6.667 mm	Gluteus Medius Anterior Origin AP +10 mm	Gluteus Medius Anterior Origin AP -3.333 mm	Gluteus Medius Anterior Origin AP -6.667 mm	Gluteus Medius Anterior Origin AP -10 mm	Gluteus Medius Anterior Origin CC +3.333 mm	Gluteus Medius Anterior Origin CC +6.667 mm	Gluteus Medius Anterior Origin CC +10 mm	Gluteus Medius Anterior Origin CC -3.333 mm	Gluteus Medius Anterior Origin CC -6.667 mm	Gluteus Medius Anterior Origin CC -10 mm	Gluteus Medius Anterior Origin LM +3.333 mm	Gluteus Medius Anterior Origin LM +6.667 mm	Gluteus Medius Anterior Origin LM +10 mm	Gluteus Medius Anterior Origin LM -3.333 mm	Gluteus Medius Anterior Origin LM -6.667 mm	Gluteus Medius Anterior Origin LM -10 mm	Gluteus Medius Anterior Insertion AP +3.333 mm	Gluteus Medius Anterior Insertion AP +6.667 mm	Gluteus Medius Anterior Insertion AP +10 mm	Gluteus Medius Anterior Insertion AP -3.333 mm	Gluteus Medius Anterior Insertion AP -6.667 mm	Gluteus Medius Anterior Insertion AP -10 mm	Gluteus Medius Anterior Insertion CC +3.333 mm	Gluteus Medius Anterior Insertion CC +6.667 mm	Gluteus Medius Anterior Insertion CC +10 mm	Gluteus Medius Anterior Insertion CC -3.333 mm	Gluteus Medius Anterior Insertion CC -6.667 mm	Gluteus Medius Anterior Insertion CC -10 mm	Gluteus Medius Anterior Insertion LM +3.333 mm	Gluteus Medius Anterior Insertion LM +6.667 mm	Gluteus Medius Anterior Insertion LM +10 mm	Gluteus Medius Anterior Insertion LM -3.333 mm	Gluteus Medius Anterior Insertion LM -6.667 mm	Gluteus Medius Anterior Insertion LM -10 mm
43.6654	40.3079	37.9955	50.3582	53.3225	57.3262	46.3095	45.5717	45.4556	48.3623	48.4229	49.9471	45.1999	43.4475	42.9797	49.3969	51.336	53.3522	48.4397	49.551	50.7621	46.8384	45.7458	45.1935	45.968	44.5434	43.0055	49.3074	50.9794	52.5452	45.7558	44.6905	43.2077	48.8712	50.3218	51.9481
108.612	103.576	99.9563	117.956	122.203	128.065	112.52	111.61	111.688	114.922	115.048	116.662	110.403	107.296	105.712	117.245	120.69	124.188	115.071	116.34	117.618	112.768	111.676	110.41	112.243	110.291	107.9	116.389	118.493	120.279	110.461	107.428	104.558	117.343	121.033	124.836
119.079	115.707	113.407	125.623	128.753	132.918	122.48	122.816	123.405	122.463	121.678	121.676	120.394	118.207	116.069	124.902	127.205	129.552	123.41	124.306	124.64	121.677	120.457	119.159	122.175	121.254	120.031	123.802	124.486	124.878	120.207	118	115.908	125.226	127.953	130.901
132.478	128.458	125.673	140.573	144.5	149.752	136.718	137.15	137.881	136.61	135.641	135.609	134.141	131.474	128.872	139.647	142.468	145.359	137.912	139.044	139.659	135.577	134.118	132.566	136.223	135.131	133.56	138.377	139.255	139.827	134.077	131.485	129.081	139.867	143.075	146.545
128.099	124.029	120.884	135.698	139.131	144.059	132.366	132.705	133.486	132.049	130.741	130.645	129.865	127.273	124.667	135.092	137.711	140.365	132.074	131.893	131.557	132.507	132.539	132.354	131.742	130.524	128.721	134.237	135.383	136.209	129.204	126.093	123.126	135.984	139.724	143.639
130.946	125.951	122.209	141.38	146.284	152.981	135.968	135.572	135.884	137.317	136.563	137.518	133.293	129.822	127.882	140.374	143.952	147.549	137.759	138.807	139.903	135.973	135.167	134.153	135.388	133.437	130.911	139.554	141.646	143.391	133.366	130.166	127.126	140.455	144.248	148.251
181.009	174.036	168.318	195.557	202.557	212.3	188.069	187.403	187.965	190.05	188.894	190.425	184.358	179.53	177.121	194.202	199.209	204.362	191.047	192.94	194.959	187.906	186.573	185.002	186.847	183.707	179.735	193.594	196.993	199.909	184.458	180.098	175.951	194.293	199.855	206.096
217.742	209.436	202.863	235.387	243.913	255.725	226.367	225.763	226.645	228.544	226.945	228.72	221.893	216.263	213.258	233.509	239.444	245.524	230.293	232.866	235.806	225.972	224.294	222.419	224.542	220.408	215.318	233.285	237.684	241.496	221.907	216.683	211.709	233.935	241.001	248.931
240.879	231.588	224.476	260.771	270.412	283.881	250.449	249.692	250.634	253.253	251.575	253.867	245.685	239.438	236.031	258.613	265.265	272.085	255.461	258.586	262.456	249.784	248.289	246.259	248.237	242.88	237.353	258.472	263.974	268.511	244.878	239.447	233.914	259.539	267.684	276.492
267.612	256.972	248.843	290.433	301.034	316.214	278.35	277.275	278.122	282.194	280.401	283.321	273.256	266.356	262.48	287.782	294.911	302.435	284.751	288.625	293.399	278.11	275.758	273.183	275.876	270.283	263.102	288.309	294.445	299.858	272.907	265.851	259.597	288.804	297.713	307.284
318.644	305.468	295.416	345.74	358.66	376.62	331.278	329.777	331.266	336.187	334.153	337.727	325.974	318.036	313.506	342.14	350.432	358.896	339.726	346.005	352.727	330.714	327.21	323.455	328.806	321.835	313.431	343.357	350.601	356.836	325.556	317.967	310.896	343.288	353.346	364.126
374.16	358.495	346.236	407.754	425.414	448.359	389.681	388.598	390.772	395.04	392.965	397.341	383.502	374.737	369.585	401.3	410.222	419.489	406.304	418.127	430.345	387.195	381.806	376.527	386.541	378.62	368.989	405.998	416.752	426.035	384.076	376.991	370.027	401.633	412.011	423.638
420.305	402.204	387.816	457.021	474.143	496.705	437.877	435.81	436.9	444.188	442.095	447.082	431.549	422.186	416.379	450.485	459.927	469.445	452.939	463.083	473.596	432.769	423.032	412.43	433.859	423.931	411.563	453.163	462.277	470.164	431.71	422.805	414.044	450.42	459.878	469.477
453.283	434.944	420.33	489.797	506.506	528.858	470.255	467.874	468.526	477.3	475.864	481.122	464.134	454.471	448.126	483.658	493.376	503.14	484.033	493.137	502.51	466.705	458.419	449.428	467.753	459.294	448.734	484.879	493.152	500.276	463.043	452.712	442.719	484.863	495.864	506.969
472.208	453.66	438.777	508.693	525.265	547.628	489.048	486.62	487.207	496.178	494.949	500.17	482.887	473.057	466.287	502.769	512.691	522.652	502.196	510.857	519.823	486.05	478.405	470.175	487.031	479.129	469.251	503.3	511.256	517.904	481.105	470.035	459.385	504.768	516.796	528.979
500.962	481.142	465.203	539.884	557.328	580.51	519.035	516.591	517.255	526.3	525.028	530.31	512.463	501.961	494.659	533.421	543.927	554.531	532.895	542.418	551.886	515.833	507.837	499.22	516.848	508.696	498.561	533.852	542.157	549.367	510.377	498.591	487.169	535.691	548.711	561.998
520.053	499.286	482.625	560.505	578.573	602.421	539.089	536.756	537.577	546.118	544.604	549.82	532.027	521.255	513.521	553.692	564.579	575.608	553.652	563.817	574.182	535.731	527.54	519.051	536.495	528.019	517.661	554.3	563.159	570.897	529.91	517.771	505.957	556.165	570.125	584.151
525.585	504.413	487.471	566.318	584.374	608.119	544.827	542.542	543.473	551.858	550.306	555.501	537.516	526.762	518.915	559.464	570.423	581.486	559.544	569.945	580.942	541.456	533.304	523.993	541.738	532.749	521.827	560.317	569.46	577.464	535.339	523.011	511.102	562.043	575.97	590.188
507.559	487.698	471.777	545.687	562.365	584.323	525.582	523.369	524.306	532.393	530.903	535.942	518.749	508.583	501.277	539.38	549.691	560.095	540.162	550.466	561.198	521.732	511.58	501.045	522.373	513.436	502.79	540.643	549.62	557.522	516.557	504.807	493.455	541.92	554.449	567.442
485.086	466.954	452.657	519.241	534.156	553.896	501.017	498.952	499.776	507.696	506.428	511.276	494.753	485.357	478.772	514.005	523.706	533.605	517.731	528.647	539.5	495.455	485.044	474.21	497.427	488.254	477.481	515.952	525.024	533.083	493.561	483.424	473.45	515.688	527.676	539.901
473.322	455.843	442.02	506.09	520.068	538.645	488.49	486.241	486.962	495.546	494.453	499.558	482.279	472.849	466.356	501.611	511.353	521.23	506.382	519.733	533.502	482.16	470.013	456.845	484.189	474.06	462.175	504.266	514.018	522.741	481.185	471.402	462.462	502.92	513.951	524.87
464.679	448.486	435.747	494.288	506.404	522.557	478.211	475.729	476.463	485.878	484.879	490.541	472.378	463.207	456.95	491.095	500.505	510.037	499.18	514.032	528.979	469.427	454.432	444.075	472.639	460.525	446.099	495.623	506.482	516.195	472.077	462.805	453.739	491.236	500.489	509.292
441.555	427.833	417.157	468.076	479.941	496.029	453	451.059	452.092	460.495	459.553	465.907	447.011	438.522	432.767	465.02	474.132	483.394	477.747	495.232	512.153	446.829	436.264	426.478	448.356	438.507	427.344	471.794	484.116	495.046	448.113	440.627	433.017	465.575	475.358	485.351
430.463	415.857	404.523	457.589	468.679	484.151	443.309	441.457	442.594	449.328	447.914	452.788	437.221	428.487	422.509	454.994	464.051	473.273	461.737	482.174	502.304	436.858	426.28	417.006	438.358	428.343	417.051	458.754	468.747	479.063	437.006	428.426	420.143	455.297	464.812	474.607
424.699	410.52	399.562	450.799	461.495	476.362	437.059	435.31	436.568	443.024	441.535	446.346	430.861	422.162	416.244	448.755	457.824	467.074	455.841	470.834	494.288	430.31	419.668	410.158	431.915	421.782	410.432	452.489	462.705	472.069	430.89	422.608	414.538	448.864	458.242	467.869
412.236	398.621	388.31	437.376	447.591	461.772	424.182	422.494	423.78	429.966	428.475	433.204	417.995	409.414	403.65	435.676	444.655	453.823	442.953	458.193	477.658	417.387	407.028	396.48	419.028	409.005	397.808	439.32	449.393	458.631	418.199	410.221	402.509	435.592	444.622	453.939
410.735	396.954	386.271	436.423	446.924	461.444	422.931	421.186	422.491	428.858	427.385	432.284	416.513	407.704	401.991	434.727	443.998	453.472	442.858	458.807	476.556	415.285	403.341	391.562	417.594	407.33	395.917	438.395	448.741	458.239	417.23	409.486	401.926	434.074	442.787	451.647
393.87	380.289	369.549	420.038	430.591	444.897	406.262	404.549	405.722	412.093	410.736	415.721	399.655	390.831	385.345	418.101	427.421	436.954	426.982	443.048	461.027	397.976	385.879	374.272	401.007	391.002	379.954	421.395	431.599	440.966	401.393	394.307	387.186	416.659	424.661	432.902
377.688	364.457	353.801	403.963	415.212	429.283	389.766	388.002	389.127	395.539	394.349	399.226	383.355	375.1	369.827	401.387	411.255	421.069	411.889	427.974	445.811	382.264	372.124	362.511	384.87	375.307	364.811	404.389	414.138	423.163	386.006	379.686	373.264	399.753	407.341	415.159
355.756	343.072	332.764	379.805	389.588	403.412	367.25	365.683	366.959	372.387	370.998	375.442	361.353	353.344	348.617	377.738	386.133	395.02	386.382	402.066	419.162	361.77	352.532	343.313	362.76	353.985	344.208	380.585	389.489	397.709	362.893	356.148	350.277	376.572	383.783	390.759
342.862	330.196	320.126	365.985	374.983	387.614	354.138	352.642	353.735	359.348	358.012	362.376	348.343	340.423	335.863	364.634	372.763	381.011	369.824	383.04	399.289	348.902	339.932	330.909	350.031	341.619	332.241	367.014	375.673	383.458	349.636	343.188	336.756	363.323	370.198	376.983
333.175	320.845	310.651	356.142	365.25	377.673	344.445	342.823	343.918	349.472	348.26	352.619	338.686	330.825	326.382	354.799	362.959	371.249	359.765	371.375	384.8	339.317	330.589	321.821	340.479	332.343	323.271	356.95	365.269	372.787	339.968	333.671	327.405	353.416	360.18	366.903
320.812	308.647	298.574	343.606	352.7	365.11	331.954	330.31	331.317	336.975	335.864	340.189	326.249	318.458	314	342.279	350.396	358.65	346.816	357.98	370.614	327.06	318.637	310.157	328.196	320.398	311.659	344.104	352.089	359.34	327.669	321.564	315.54	340.781	347.359	353.896
305.001	292.975	283.128	327.396	336.406	348.707	315.87	314.361	315.13	320.869	319.851	324.111	310.449	302.742	298.66	326.077	334.049	342.154	330.399	340.895	353.348	311.267	303.205	295.054	312.379	304.985	296.502	327.652	335.332	342.297	311.826	306.25	300.586	324.466	330.793	337.083
297.739	286.007	276.284	319.685	328.609	340.713	308.436	306.844	307.794	313.281	312.214	316.415	302.902	295.306	291.289	318.448	326.307	334.32	322.621	333.351	345.712	303.828	295.916	287.911	305.023	297.669	289.474	319.971	327.489	334.301	304.566	299.344	294.016	316.786	322.984	329.153
294.065	282.382	272.892	315.735	324.753	337.187	304.556	302.987	304.008	309.299	308.143	312.319	299.254	291.662	287.616	314.478	322.301	330.268	319.208	329.832	342.695	299.732	291.746	283.846	301.159	293.859	285.722	315.986	323.441	330.183	301.127	295.617	290.575	312.594	318.623	324.691
287.485	276.066	266.684	309.152	318.289	330.662	298.156	296.639	297.744	302.754	301.511	305.628	292.663	285.247	281.313	307.868	315.563	323.429	312.836	324.327	337.573	293.097	284.97	276.814	294.794	287.606	279.603	309.398	316.723	323.337	294.809	290.185	285.621	305.78	311.373	317.022
288.267	276.914	267.526	310.025	319.412	332.412	299.084	297.619	298.862	303.568	302.192	306.349	293.558	286.197	282.269	308.665	316.342	324.193	314.501	326.423	340.091	293.568	285.143	276.647	295.672	288.489	280.63	310.336	317.704	324.345	296.069	291.648	287.183	306.381	311.798	317.14
290.511	279.018	269.6	312.508	322.524	335.501	301.68	300.272	301.497	305.965	304.436	308.412	296.013	288.663	284.556	311.122	318.787	326.653	317.566	329.895	343.996	295.5	286.618	277.818	298.359	291.369	283.58	312.771	320.117	326.753	298.804	294.414	290.047	308.333	313.38	318.457
299.552	287.9	278.159	323.074	333.223	346.796	311.373	310.312	311.391	315.707	314.108	318.216	305.611	298.06	293.801	320.946	328.771	336.677	328.102	341.159	356.206	304.638	294.874	285.697	308.177	301.23	293.345	322.616	329.974	336.69	308.645	304.52	300.168	317.874	322.303	327.235
311.363	298.903	288.769	336.14	346.723	360.724	324.02	322.583	323.999	328.389	326.593	330.838	318.01	310.192	305.735	333.787	341.708	349.746	341.773	355.724	371.495	316.3	305.908	295.753	320.865	313.827	305.766	335.381	342.687	348.918	321.408	317.287	312.927	330.049	334.288	339.143
336.481	322.91	311.894	362.726	373.964	388.577	349.943	348.425	349.956	354.474	352.581	357.073	343.669	335.563	330.694	360.083	368.306	376.598	369.512	384.817	406.467	341.082	329.291	317.904	346.764	339.49	331.085	361.439	368.738	375.253	347.394	343.209	338.751	356.001	360.009	364.09
411.35	396.229	383.345	440.475	453.043	469.328	426.509	424.941	427.015	431.285	428.771	433.754	419.347	410.303	404.236	437.606	446.807	455.975	451.454	476.239	500.751	415.407	400.926	387.014	422.939	414.778	405.278	439.447	447.442	454.493	423.439	418.63	413.495	433.098	437.753	442.162
452.679	436.311	422	484.471	498.206	515.169	469.041	467.185	469.08	474.711	472.414	478.201	461.541	451.886	445.295	481.134	490.809	500.54	499.948	521.802	544.186	451.262	435.604	420	464.992	455.801	445.456	483.169	491.999	499.713	467.583	463.594	458.748	474.117	475.643	479.721
480.62	462.509	446.65	515.401	530.419	549.368	498.352	496.289	498.01	504.253	502.171	507.908	490.463	480.131	472.953	511.215	521.511	531.826	525.55	545.7	567.708	482.708	461.666	439.768	494.617	485.903	475.841	511.867	520.046	527.142	494.726	488.444	481.58	505.321	509.042	511.323
516.401	496.824	479.757	554.009	570.113	590.504	535.636	533.575	535.463	541.49	539.184	544.957	526.997	515.786	507.607	549.489	560.605	571.717	562.32	582.605	604.972	522.285	502.305	481.437	532.052	523.947	514.067	549.882	558.687	565.841	530.646	523.218	515.316	544.964	550.727	554.736
541.754	521.341	503.613	580.873	597.583	618.849	561.814	559.847	561.85	567.514	565.086	570.736	552.575	540.774	531.874	576.271	587.977	599.687	588.283	608.934	631.336	548.503	530.179	509.908	558.299	550.573	540.65	576.016	584.794	592.371	555.916	547.703	539.344	572.094	578.75	584.454
556.117	535.511	517.652	595.603	612.462	633.94	576.39	574.486	576.547	581.959	579.479	585.041	566.838	554.755	545.46	591.136	603.148	615.173	602.977	623.888	646.269	562.977	544.656	525.76	573.186	565.379	555.32	590.57	599.372	606.953	569.992	561.659	553.017	587.209	594.46	600.669
563.958	543.877	526.53	602.553	619.069	640.248	583.805	581.957	584.042	589.14	586.613	592.137	574.188	562.164	552.711	598.41	610.402	622.445	610.663	631.594	653.939	570.012	551.531	532.453	580.636	572.695	562.484	597.832	606.697	614.338	577.41	568.933	560.168	594.638	602.125	608.594
569.393	549.832	532.934	607.147	623.315	644.04	588.701	586.732	588.743	594.257	591.836	597.427	579.283	567.34	557.968	603.332	615.263	627.221	615.921	636.921	659.404	574.416	555.296	535.456	585.324	577.181	566.637	602.608	611.642	619.459	582.437	573.949	565.293	599.417	606.615	612.722
571.081	552.556	536.599	607.058	622.496	642.222	589.458	587.55	589.619	594.989	592.567	598.3	580.384	568.803	559.636	603.713	615.299	626.912	617.29	638.702	661.501	574.578	554.465	533.363	585.763	577.394	566.449	603.559	612.483	620.496	583.581	575.412	566.979	599.755	606.412	611.716
552.557	535.29	520.259	586.337	600.937	619.529	569.908	568.012	570.045	575.251	572.828	578.539	561.288	550.315	541.685	583.431	594.428	605.468	598.47	620.233	643.274	554.07	532.891	510.539	565.806	557.207	546.009	584.005	592.926	600.909	564.887	557.527	549.801	578.97	584.444	588.571
541.064	524.922	511.234	572.994	587.074	604.71	557.823	556.188	558.52	562.488	559.611	565.08	549.257	538.66	530.327	570.549	581.141	591.89	588.538	611.81	636.235	539.31	515.278	496.686	552.74	543.55	531.765	572.147	581.585	589.951	553.709	547.318	540.606	564.931	569.033	571.494
520.461	506.181	494.022	548.794	561.269	578.692	535.552	534.299	537.055	539.474	536.078	541.058	527.257	517.325	509.357	547.519	557.82	568.104	566.555	593.107	620.278	522.359	504.484	486.055	529.595	520.649	510.478	550.242	560.145	568.278	530.055	524.804	519.744	544.648	551.409	556.748
506.437	492.655	481.164	533.904	546.717	563.675	521.186	520.444	523.688	524.519	520.829	525.381	512.569	502.636	494.593	532.923	543.215	553.718	546.079	565.459	589.322	507.239	489.831	471.97	515.505	507.387	496.819	535.464	545.311	554.033	515.334	508.073	500.691	529.749	536.399	542.365
502.246	489.104	478.442	530.105	542.651	559.152	517.969	518.122	522.292	519.556	515.244	519.347	507.778	497.804	489.594	528.672	539.477	550.901	541.233	561.324	583.472	503.37	486.289	468.856	512.153	504.509	494.31	531.401	541.911	551.371	510.328	503.343	496.088	525.936	533.068	540.127
503.162	490.422	480.696	531.682	543.297	559.011	520.371	521.607	526.638	519.773	514.527	518.042	509.092	498.623	489.496	530.801	541.869	553.154	542.844	563.013	584.857	504.856	487.943	470.782	514.146	505.934	495.196	532.09	543.25	553.365	511.855	504.458	496.937	527.541	535.477	542.488
505.096	491.383	482.107	531.939	542.414	557.328	522.292	524.144	529.772	520.442	514.062	516.085	510.576	500.299	490.104	532.103	543.046	554.347	543.466	562.969	583.988	506.967	490.645	474.514	514.825	505.794	494.457	533.372	543.473	553.824	512.551	504.558	496.62	529.98	538.651	547.571
507.942	493.844	483.802	530.341	530.487	533.86	524.131	526.518	532.858	521.404	514.473	515.767	512.203	502.027	491.574	533.402	541.196	546.451	543.654	562.219	581.875	509.605	494.261	478.609	515.962	506.408	494.673	535.2	544.468	553.539	512.955	504.016	495.385	531.69	534.311	535.191
503.839	507.091	503.811	498.593	496.268	498.547	504.791	508.666	516.773	501.133	492.448	493.196	498.238	494.733	491.488	506.093	510.367	514.906	519.797	532.719	545.949	493.656	481.245	469.174	496.916	487.063	476.826	515.12	523.704	531.663	500.296	498.881	497.757	504.108	506.513	509.298
476.826	481.027	489.888	469.287	465.582	466.88	476.276	480.088	488.116	472.997	464.541	465.415	470.018	466.575	463.42	477.824	482.112	486.685	487.469	496.93	506.278	468.392	459.099	449.981	468.126	457.794	447.069	487.298	496.36	504.802	470.246	467.161	464.462	477.762	482.186	487.136
454.84	459.969	469.781	445	439.932	440.276	452.701	456.365	464.266	450.002	441.824	442.96	446.917	443.618	440.626	454.492	458.694	463.2	460.075	465.991	471.447	448.332	442.362	436.436	444.521	433.827	422.728	464.428	473.854	482.664	445.275	440.576	436.363	456.408	462.832	469.946
416.538	406.298	400.174	427.232	420.915	420.366	427.458	429.658	435.524	425.802	419.826	421.28	417.914	409.599	401.356	435.354	441.579	446.008	438.17	441.441	443.034	419.913	411.064	401.896	421.195	412.762	403.186	437.484	445.428	453.147	415.835	406.243	397.202	437.881	449.295	459.033
310.601	302.914	297.47	323.228	326.947	334.542	318.362	319.44	323.308	318.76	315.046	317.27	311.672	305.22	299.74	325.414	332.625	340.149	326.664	333.87	340.987	314.406	308.831	302.843	314.327	308.09	301.208	327.225	333.858	339.784	309.914	302.436	295.413	327.61	337.605	348.546
171.372	164.974	159.67	181.807	185.11	190.773	176.978	176.752	178.117	178.73	177.369	179.388	173.313	168.967	166.264	182.415	187.1	191.949	182.837	186.919	190.961	175.042	171.339	167.258	175.097	171.127	166.798	182.837	186.667	190.031	172.995	168.785	164.807	182.886	188.283	194.088
53.9649	52.517	50.7202	56.427	57.2275	57.9506	57.0317	57.8583	59.9331	55.6355	53.9829	54.5099	54.6408	53.5778	52.8672	57.2485	58.1955	59.3944	65.4548	71.6352	77.2251	49.428	42.4536	35.0701	53.7994	50.9525	48.1206	59.6297	63.2084	66.4009	58.0702	59.7681	61.1341	53.7944	52.967	52.2919
0.14015	0.0690087	0.0491349	1.87064	4.37114	6.63722	0.943732	1.21575	1.60183	0.467178	0.324189	0.267044	0.357122	0.220418	0.167341	1.02415	1.62723	2.36607	7.74046	15.2426	22.1942	0.0661568	0.0358296	0.0244684	0.368447	0.220417	0.137562	1.05708	1.69715	2.50884	1.82888	3.62891	5.54158	0.173406	0.0780661	0.0546176
0.0145252	0.0132827	0.0122483	0.0179088	0.0199934	0.0223677	0.0166096	0.0170158	0.0174222	0.0158475	0.0154219	0.015131	0.0153336	0.014604	0.0142036	0.0170843	0.0180748	0.0191416	0.0206932	0.0272803	0.041193	0.0137793	0.0119621	0.0104779	0.015674	0.0151373	0.0146149	0.0167191	0.0172794	0.0177512	0.0167943	0.0174307	0.0181903	0.0155571	0.0150173	0.0144675
0.0117174	0.0108915	0.0101566	0.0137902	0.0150708	0.0164121	0.0130377	0.0132333	0.0134533	0.0126622	0.0124419	0.012336	0.012265	0.0117405	0.0114508	0.0134078	0.0140465	0.0147597	0.0169358	0.0235063	0.0390331	0.0107547	0.00906332	0.00784199	0.0123906	0.0119111	0.0114627	0.0132731	0.0139564	0.0144487	0.0133516	0.0140034	0.0146929	0.0122126	0.0117521	0.0111912
0.021799	0.019886	0.0181558	0.0270554	0.0306967	0.0345244	0.0250475	0.0252952	0.0258231	0.0245341	0.0240007	0.0241546	0.0231446	0.0219365	0.0216185	0.0258866	0.0274305	0.0291037	0.0493646	0.452239	11.9193	0.0176526	0.013123	0.0104019	0.0225453	0.0207009	0.0189638	0.0270599	0.0298977	0.033037	0.0276263	0.0317924	0.0370133	0.0217577	0.0194563	0.0173565
34.3136	32.0762	29.4257	39.5431	42.2219	44.2878	38.1014	37.9761	38.8777	38.2369	37.2783	38.5024	36.0879	34.7686	34.5435	38.5561	39.7219	40.8338	57.2449	69.0919	79.9908	19.8694	1.43534	0.0423348	34.5294	31.2077	28.1065	41.67	44.8638	47.7903	43.2271	48.2008	51.9015	29.8134	20.7935	9.83945
26.1288	24.7506	23.3044	29.7827	31.6046	33.3501	28.5244	28.3853	29.0153	28.7045	28.1093	28.9967	27.2111	26.372	26.1874	28.8793	29.9284	30.773	41.4276	49.866	55.2163	18.3509	6.88406	0.000243682	26.5738	25.0239	23.4322	31.1366	33.5054	35.6431	31.3664	34.4372	36.8889	23.964	19.2345	13.1007
82.0363	79.5052	77.7731	87.4567	90.288	94.6427	85.8997	86.8079	88.4536	84.6488	82.9579	83.4128	83.1854	81.3707	79.7042	86.9346	88.8964	90.6837	94.4054	101.621	107.386	78.5816	70.9342	64.6428	83.2306	81.1357	79.3473	88.3608	90.8654	93.4019	85.2149	85.3508	85.5683	84.745	84.3041	83.6921
118.104	113.45	110.645	129.166	135.669	145.147	125.63	127.855	130.812	122.035	119.109	117.568	120.273	116.959	113.901	127.622	131.712	136.152	132.834	142.029	150.22	117.749	111.083	105.005	121.086	117.772	114.554	127.599	130.896	133.983	121.835	119.96	118.236	125.938	128.167	130.571
121.204	116.193	112.909	132.808	139.05	147.382	129.128	131.402	134.336	125.383	122.318	120.624	123.504	119.992	116.723	131.254	135.476	139.962	135.776	144.087	152.35	121.471	115.15	109.435	124.357	120.863	117.421	131.226	134.67	137.931	124.895	122.696	120.641	129.779	132.449	135.326
95.5387	91.9319	89.5535	103.312	107.28	112.685	100.797	102.234	104.176	98.5101	96.3992	95.3191	96.9759	94.452	92.0533	102.483	105.439	108.56	105.711	111.673	117.673	95.5681	91.0164	86.8414	97.4262	94.7236	92.0475	102.731	105.386	107.907	97.6483	95.7846	94.0337	101.806	104.089	106.517
51.9976	50.4806	49.5794	55.0182	56.3879	58.3106	53.9831	54.4747	55.2328	53.3197	52.4503	52.1438	52.418	51.2615	50.1529	54.9073	56.2189	57.5835	56.8309	60.0217	63.3081	51.5228	49.169	47.009	52.4032	50.9102	49.4313	55.3537	56.8336	58.2571	52.5218	51.4884	50.5183	54.8288	56.0936	57.4502
3.35301	3.83242	4.26346	2.05253	1.32242	0.673745	2.4125	2.10933	1.84777	3.0729	3.33754	3.68751	2.91296	3.10229	3.27311	2.46496	2.20871	1.93076	3.36665	4.0237	4.80735	2.31759	1.91795	1.58188	2.49511	2.25251	2.01044	3.01014	3.27208	3.55006	2.74604	2.78469	2.81801	2.64657	2.58336	2.50809
0.0169015	0.0169909	0.0170432	0.0172158	0.0185801	0.018355	0.0171101	0.017209	0.0173551	0.016975	0.0172941	0.0175533	0.0167765	0.016529	0.0161956	0.0173296	0.0176874	0.0180173	0.0192051	0.0193152	0.0202837	0.0167652	0.0161621	0.0155959	0.0165614	0.0160611	0.015529	0.0176648	0.0182013	0.0187562	0.0164803	0.0172135	0.0172728	0.0176542	0.0185782	0.0192777
0.0134451	0.0132514	0.0132344	0.0138095	0.0139781	0.0143534	0.0136078	0.0136361	0.0137223	0.0136714	0.0136119	0.0136954	0.0133656	0.0131211	0.0128969	0.0139173	0.0142262	0.0145675	0.0143351	0.015165	0.0160578	0.0131678	0.0126687	0.0122217	0.0132875	0.012908	0.0125427	0.014082	0.0144995	0.0149184	0.0132309	0.0128735	0.012544	0.0140716	0.0145549	0.0150958
0.0121846	0.0119253	0.0118627	0.0127047	0.0130246	0.0135466	0.012421	0.0124361	0.0124672	0.012567	0.0126321	0.0128218	0.0121666	0.011886	0.0117107	0.0128042	0.0132284	0.013646	0.0131398	0.0138122	0.0146659	0.0120495	0.0116738	0.0113302	0.0121496	0.0118691	0.0115987	0.0128397	0.0131795	0.0135295	0.012109	0.0117652	0.0114968	0.0128672	0.0133153	0.013803
0.013408	0.0130574	0.0128617	0.014587	0.0147864	0.0154662	0.0138217	0.0137748	0.0137939	0.0143508	0.0145284	0.0144465	0.0133953	0.0131436	0.0129258	0.0147307	0.015024	0.0155061	0.0150764	0.0157733	0.0170993	0.0133422	0.0127682	0.0122029	0.0139345	0.0134819	0.0129732	0.0146068	0.014958	0.0154555	0.0138369	0.0135711	0.013239	0.0142458	0.0146632	0.014971
0.0171449	0.0164877	0.01609	0.0185869	0.0193148	0.0203225	0.0177193	0.0175961	0.0175494	0.0182292	0.0184744	0.0188167	0.0172605	0.0166816	0.0166085	0.0185609	0.0192342	0.0200475	0.0191639	0.0204326	0.0219067	0.0170109	0.0161278	0.0153784	0.0174989	0.0170665	0.0167168	0.0184107	0.0190268	0.0195759	0.0175449	0.0172496	0.0169364	0.018307	0.018707	0.0191747
0.0337902	0.0317767	0.0306987	0.0379743	0.0399077	0.0426849	0.0352479	0.0347045	0.0343949	0.0369742	0.0373609	0.0383535	0.0344042	0.0328729	0.0330779	0.0377054	0.0393674	0.0411438	0.0405564	0.0455441	0.0517968	0.0327553	0.0297043	0.0271083	0.0347442	0.0332422	0.0318961	0.0376863	0.0393336	0.0410296	0.0358444	0.0356897	0.0354837	0.0357231	0.0355532	0.0355445
2.13169	1.59972	1.29258	3.41779	4.05969	5.02675	2.71338	2.54272	2.56778	3.08867	3.0482	3.40917	2.45539	2.14742	2.22874	3.15707	3.48599	3.91188	4.29122	5.6808	8.4336	2.13968	1.44991	1.00189	2.25403	1.72246	1.30046	3.64366	4.59358	5.63494	2.90556	3.05484	3.16134	2.61681	2.36342	2.11646
21.8152	20.0925	18.7357	25.2612	26.7025	28.7594	23.4569	23.0869	23.0964	24.2676	24.2653	24.9159	22.5808	21.4574	21.1825	24.8557	26.014	27.1475	25.8777	27.5199	30.3111	23.121	21.54	19.8622	22.8423	22.098	20.8898	25.1999	26.4797	28.0588	23.2889	23.0156	22.6337	24.0612	24.2575	24.4219
38.3981	36.163	33.6773	42.1013	43.9258	46.5308	40.4393	40.0739	39.5085	41.3811	41.3144	41.3788	39.1954	37.6477	36.9848	41.7322	43.3029	44.8964	42.3267	43.9971	45.7691	39.5465	37.9542	36.1836	39.6716	38.2873	36.8683	41.8613	43.3031	44.6089	39.845	39.1113	38.3063	40.963	41.7461	42.4719
46.5492	44.0715	42.1342	51.3088	53.2598	56.0647	48.8499	48.4988	48.6041	49.7352	49.6362	50.3271	47.4191	45.6611	44.7841	50.9708	52.7435	54.5339	51.166	52.726	54.3143	48.0687	46.5847	44.9133	48.0917	46.663	45.164	50.9216	52.3432	53.6082	47.9952	47.0003	45.954	50.3247	51.4481	52.5451
48.8665	46.4894	44.6574	53.4054	55.2553	57.9391	51.0668	50.7679	50.8942	51.8633	51.7461	52.3696	49.6296	47.8853	46.9286	53.1525	54.9099	56.6832	53.0823	54.4271	55.7514	50.4127	49.1045	47.6134	50.3622	49.0156	47.5844	52.9968	54.3037	55.4423	50.0897	48.9902	47.8508	52.6528	53.9285	55.2084
45.8637	43.8309	42.2997	49.717	51.2764	53.5751	47.7378	47.508	47.6519	48.3852	48.2572	48.7677	46.4499	44.908	43.9988	49.5629	51.1146	52.6794	49.3471	50.407	51.4461	47.2424	46.2073	45.0046	47.1219	45.9553	44.7105	49.3853	50.4899	51.4307	46.7513	45.6683	44.5727	49.2438	50.5061	51.7957
38.6267	37.0762	35.9271	41.6105	43.265	45.0701	40.1026	39.945	40.0787	40.5719	40.4385	40.8261	39.0394	37.8206	37.055	41.5292	42.7605	44.0011	41.3458	42.2145	43.0439	39.7058	39.3586	38.4343	39.5599	38.6059	37.5879	41.4089	42.2985	43.0578	39.2344	38.3164	37.3957	41.3307	42.423	44.0776
30.844	29.7548	29.0137	32.8933	33.7503	35.0688	31.8564	31.7964	31.9618	32.1325	31.9873	32.2243	31.0636	30.1767	29.5594	32.873	33.7849	34.711	32.8051	33.5124	34.2134	31.5159	30.8561	29.5214	31.3901	30.6325	29.838	32.8652	33.5674	34.1866	31.1381	30.4066	29.689	32.809	33.6873	34.6003
22.3589	21.7252	21.3382	23.6101	24.1204	24.9983	23.0145	23.0239	23.1974	23.1246	22.9648	23.088	22.4767	21.9141	21.4648	23.6301	24.2175	24.8196	23.6871	24.2645	24.7892	22.7132	22.2183	21.685	22.581	21.9619	21.3703	23.7367	24.2989	24.8251	22.4514	21.9198	21.4058	23.6627	24.305	24.995
16.2109	15.757	15.5322	16.8088	17.1849	17.6658	16.5004	16.498	16.6154	16.6133	16.581	16.6145	16.1656	15.8028	15.4852	16.8726	17.3303	17.773	16.9994	17.5333	18.0817	16.3226	15.9097	15.5352	16.1201	15.7462	15.1883	17.1454	17.5138	17.8639	16.1017	15.6744	15.3489	16.9982	17.5334	17.9523
12.118	11.3039	11.1893	12.6266	12.8843	13.2694	12.4135	12.3916	12.4553	12.5553	12.5032	12.528	12.1785	11.8993	11.6819	12.7602	13.0639	13.2868	12.1366	12.4651	13.331	12.2144	11.9033	11.5731	12.1594	11.7364	11.335	12.7925	12.5379	12.8447	12.1569	11.8751	11.6076	12.7957	13.0713	13.3716
9.86979	9.59948	9.49214	10.3619	10.5404	10.8698	10.0742	10.046	10.0973	10.2065	10.1597	10.2593	9.88174	9.64903	9.47753	10.3655	10.6131	10.8668	10.4826	10.7958	11.0836	9.96139	9.67818	9.39666	9.83383	9.50786	9.1381	10.5294	10.8761	11.1606	9.87976	9.65829	9.47668	10.3726	10.6266	10.9032
9.27182	8.99673	8.84985	9.80987	10.0345	10.4166	9.51702	9.47887	9.53536	9.66355	9.61742	9.73555	9.30449	9.05025	8.89671	9.83134	10.1002	10.3754	9.97861	10.3102	10.6405	9.37275	9.08351	8.78761	9.2587	8.87405	8.49342	10.0171	10.3945	10.7503	9.33309	9.12422	8.92063	9.80444	10.0526	10.3116
9.59753	9.19861	8.94552	10.4028	10.739	11.2799	9.969	9.89677	9.95424	10.18	10.1453	10.3189	9.68744	9.34076	9.20851	10.4012	10.7634	11.1329	10.4655	10.7727	11.0933	9.87502	9.59727	9.29561	9.6861	9.2441	8.81337	10.5696	11.0184	11.4422	9.76213	9.51866	9.27824	10.3255	10.62	10.9263
9.69645	9.17304	8.81659	10.7426	11.1967	11.9008	10.1413	10.016	10.0489	10.4745	10.4781	10.7582	9.80218	9.34687	9.26443	10.7393	11.2128	11.7145	10.7556	11.0715	11.4441	10.0933	9.80992	9.48741	9.83182	9.31104	8.80995	10.9286	11.4909	12.0143	9.94794	9.67383	9.40316	10.5906	10.9246	11.2879
8.08652	7.22396	6.78555	9.32635	9.85977	10.661	8.61548	8.45423	8.46039	9.02899	9.07324	9.38841	8.2618	7.75651	7.75505	9.30243	9.8305	10.3693	9.24591	9.59774	9.99184	8.37849	8.08967	7.79616	8.30969	7.76825	7.25413	9.45015	10.0629	10.6583	8.46968	8.20774	7.95965	8.84633	9.13155	9.47312
6.19699	5.66314	5.28493	7.2992	7.79826	8.5289	6.67446	6.54866	6.56582	7.03393	7.07328	7.357	6.36752	5.9336	5.95822	7.27024	7.73568	8.21393	7.28914	7.6415	8.03382	6.60877	6.31502	6.00411	6.36226	5.86311	5.3992	7.45097	8.0412	8.63218	6.58211	6.3916	6.19149	7.03735	7.27216	7.51341
4.31576	3.92363	3.66665	5.50287	6.01134	6.59256	5.0225	4.94804	4.97532	5.27045	5.29245	5.49752	4.78042	4.45958	4.16038	5.46606	5.82495	6.19765	5.62637	6.14317	6.48707	4.59602	4.0751	3.63278	4.76208	4.37503	4.01777	5.61473	6.0862	6.55674	5.06941	4.93744	5.0035	4.93856	4.95781	4.80068
1.26449	1.03233	0.87608	1.83789	2.13887	2.56391	1.52586	1.49327	1.53007	1.6564	1.66695	1.79493	1.37264	1.19882	1.22382	1.7861	2.01567	2.26408	1.8534	2.08748	2.35935	1.42853	1.26293	1.09211	1.33841	1.11818	0.934852	1.90886	2.2552	2.63391	1.5004	1.44007	1.37741	1.63641	1.69368	1.73607
2.74124	2.54037	2.39891	3.17237	3.38784	3.69525	2.93503	2.89781	2.91424	3.02924	3.05442	3.13327	2.79261	2.64129	2.63809	3.14976	3.34516	3.53249	3.11742	3.25898	3.40889	2.88796	2.77492	2.63982	2.82857	2.69506	2.57361	3.16473	3.32806	3.48894	2.89761	2.81408	2.77232	3.05443	3.14305	3.23668
2.23841	2.06316	1.92399	2.61324	2.79686	3.03853	2.40769	2.39071	2.38946	2.47692	2.49733	2.55246	2.29942	2.16287	2.16009	2.59406	2.7495	2.91163	2.47741	2.51747	2.5579	2.40281	2.36681	2.32532	2.39423	2.3449	2.29498	2.50566	2.57037	2.62777	2.37276	2.31005	2.25072	2.51925	2.60089	2.69002
1.00723	0.897844	0.809911	1.25934	1.39133	1.56032	1.12154	1.11397	1.1098	1.15464	1.17104	1.1976	1.05165	0.968546	0.967997	1.24017	1.34377	1.45441	1.12851	1.12907	1.12164	1.12849	1.12653	1.11948	1.13504	1.13483	1.13342	1.14494	1.15598	1.16259	1.0949	1.05273	1.01415	1.19555	1.25416	1.31829
1.52686	1.37075	1.23647	1.86069	2.02502	2.22829	1.68147	1.66989	1.65848	1.72345	1.74564	1.77755	1.59034	1.47619	1.47409	1.83507	1.96383	2.09778	1.66088	1.63513	1.60546	1.70779	1.72561	1.73625	1.72037	1.73966	1.75419	1.6902	1.68022	1.66229	1.64917	1.59585	1.54454	1.77583	1.84648	1.92362
4.0114	3.76659	3.56136	4.5159	4.75562	5.06668	4.24096	4.21487	4.20474	4.3327	4.35676	4.42623	4.09974	3.91327	3.89438	4.49056	4.6917	4.89829	4.27746	4.2751	4.27004	4.27376	4.26943	4.25431	4.27087	4.24245	4.20216	4.331	4.36576	4.3838	4.19585	4.11006	4.02719	4.39431	4.50234	4.61729
9.40522	8.93713	8.55941	10.3623	10.8054	11.4023	9.83352	9.77108	9.75918	10.0408	10.0676	10.2171	9.56237	9.19386	9.12006	10.3307	10.7211	11.1208	10.0091	10.0787	10.1534	9.86832	9.80582	9.72446	9.84427	9.71041	9.5464	10.1169	10.2611	10.3698	9.73828	9.5571	9.3804	10.1551	10.3825	10.6236
12.5384	11.8673	11.328	13.9138	14.5464	15.4058	13.1347	13.0174	12.9891	13.4853	13.5428	13.7948	12.7679	12.2375	12.1394	13.8703	14.4323	15.0066	13.4958	13.6802	13.8893	13.1479	13.0031	12.8339	13.1239	12.8857	12.6098	13.6264	13.8933	14.1168	13.0036	12.7306	12.4672	13.6392	13.9906	14.3692
15.3203	14.4457	13.7518	17.1069	17.9206	19.0363	16.0786	15.8999	15.8572	16.5849	16.6727	17.0351	15.6304	14.9488	14.8357	17.0419	17.7612	18.4966	16.6491	16.9571	17.3116	16.0833	15.8453	15.5867	16.0237	15.6541	15.2465	16.813	17.235	17.6043	15.9068	15.5362	15.1817	16.7769	17.2571	17.7834
17.4392	16.362	15.5126	19.6489	20.6453	22.0248	18.3607	18.108	18.0487	19.0435	19.1665	19.6569	17.8453	17.0203	16.9079	19.5518	20.4211	21.3104	19.1149	19.4968	19.9454	18.4192	18.1331	17.799	18.241	17.7132	17.1545	19.3762	19.9863	20.5399	18.1262	17.627	17.1524	19.2882	19.9243	20.6066
20.2695	18.9609	17.925	22.9643	24.1812	25.8549	21.4267	21.1346	21.0932	22.2111	22.3226	22.8987	20.8258	19.8759	19.7493	22.7801	23.7716	24.7837	22.329	22.7656	23.2885	21.5151	21.1841	20.7906	21.2249	20.551	19.8543	22.6776	23.4611	24.1864	21.1476	20.5701	20.015	22.4716	23.181	23.9291
23.0909	21.5064	20.2286	26.3357	27.8087	29.8163	24.4782	24.1054	24.0332	25.4339	25.5806	26.2774	23.798	22.6925	22.5545	26.0656	27.2163	28.3871	25.5534	26.0349	26.6192	24.6281	24.2369	23.7912	24.2506	23.4504	22.6367	25.969	26.9034	27.7722	24.1506	23.4686	22.7992	25.7144	26.5342	27.3754
24.7217	22.8556	21.342	28.5831	30.299	32.5842	26.3791	25.9321	25.8365	27.5165	27.6998	28.519	25.6256	24.3694	24.245	28.1896	29.4808	30.7919	27.7233	28.3526	29.0474	26.4995	25.9934	25.3911	26.0997	25.1612	24.2037	28.1391	29.2459	30.2851	26.0909	25.3641	24.649	27.7218	28.5602	29.4173
25.5784	23.5239	21.7891	29.831	31.7518	34.3498	27.4104	26.9065	26.8049	28.6692	28.8697	29.786	26.6211	25.2874	25.2157	29.3467	30.7207	32.1218	28.9792	29.7352	30.6538	27.4974	26.8942	26.1819	27.0582	25.9915	24.9138	29.3833	30.6492	31.852	27.1335	26.3859	25.6386	28.8225	29.6771	30.5472
26.1132	23.7784	21.8619	30.9517	33.1457	36.0782	28.1257	27.522	27.3567	29.6383	29.8938	30.9319	27.2799	25.8047	25.739	30.3404	31.8462	33.3746	30.0324	30.8637	32.5825	28.2496	27.517	26.5878	27.8091	26.6178	25.4063	30.3303	31.729	33.0584	27.9602	27.2116	26.3806	29.6915	30.5682	31.4482
28.1233	25.5135	23.3612	33.5412	35.9985	39.2768	30.4422	29.757	29.5569	32.0756	32.3678	33.5321	29.5235	27.8969	27.8173	32.8288	34.4887	36.1701	32.5292	33.5665	34.8375	30.5	29.6737	28.7051	30.0144	28.6735	27.2993	32.9142	34.4797	35.9647	30.2093	29.3832	28.5468	32.1191	33.0836	34.0599
32.6561	29.7909	27.443	38.6123	41.3251	44.9558	35.2236	34.4934	34.3185	36.9899	37.2786	38.554	34.2	32.4123	32.2714	37.8407	39.6676	41.5236	37.4733	38.5836	39.9349	35.3273	34.4745	33.4741	34.7119	33.2237	31.6802	37.9695	39.7374	41.4078	34.8798	33.9027	32.9263	37.1463	38.3046	39.496
38.4186	35.4283	32.7751	45.0738	48.0843	52.1272	41.2801	40.4467	40.2071	43.2393	43.5443	44.9388	40.1497	38.1511	37.928	44.2095	46.2474	48.3148	43.6064	44.659	45.945	41.7161	40.8233	39.7422	40.7947	39.1765	37.4802	44.271	46.1227	48.1575	40.8037	39.6048	38.4111	43.7779	45.1643	46.5959
43.9862	40.5469	37.738	51.1146	54.345	58.697	47.0755	46.2162	46.0036	49.1087	49.3824	50.8384	45.8477	43.7137	43.398	50.1882	52.3696	54.5841	49.4587	50.5264	51.8413	47.3545	46.5153	45.4675	46.5587	44.8433	43.028	50.2482	52.2107	54.0369	46.4555	45.0887	43.743	49.5858	51.2124	52.8931
47.4869	44.0782	41.3079	54.5438	57.7495	62.0742	50.5703	49.7637	49.5844	52.4945	52.7058	54.082	49.3294	47.2156	46.7959	53.6313	55.7939	57.9894	52.7597	53.723	54.9126	50.8911	50.1564	49.2221	50.1165	48.4955	46.7492	53.6105	55.4657	57.1796	49.8373	48.3891	46.9722	53.1453	54.8808	56.686
47.0026	43.8979	41.3941	53.4396	56.3752	60.3396	49.831	49.1326	48.9933	51.5166	51.6589	52.8622	48.677	46.7408	46.267	52.6176	54.5983	56.6088	51.6893	52.5028	53.5126	50.1562	49.5664	48.8048	49.4684	48.0533	46.5029	52.5287	54.1537	55.6444	49.0534	47.6372	46.2635	52.277	53.9832	55.769
42.7499	40.2068	38.1668	48.0195	50.4334	53.7088	45.0773	44.5362	44.4529	46.4099	46.4742	47.4299	44.0996	42.4868	42.0157	47.3799	49.0281	50.7004	46.5588	47.2494	48.1137	45.3223	44.8557	44.2669	44.7981	43.6557	42.3776	47.2706	48.5729	49.7538	44.3377	43.0819	41.8747	47.1889	48.7094	50.315
37.3052	35.3148	33.7245	41.3785	43.254	45.7944	39.0802	38.677	38.5847	40.1059	40.1588	40.8686	38.2919	36.9955	36.5232	40.9344	42.2645	43.6155	40.3446	41.2981	42.1597	39.0342	38.528	37.8823	38.9533	38.1341	37.1658	40.71	41.6183	42.4119	38.4976	37.4947	36.5356	40.7686	41.9866	43.2731
30.3697	28.9602	27.772	33.512	35.1652	36.9962	31.7195	31.4581	31.4175	32.5279	32.5152	33.002	31.1314	30.1893	29.799	33.1642	34.1134	35.0728	32.7348	33.255	34.094	31.6638	31.4473	31.0262	31.6814	31.1422	30.4771	32.9492	33.5429	34.0414	31.3844	30.6547	29.991	32.9019	33.7599	34.6732
20.8692	19.8765	19.0717	22.8873	23.8296	25.0945	21.7882	21.6373	21.6194	22.1941	22.1711	22.4543	21.4046	20.8129	20.5303	22.6095	23.2084	23.8136	22.3122	22.7958	23.3425	21.7627	20.9183	20.6679	21.8011	21.5002	21.1127	22.4326	22.7496	23.125	21.5105	21.0612	20.6283	22.5152	23.0509	23.6157
7.75235	7.35811	7.03815	8.59221	9.00929	9.53944	8.12577	8.06961	8.06518	8.28893	8.29893	8.42222	7.97725	7.75789	7.66939	8.43474	8.66352	8.89473	8.41512	8.58117	8.76075	8.12445	8.04349	7.95367	8.13764	8.03872	7.91454	8.4108	8.55812	8.67554	8.0608	7.92573	7.79031	8.36835	8.5435	8.73903
0.535791	0.490796	0.466528	0.659201	0.719891	0.808884	0.577932	0.571498	0.572385	0.626884	0.639297	0.66775	0.557576	0.52875	0.531062	0.639248	0.67682	0.717674	0.710841	0.824713	0.95758	0.523718	0.448781	0.379074	0.538136	0.48896	0.441624	0.670494	0.740242	0.815295	0.58582	0.571557	0.557937	0.609202	0.631995	0.658774
0.0987084	0.0942271	0.0914494	0.10863	0.113826	0.121424	0.103121	0.102729	0.103425	0.105678	0.105619	0.107757	0.100891	0.0981126	0.0973059	0.107021	0.110217	0.113835	0.116566	0.130095	0.146579	0.0966068	0.0893257	0.0826861	0.0985643	0.0929334	0.0878337	0.111459	0.119086	0.127279	0.102399	0.101182	0.0999767	0.105356	0.10681	0.108653
0.0816809	0.077283	0.0745556	0.0916385	0.0969475	0.104478	0.0861547	0.0856083	0.0862769	0.0888778	0.0887802	0.0912785	0.0841406	0.0815819	0.0810348	0.0897406	0.0927532	0.0959496	0.100798	0.111527	0.165299	0.0788502	0.0705329	0.0642863	0.0813255	0.0754653	0.0702732	0.0952423	0.101559	0.104619	0.0864912	0.0863102	0.0860349	0.0871506	0.0874438	0.0877083
0.0740666	0.0720852	0.0689004	0.0669517	0.0856092	0.123736	0.0619546	0.067035	0.0754904	0.0814012	0.0775587	0.0876751	0.0551019	0.0536307	0.0519526	0.0845229	0.0872649	0.0949887	0.120764	0.377468	0.882332	0.0456552	0.0651994	0.0537625	0.0470722	0.0500759	0.0653371	0.10394	0.118508	0.149632	0.0629579	0.070128	0.0787013	0.0532052	0.0750732	0.0794698
0.0873099	0.0788934	0.0740184	0.115262	0.13463	0.174954	0.101677	0.102713	0.108164	0.103378	0.100216	0.104699	0.0952439	0.0907619	0.0903152	0.104905	0.111004	0.117828	0.210466	0.52829	2.19856	0.0751264	0.0609025	0.0514446	0.0830531	0.0708103	0.0622461	0.139815	0.213269	0.343865	0.107776	0.120212	0.132345	0.0922646	0.0865309	0.082011
0.110458	0.0957078	0.087145	0.161333	0.20954	0.294554	0.136438	0.138645	0.150375	0.141231	0.133073	0.140849	0.124414	0.117507	0.117194	0.142837	0.1535	0.165543	0.425246	1.25086	3.36312	0.0803196	0.0610365	0.0514931	0.0988468	0.0760788	0.0639291	0.22957	0.408892	0.770349	0.155789	0.184626	0.217376	0.113721	0.0989506	0.0877792
0.10178	0.0911436	0.0849044	0.415784	0.595616	0.233846	0.114182	0.327847	0.373724	0.123604	0.114198	0.124428	0.277375	0.103269	0.25387	0.342191	0.124551	0.428105	0.393251	1.58601	4.95495	0.0814795	0.0608029	0.0485041	0.0927492	0.0762698	0.064451	0.193137	0.379339	0.428188	0.134075	0.154969	0.179741	0.223774	0.157223	0.109664
0.181769	0.142158	0.120459	0.339632	0.473716	0.699061	0.268324	0.282185	0.328763	0.277259	0.242536	0.273038	0.22947	0.211194	0.209771	0.275416	0.303666	0.336282	1.15279	3.00608	6.40136	0.081521	0.0573402	0.0455849	0.131365	0.0720629	0.0585174	0.582098	1.12517	2.02067	0.340081	0.43794	0.546459	0.176806	0.123265	0.0868272
0.10469	0.0904961	0.0831662	0.15797	0.207539	0.284885	0.136118	0.142133	0.161615	0.134896	0.121829	0.130022	0.119487	0.112782	0.109492	0.137767	0.148899	0.161923	0.613784	1.96892	4.9147	0.0668792	0.050808	0.0412101	0.0833822	0.0618937	0.0529298	0.273362	0.567331	1.12912	0.162395	0.203699	0.251479	0.102308	0.0845043	0.0731827
0.0611654	0.0584747	0.0572516	0.0679927	0.0724721	0.078907	0.0654285	0.066121	0.068764	0.065855	0.0640273	0.0655356	0.0630082	0.0615236	0.0605422	0.0663741	0.0682447	0.0702796	0.112351	0.337842	1.50588	0.0519906	0.0422276	0.0356705	0.0565212	0.0491031	0.0432149	0.0811467	0.108105	0.169053	0.0675841	0.0709149	0.0746961	0.0619848	0.0596391	0.0574419
0.0443225	0.0431343	0.0426952	0.0473238	0.0496362	0.052504	0.0459576	0.0463584	0.0474719	0.0462837	0.0454824	0.0462443	0.0448718	0.0440527	0.0433815	0.0466966	0.0476985	0.0489122	0.0593824	0.0983414	0.287446	0.0409683	0.0350823	0.0306891	0.0429009	0.0391407	0.0354826	0.0520107	0.0596314	0.0721647	0.0460464	0.0466381	0.0471863	0.0454493	0.0455737	0.0454202
0.0339427	0.0334154	0.0334056	0.0352217	0.0358518	0.0370516	0.0346497	0.0347364	0.0352352	0.0350464	0.0344475	0.0348978	0.0339885	0.0334665	0.0329498	0.0352588	0.0359312	0.036655	0.0412395	0.0491434	0.0686903	0.0312718	0.0280869	0.0255431	0.0323524	0.0300186	0.0279035	0.0379515	0.0412946	0.0450991	0.034414	0.0342587	0.0341545	0.0348389	0.0350854	0.0353621
0.0275722	0.0272834	0.02737	0.0285321	0.0284953	0.0291737	0.0278549	0.0278648	0.0281086	0.0284544	0.0282857	0.0281845	0.0274414	0.027053	0.0266548	0.0286939	0.0289337	0.0294585	0.0314417	0.035535	0.0412203	0.0259244	0.0240699	0.0223301	0.0265105	0.025046	0.0236438	0.0298955	0.0317383	0.0338007	0.0277276	0.0270779	0.0267184	0.0286359	0.0291504	0.0297128
0.0247361	0.0245535	0.0246011	0.0250602	0.0251837	0.0256245	0.024805	0.0247728	0.0249082	0.0251375	0.0237328	0.0238877	0.0245102	0.0241565	0.0238291	0.0253153	0.0244014	0.0248436	0.0273666	0.0300539	0.0333987	0.0234523	0.0219475	0.0206578	0.0238782	0.022764	0.0217036	0.0263208	0.0276598	0.029036	0.0244114	0.0239639	0.023534	0.0254379	0.0248243	0.0254391
0.0220881	0.0221705	0.0224123	0.0222055	0.022225	0.0225149	0.0220287	0.0219809	0.0220671	0.0226488	0.0222738	0.0224893	0.0218038	0.0216848	0.0213902	0.022798	0.0228778	0.0235242	0.0240047	0.0261977	0.0288576	0.0212169	0.0200277	0.0190085	0.021527	0.020604	0.0197466	0.0232816	0.0244808	0.0258223	0.021818	0.021324	0.0208858	0.0230042	0.0233178	0.0239973
0.0205408	0.0205382	0.0208147	0.0204706	0.0203927	0.0205611	0.0203592	0.0202817	0.0203214	0.0207149	0.0206942	0.0209351	0.0201982	0.0199185	0.0196586	0.0208179	0.0211601	0.021528	0.0220036	0.0236642	0.0255966	0.0195713	0.0185812	0.0177136	0.0198088	0.0190445	0.01831	0.0214312	0.0222958	0.0231909	0.0199854	0.0195201	0.0190916	0.0210581	0.0216725	0.022354
0.0186742	0.0187517	0.0190743	0.0184473	0.0182854	0.0183495	0.0183967	0.0182986	0.018302	0.0187773	0.0188029	0.0190551	0.0182898	0.0180444	0.0178078	0.0188332	0.0191352	0.0194515	0.0197691	0.0211103	0.0226354	0.0177855	0.0169605	0.016226	0.0179778	0.0173362	0.0167142	0.0193278	0.0200412	0.0207733	0.0180679	0.0176189	0.0172102	0.0190887	0.0196665	0.0203191
0.0161574	0.0162233	0.0164991	0.0159224	0.0157604	0.0157657	0.0158851	0.0157906	0.0157786	0.0162306	0.0162727	0.0164933	0.0158039	0.0155921	0.0153992	0.0162758	0.016534	0.0168106	0.0169645	0.0179777	0.0190884	0.0154366	0.0147901	0.0142144	0.0155758	0.015066	0.0145669	0.016642	0.0171984	0.017759	0.015589	0.0151882	0.0148204	0.0165189	0.0170534	0.0176475
0.013109	0.0131086	0.0132809	0.0130466	0.0129821	0.0130646	0.0129779	0.0129205	0.0129304	0.0132007	0.0132063	0.0133057	0.0128814	0.0127035	0.0125368	0.0132794	0.0134982	0.0137328	0.0138007	0.0146086	0.0155003	0.0126077	0.0121004	0.0116423	0.0127134	0.0123089	0.0119148	0.0135531	0.0139921	0.0144393	0.012699	0.0123593	0.0120158	0.0134805	0.0139315	0.0144344
0.0106495	0.0105844	0.0106581	0.0107389	0.0107569	0.0109088	0.0106364	0.0106153	0.0106432	0.0107738	0.0107527	0.0108401	0.0105303	0.0103793	0.0102381	0.0108672	0.0110518	0.01125	0.0113112	0.0119964	0.0127562	0.0102984	0.00987083	0.00948867	0.0103918	0.0100546	0.0097265	0.0110942	0.0114623	0.0118369	0.0103932	0.0101214	0.00987105	0.0110226	0.0113841	0.0117864

## Sheet: Gluteus Medius Middle
Gluteus Medius Middle Origin AP +3.333 mm	Gluteus Medius Middle Origin AP +6.667 mm	Gluteus Medius Middle Origin AP +10 mm	Gluteus Medius Middle Origin AP -3.333 mm	Gluteus Medius Middle Origin AP -6.667 mm	Gluteus Medius Middle Origin AP -10 mm	Gluteus Medius Middle Origin CC +3.333 mm	Gluteus Medius Middle Origin CC +6.667 mm	Gluteus Medius Middle Origin CC +10 mm	Gluteus Medius Middle Origin CC -3.333 mm	Gluteus Medius Middle Origin CC -6.667 mm	Gluteus Medius Middle Origin CC -10 mm	Gluteus Medius Middle Origin LM +3.333 mm	Gluteus Medius Middle Origin LM +6.667 mm	Gluteus Medius Middle Origin LM +10 mm	Gluteus Medius Middle Origin LM -3.333 mm	Gluteus Medius Middle Origin LM -6.667 mm	Gluteus Medius Middle Origin LM -10 mm	Gluteus Medius Middle Insertion AP +3.333 mm	Gluteus Medius Middle Insertion AP +6.667 mm	Gluteus Medius Middle Insertion AP +10 mm	Gluteus Medius Middle Insertion AP -3.333 mm	Gluteus Medius Middle Insertion AP -6.667 mm	Gluteus Medius Middle Insertion AP -10 mm	Gluteus Medius Middle Insertion CC +3.333 mm	Gluteus Medius Middle Insertion CC +6.667 mm	Gluteus Medius Middle Insertion CC +10 mm	Gluteus Medius Middle Insertion CC -3.333 mm	Gluteus Medius Middle Insertion CC -6.667 mm	Gluteus Medius Middle Insertion CC -10 mm	Gluteus Medius Middle Insertion LM +3.333 mm	Gluteus Medius Middle Insertion LM +6.667 mm	Gluteus Medius Middle Insertion LM +10 mm	Gluteus Medius Middle Insertion LM -3.333 mm	Gluteus Medius Middle Insertion LM -6.667 mm	Gluteus Medius Middle Insertion LM -10 mm
40.7556	40.4203	40.0667	40.7097	40.7779	40.4037	40.035	39.8717	39.2123	41.0749	41.902	42.1623	40.2236	39.757	39.9823	41.0916	41.5051	41.8978	40.9304	41.5488	41.6231	39.9266	39.0846	38.4246	40.5644	40.5603	40.5261	40.4035	40.2967	40.1317	40.7235	40.4662	40.2994	40.6467	40.5176	40.236
67.029	66.9224	66.9629	66.2642	65.6244	64.8113	65.5937	65.1187	64.1736	67.3801	68.6336	69.2389	65.9622	65.3797	66.1297	67.0293	67.5177	67.9802	66.4071	66.6683	66.3777	66.5262	66.0229	65.5296	66.2566	66.1412	66.2813	66.2096	66.2102	66.2164	65.5175	64.3551	63.3123	67.5668	68.5226	69.3127
22.7713	25.1419	27.5255	16.8966	12.8372	9.17276	20.4409	20.7575	21.5504	19.5488	18.816	18.4439	21.0312	22.1701	23.2614	18.6376	17.38	16.0687	17.4457	14.719	11.7967	22.9885	25.6087	27.9132	18.9931	18.1271	17.7712	20.4009	21.0846	21.9719	17.2062	14.6481	12.2076	22.5918	25.4721	28.447
37.3638	39.7395	42.1338	31.0663	26.7306	21.9759	34.644	34.7994	35.4748	34.0914	33.6376	33.4458	35.4282	36.7007	37.8458	32.8868	31.5383	30.1211	31.1883	28.0238	24.4218	38.14	40.8386	44.0317	33.5049	32.317	32.3847	34.4518	35.2632	36.052	31.2369	28.52	25.8004	37.2452	40.4017	43.6917
65.5786	65.4103	65.6277	64.5843	63.3165	61.8693	64.3872	63.7557	63.0279	65.9363	66.9038	67.607	64.9298	64.8259	65.8853	64.9197	64.8275	64.6663	64.2104	63.1124	61.5458	66.7711	67.7981	68.7095	65.021	65.0337	65.64	64.5679	64.3956	64.3181	63.5494	62.2483	60.9049	66.3913	67.9195	69.4303
84.6293	83.5066	83.0213	85.2573	84.9504	84.4907	83.5288	82.5573	81.1974	86.3268	88.1616	89.3402	84.0419	83.1916	84.1568	85.5324	86.1404	86.6956	85.0688	85.3525	84.9472	85.2062	84.8863	84.692	84.7054	84.6577	85.0652	84.4108	84.3197	84.2368	83.71	82.5344	81.4095	85.9729	87.0928	88.1724
121.535	119.486	119.191	123.317	123.401	123.032	120.265	118.872	116.727	124.443	127.307	129.032	120.972	119.585	120.767	123.431	124.491	125.455	123.061	124.063	124.027	122.05	120.941	120.082	122.131	122.168	122.779	121.556	121.358	121.158	121.086	119.753	118.472	123.498	124.74	126.025
144.022	141.591	141.22	145.931	145.892	145.216	142.371	140.701	138.041	147.382	150.948	152.969	143.318	141.736	143.153	146.131	147.358	148.489	145.939	147.5	147.741	144.046	142.328	140.937	144.679	144.873	145.724	143.778	143.449	143.138	143.544	142.125	140.759	146.127	147.525	148.94
157.781	155.377	153.746	159.365	159.111	158.074	155.623	153.835	150.809	161.117	165.169	167.282	156.777	155.129	156.736	159.752	161.072	162.296	159.686	161.713	162.204	156.966	154.722	152.798	158.219	158.518	159.642	156.998	156.571	156.152	156.944	155.517	154.126	159.757	161.133	162.371
172.766	170.7	169.047	173.465	172.795	171.172	169.865	168.066	164.724	175.663	180.066	182.117	171.232	169.638	171.501	174.18	175.484	176.701	174.215	176.569	177.11	170.935	168.068	165.6	172.698	173.256	174.597	171.133	170.515	169.97	171.35	169.642	168.105	174.231	175.523	176.56
197.99	196.537	195.643	196.762	195.099	192.384	193.739	191.943	188.417	199.869	204.616	206.542	195.512	194.087	196.554	198.111	199.308	200.437	198.125	200.749	201.012	194.817	191.538	188.687	196.893	197.614	199.424	194.803	193.976	193.252	195.207	193.245	191.362	198.543	200.033	201.187
221.581	221.186	221.462	216.988	212.534	207.201	215.963	213.845	209.487	222.008	226.856	228.538	217.937	216.779	219.859	220.063	221.021	221.824	216.838	216.77	214.649	217.133	213.752	210.866	219.103	219.9	222.099	214.862	212.405	210.511	216.74	213.527	210.398	220.952	222.719	224.221
217.192	218.654	220.865	209.854	205.148	199.786	209.949	208.557	205.145	215.266	219.821	221.086	211.876	211.044	214.238	213.46	214.199	214.907	211.803	212.844	211.645	212.734	211.825	211.737	213.233	214.885	218.588	209.879	208.735	207.95	209.699	206.331	203.043	215.667	218.394	220.797
210.822	213.007	216.095	202.23	196.883	190.974	203.362	202.267	199.362	207.988	211.84	212.83	205.095	204.501	207.751	206.249	206.796	207.318	205.504	206.865	205.993	205.404	203.82	202.852	205.335	205.695	207.843	203.827	203.359	203.18	202.503	198.98	195.598	208.809	211.647	214.151
205.362	208.25	211.989	195.512	189.464	182.906	197.48	196.509	193.91	201.782	205.281	206.204	199.269	198.925	202.239	199.947	200.283	200.595	199.757	201.209	200.555	199.091	197.2	195.87	198.837	198.583	200.001	198.233	198.109	198.144	196.477	193.019	189.709	202.711	205.503	207.936
212.511	216.107	220.563	201.274	194.667	187.585	203.86	202.968	200.364	208.233	211.754	212.69	205.956	205.754	209.257	206.161	206.289	206.427	206.462	208.356	207.807	205.104	202.808	201.067	205.052	204.517	205.662	204.838	204.8	205.037	203.126	199.81	196.593	208.913	211.469	213.652
215.595	219.792	224.855	202.909	195.668	187.758	206.169	205.313	202.666	210.629	214.168	215.028	208.485	208.596	212.088	208.285	208.197	208.114	208.887	210.911	210.576	206.396	202.584	199.131	207.284	206.563	207.501	207.024	206.608	206.467	205.771	202.618	199.555	210.618	212.212	213.223
209.717	214.701	220.47	195.618	187.864	179.405	199.79	199.2	196.694	203.61	206.92	207.511	202.028	202.373	205.611	201.403	201.147	200.92	203.604	206.829	206.801	198.176	193.149	190.17	201.133	200.983	202.434	200.141	199.748	199.647	200.132	198.06	195.917	203.051	203.932	204.182
190.089	195.293	201.203	175.911	168.373	160.092	180.541	180.325	178.171	183.483	186.315	186.462	182.352	182.703	185.436	181.804	181.605	181.45	184.933	189.143	190.754	178.63	177.795	177.68	181.403	181.23	182.442	180.725	180.497	180.56	181.269	179.907	178.452	182.571	184.551	187.382
174.72	178.814	183.669	163.348	156.978	150.377	166.929	166.631	164.878	169.448	171.818	172.073	168.093	167.939	169.762	168.569	168.881	169.246	167.325	171.53	174.565	168.065	167.731	168.203	167.706	167.649	168.788	167.083	166.908	166.952	165.699	162.939	160.576	171.158	174.105	177.035
174.14	177.991	182.586	163.535	157.67	151.627	166.861	166.752	165.082	168.949	171.196	171.18	167.699	167.342	168.761	168.597	169.12	169.689	166.247	166.881	166.055	168.325	168.888	170.391	167.788	168.224	169.883	166.56	166.18	166.035	165.243	162.282	159.648	171.299	174.572	177.909
175.974	179.347	183.47	166.438	161.226	155.948	169.387	169.501	167.869	170.929	173.058	172.63	169.904	169.361	170.467	171.165	171.865	172.611	167.055	166.847	165.356	171.642	173.3	172.901	170.804	172.291	175.28	168.218	167.371	166.83	167.164	163.733	160.645	174.159	177.892	181.688
175.578	178.008	181.226	166.862	161.466	155.723	169.917	169.901	168.201	171.093	173.037	171.995	170.507	169.804	170.656	171.697	172.327	172.986	165.566	164.046	161.531	170.112	169.126	168.423	170.651	170.971	172.078	167.7	166.037	164.838	167.467	163.597	160.068	173.956	176.707	179.293
176.108	179.292	183.068	166.78	161.648	156.085	169.672	169.688	167.973	171.341	173.452	173.039	170.209	169.632	170.491	171.465	172.137	172.836	168.949	166.172	162.232	169.528	168.28	167.314	170.421	170.827	171.912	169.153	168.617	167.773	168.206	165.297	162.571	173.543	176.145	178.557
176.713	179.78	183.419	167.662	162.73	157.322	170.43	170.474	168.748	172.043	174.148	173.682	170.905	170.287	171.013	172.25	172.957	173.688	169.757	170.287	164.919	170.067	168.663	167.545	171.184	171.655	172.714	169.867	169.314	168.9	169.011	166.164	163.486	174.229	176.764	179.092
175.135	178.047	181.494	166.432	161.74	156.539	169.047	169.112	167.381	170.612	172.702	172.204	169.484	168.841	169.427	170.872	171.597	172.345	168.421	169.042	166.12	168.445	166.793	165.463	169.836	170.37	171.398	168.457	167.87	167.408	167.715	164.94	162.35	172.708	175.082	177.223
180.665	183.462	186.827	172.046	167.451	162.238	174.552	174.646	172.825	176.18	178.362	177.824	174.984	174.275	174.693	176.485	177.26	178.054	174.041	174.685	173.238	173.503	171.35	169.575	175.451	176.035	177.047	173.954	173.287	172.715	173.407	170.644	168.041	178.1	180.242	182.123
179.834	182.477	185.666	171.529	167.162	162.125	173.881	173.989	172.163	175.538	177.726	177.168	174.308	173.572	173.822	175.839	176.615	177.415	173.581	174.372	172.897	172.526	170.102	168.275	174.842	175.421	176.35	173.339	172.644	172.012	172.92	170.262	167.79	177.216	179.131	180.736
178.48	181.097	184.141	170.449	166.218	161.34	172.692	172.818	170.99	174.367	176.556	176.028	173.114	172.472	172.612	174.664	175.396	176.158	172.483	173.446	172.104	171.412	169.722	168.774	173.717	174.292	175.141	172.193	171.461	170.759	171.857	169.249	166.839	175.851	177.545	178.979
175.069	177.806	180.905	166.558	162.367	157.687	168.944	169.04	167.291	170.659	172.748	172.292	169.664	169.183	169.355	170.7	171.252	171.836	168.271	169.357	168.121	168.892	167.636	166.794	169.938	170.394	170.991	168.608	167.891	167.124	167.967	165.121	162.957	172.477	174.236	175.508
174.221	177.053	180.292	166.13	162.044	157.372	168.252	168.481	166.678	170.052	172.091	171.681	168.944	168.461	168.581	170.073	170.589	171.093	167.27	167.891	166.704	168.386	167.482	167.003	169.295	169.712	170.21	168.03	167.444	166.753	167.477	164.847	162.477	171.845	174.007	175.756
174.736	177.322	180.351	167.157	163.441	158.843	169.187	169.326	167.633	170.823	172.856	172.428	169.795	169.251	169.314	170.879	171.447	172.017	168.436	168.728	166.962	168.988	167.888	167.441	170.128	170.541	170.963	168.927	168.304	167.599	168.4	165.825	163.496	172.427	174.474	176.344
174.927	177.175	179.875	167.771	164.306	159.915	169.521	169.632	167.917	171.291	173.355	172.973	170.112	169.528	169.563	171.316	171.919	172.523	168.952	169.279	167.466	169.36	167.997	167.23	170.482	170.869	171.184	169.411	168.801	168.114	168.801	166.215	163.897	172.78	174.601	176.127
173.649	175.635	178.067	167.055	163.914	159.801	168.479	168.568	166.797	170.378	172.49	172.191	169.083	168.439	168.458	170.375	171.025	171.672	168.151	168.509	166.871	168.404	166.997	166.168	169.488	169.876	170.074	168.497	167.919	167.243	167.848	165.352	163.115	171.768	173.57	175.029
173.127	174.876	177.071	167.008	164.13	160.184	168.145	168.176	166.369	170.159	172.36	172.12	168.728	168.036	168.121	170.124	170.813	171.502	167.932	168.449	166.862	168.151	166.737	165.924	169.268	169.705	169.981	168.161	167.533	166.801	167.616	165.218	163.06	171.469	173.287	174.766
175.457	176.926	178.886	169.704	167.045	163.178	170.535	170.525	168.629	172.709	175.039	174.845	171.202	170.431	170.567	172.636	173.37	174.093	170.59	171.129	169.627	170.563	169.054	168.242	171.83	172.376	172.734	170.525	169.803	168.968	170.229	167.725	165.627	173.849	175.637	177.119
175.622	176.856	178.561	170.39	167.911	164.217	170.915	170.856	168.876	173.261	175.717	175.583	171.533	170.724	170.961	173.128	173.894	174.635	171.116	171.891	170.424	171.004	169.373	168.435	172.401	173.056	173.504	170.876	170.044	169.091	170.725	168.435	166.449	174.197	175.823	177.15
178.366	179.421	180.967	173.362	170.933	167.12	173.657	173.553	171.452	176.217	178.863	178.795	174.339	173.496	173.866	175.992	176.788	177.559	174.039	174.835	173.256	173.836	172.134	171.131	175.396	176.175	176.722	173.542	172.555	171.44	173.67	171.382	169.371	176.99	178.565	179.761
180.158	181.069	182.516	175.054	172.535	168.737	175.28	175.102	172.905	178.104	180.918	180.923	176.108	175.272	175.81	177.695	178.428	179.124	175.785	176.561	174.87	175.506	173.669	172.597	177.234	178.064	178.781	175.156	174.005	172.71	175.424	173.121	171.062	178.664	180.192	181.347
184.481	185.394	186.852	178.942	176.351	172.464	179.261	178.932	176.641	182.351	185.356	185.471	180.228	179.42	180.185	181.752	182.398	183.018	179.908	180.641	178.691	179.524	177.567	176.432	181.448	182.371	183.336	179.091	177.777	176.292	179.528	177.011	174.846	182.732	184.332	185.491
187.946	189.109	190.692	181.891	179.147	175.073	182.205	181.915	179.43	185.585	188.802	188.997	183.398	182.694	183.671	184.753	185.361	185.925	182.866	183.534	181.523	182.644	180.6	179.463	184.693	185.787	187.058	182.029	180.609	179.096	182.535	179.95	177.705	185.878	187.411	188.521
194.22	195.84	197.859	187.414	184.31	179.816	187.883	187.579	184.935	191.52	194.951	195.164	189.299	188.68	189.942	190.452	190.974	191.457	188.372	188.965	184.523	188.519	186.429	185.324	190.743	192.06	193.736	187.589	185.999	184.289	188.233	185.504	183.114	191.765	193.317	194.475
212.384	214.712	217.882	203.586	199.437	193.84	204.646	204.305	201.26	208.721	212.66	212.825	206.498	206.096	207.954	207.218	207.539	207.806	203.713	200.846	196.897	205.826	203.97	203.176	208.149	209.996	212.431	203.853	201.749	199.634	204.762	201.54	198.654	209.183	211.168	212.64
216.144	218.86	222.704	206.206	201.317	195.283	207.575	207.326	204.226	211.798	215.875	215.929	209.662	209.349	211.385	210.266	210.524	210.756	204.687	206.186	205.668	211.747	210.005	209.29	211.716	214.055	216.387	206.409	203.894	201.412	206.674	202.42	198.749	213.756	217.348	219.001
213.68	217.291	222.21	202.254	196.663	189.913	204.244	203.891	200.805	208.789	212.931	213.252	206.607	206.507	208.764	206.788	206.863	206.92	206.745	210.051	208.582	207.238	207.574	209.395	210.095	213.444	217.565	203.531	201.211	198.893	205.774	203.869	202.133	209.988	213.103	215.863
221.354	225.912	231.772	207.353	200.641	192.501	210.215	209.811	206.376	215.339	220.054	220.386	213.194	213.606	216.546	212.369	211.954	211.527	212.817	215.515	213.11	208.338	207.289	208.269	216.433	218.753	222.561	207.625	203.192	200.245	211.947	209.573	207.435	213.541	214.128	216.689
225.973	231.123	237.63	210.634	203.178	194.29	213.894	213.29	209.685	219.538	224.488	225.122	217.387	218.078	221.446	215.996	215.3	214.591	216.159	217.871	215.113	212.983	207.522	207.294	220.09	221.592	225.277	211.673	207.348	203.075	215.434	212.672	209.759	217.932	218.36	217.732
227.043	232.426	239.247	211.144	203.329	194.196	214.531	213.807	210.125	220.483	225.559	226.368	218.277	219.083	222.666	216.645	215.827	214.994	216.246	217.416	214.526	214.277	209.377	205.604	220.067	221.537	225.229	212.512	208.222	203.974	215.907	212.351	209.164	219.051	219.876	219.684
224.489	229.584	236.224	209.026	201.216	191.937	212.082	211.244	207.531	218.412	223.56	224.395	215.929	216.609	220.312	214.513	213.784	212.983	213.171	214.322	211.454	212.589	208.157	204.935	217.336	218.808	222.464	210.42	206.087	201.79	212.933	209.197	205.894	217.242	218.377	218.55
223.582	228.368	234.852	208.642	201.017	192.012	211.479	210.698	207.02	217.702	222.808	223.707	215.097	215.605	219.216	214.052	213.508	212.937	212.408	213.616	210.782	212.692	208.927	206.122	216.884	218.312	222.169	210.464	206.007	201.571	212.116	208.23	204.708	217.214	219.017	219.459
219.698	224.017	230.176	205.342	197.828	189.578	207.983	207.139	203.465	214.116	219.144	219.791	211.313	211.604	215.05	210.768	210.455	210.102	208.552	209.648	206.776	209.368	206.37	204.744	213.496	215.061	219.477	206.79	202.737	198.077	208.211	204.065	200.396	213.95	216.137	217.473
215.888	219.583	225.152	202.926	196.182	188.89	204.884	204.129	200.567	210.886	215.876	216.425	207.85	207.814	210.969	207.924	207.951	207.967	204.957	205.896	202.974	206.557	204.149	203.347	210.715	212.682	217.668	203.442	199.49	194.939	204.895	200.693	196.982	211.028	213.527	215.087
218.208	221.336	226.168	206.632	200.52	194.057	207.773	206.962	203.271	213.926	219.157	219.694	210.497	210.177	213.098	211.186	211.513	211.774	206.717	206.992	203.516	210.467	209.467	208.339	214.382	217.057	222.961	205.79	201.336	196.672	207.448	202.919	198.916	214.456	217.38	219.45
222.063	223.869	227.731	213.2	208.341	202.204	213.037	212.147	208.245	219.269	224.788	225.349	215.325	214.545	217.165	216.789	217.453	218.09	211.773	210.542	205.81	212.586	211.235	211.539	220.455	223.498	229.2	210.222	205.506	202.439	213.924	209.523	204.954	218.166	220.105	223.17
222.119	224.073	228.014	213.196	207.746	202.121	213.253	212.203	208.254	219.277	224.589	225.251	215.626	214.908	217.554	216.984	217.598	218.147	212.721	215.565	213.081	216.178	215.224	215.535	218.392	220.909	227.256	212.176	209.122	205.954	212.498	208.752	206.009	220.417	224.076	227.23
229.184	230.825	234.458	219.854	214.387	208.62	219.724	218.212	213.765	226.626	232.285	233.168	222.871	222.069	224.587	224.178	224.631	224.722	218.833	218.03	213.562	223.317	222.649	223.161	224.552	225.354	229.031	219.337	216.15	212.792	219.487	214.342	209.815	227.779	232.021	235.567
236.893	238.38	241.454	226.251	220.894	215.305	226.255	224.183	219.199	234.164	240.254	241.301	229.945	229.51	232.283	230.652	230.923	231.164	225.327	224.244	219.685	230.443	229.803	230.202	230.792	231.692	235.266	227.002	223.414	219.76	225.979	220.82	216.192	235.134	239.338	243.559
240.795	243.112	246.145	230.691	225.597	219.996	230.075	227.678	222.444	238.621	245.352	247.396	233.866	233.252	236.568	234.878	235.259	235.577	229.629	228.829	224.752	234.093	233.547	234.152	235.194	236.561	240.095	231.333	228.94	225.587	230.183	225.281	220.821	239.024	243.567	248.003
239.885	242.844	246.681	231.52	231.838	192.927	229.479	226.964	221.49	237.978	244.812	247.039	233.236	232.616	235.815	234.328	236.667	240.49	228.833	228.061	224.346	233.406	233.058	233.685	234.279	235.667	238.761	230.816	229.479	227.604	229.468	224.627	220.227	239.102	247.905	256.937
266.192	258.163	257.456	263.938	219.874	178.062	264.836	261.722	255.184	273.286	281.048	283.191	265.075	260.271	258.609	274.045	277.836	269.346	266.368	268.714	268.532	266.436	264.575	263.251	268.548	269.848	271.116	266.596	266.049	265.321	260.079	250.032	239.913	279.023	287.666	295.504
287.658	280.664	272.611	240.885	197.444	156.695	274.632	266.285	259.021	291.68	299.289	301.768	286.268	281.966	280.705	270.866	258.541	245.959	270.504	260.031	248.178	284.971	281.345	278.231	278.98	275.585	270.238	286.164	286.876	286.288	274.076	265.733	257.447	292.33	301.701	310.72
256.703	249.631	241.356	223.243	182.119	143.948	254.686	246.883	239.855	262.252	268.733	269.877	255.974	251.923	250.457	251.91	240.355	228.559	249.864	238.924	227.131	253.369	248.554	244.301	256.968	254.834	249.277	257.275	257.235	256.935	252.13	244.318	236.651	266.699	273.387	279.824
200.016	203.344	206.449	194.114	178.427	143.367	191.641	189.867	185.501	197.093	202.103	203.308	194.216	193.833	195.693	194.986	197.054	200.287	192.888	198.677	203.826	192.274	190.763	189.919	192.275	191.681	190.535	193.88	194.63	194.767	191.012	187.213	183.884	198.739	203.554	210.046
158.494	160.75	163.355	151.633	148.314	143.991	152.539	151.404	148.32	155.973	159.359	159.695	154.164	153.782	154.442	154.822	155.084	155.298	153.763	155.364	155.757	151.853	149.707	148.178	152.389	151.449	149.647	153.998	154.42	154.716	151.746	148.649	145.978	157.684	160.974	164.436
107.438	109.181	111.197	102.985	101.192	98.6222	103.626	103.193	101.632	105.542	107.43	107.689	104.454	104.216	103.911	104.981	105.252	105.527	105.136	107.08	108.212	102.479	100.485	99.0002	103.664	103.259	102.162	104.682	105.06	105.317	103.024	100.975	99.2939	106.788	108.98	111.305
61.7191	62.6657	63.7493	59.2259	58.4319	56.9921	60.3101	60.7432	60.774	60.244	60.6174	60.4598	60.0092	59.9599	58.9356	60.3748	60.3856	60.5203	62.8193	65.4901	67.3706	57.4812	55.1953	53.5302	60.6243	60.8372	60.7263	59.9	59.688	59.1472	60.9228	61.1056	61.4021	59.7808	60.3177	61.1078
39.1419	38.6206	37.9847	39.4794	39.7701	39.4977	39.4173	39.8344	40.0823	39.1627	39.0152	38.703	38.8311	38.4054	36.9096	39.6483	40.0296	40.4018	42.1474	44.472	46.1026	35.829	31.5436	27.3091	40.0711	40.5103	40.67	38.9502	38.2185	37.3066	40.1148	40.3472	40.6033	38.2633	36.9552	35.2222
21.0793	19.0557	16.7998	24.0508	25.5452	26.4414	22.6268	22.8365	22.987	22.6691	22.7045	22.6133	21.7621	20.8899	18.7348	23.3959	24.1638	24.9145	26.6755	30.1284	32.9071	18.6283	13.6992	8.69455	24.3537	25.5408	26.592	21.574	20.0353	18.2892	23.8442	24.5097	25.1902	21.2362	19.5135	17.2947
8.0822	6.19005	4.05239	12.4577	14.8353	16.3247	10.3554	10.5404	10.5753	10.5214	10.8533	10.8042	9.43817	8.2693	5.13426	11.5632	12.6462	13.6666	17.7916	24.4148	29.8071	3.62706	0.10102	0.0463926	13.4103	15.2182	17.838	8.34089	6.74555	4.77256	13.1138	15.0802	17.0134	7.11994	4.80545	0.50601
8.54876	6.42908	5.03102	11.8675	13.901	14.9772	9.96135	10.2867	10.2744	10.4768	10.9684	10.8166	9.05069	7.97085	5.87695	11.1022	12.0617	13.0121	19.3848	27.5608	32.3747	1.0573	0.103495	0.0352913	12.7075	14.0542	16.6529	8.79236	6.75393	4.80801	14.0212	16.7714	19.3799	5.82285	1.64848	0.209222
17.7118	17.5451	17.6299	16.844	17.2411	16.589	16.6176	17.2722	16.9397	17.0602	17.8293	17.1616	16.7528	16.6021	15.6536	17.0015	17.1607	17.3468	23.5207	30.8892	36.1823	7.61963	0.890206	0.0587088	19.1877	20.3984	23.2228	15.3983	13.5377	11.4909	20.5525	23.0515	25.4817	12.9952	7.77956	2.9182
10.4764	10.0966	9.95028	10.1492	10.3947	9.81979	9.76376	10.183	9.7296	10.2197	10.9257	10.4013	9.85323	9.58305	8.96976	10.2682	10.427	10.5402	14.2867	18.5855	22.2778	3.70151	0.879092	0.214205	11.6081	12.3153	14.1774	8.64005	7.38996	6.33259	12.7704	14.3856	15.8406	7.00659	4.43788	2.3009
7.37214	8.9392	10.2523	2.99433	1.53075	0.618108	4.01689	3.51678	2.59074	5.69445	7.2262	7.39341	5.52417	6.26949	6.87444	3.86444	3.07425	2.16955	9.75328	14.6102	16.5862	1.23869	0.105936	0.0488797	7.23514	8.96587	11.2752	2.68265	0.988207	0.402303	8.00648	10.9657	13.1647	2.31566	0.972935	0.279899
0.212215	0.506283	1.17281	0.0519991	0.0324996	0.0216716	0.0673864	0.0596166	0.0516161	0.107503	0.168892	0.226878	0.120335	0.164475	0.247914	0.0642269	0.0544536	0.0446315	0.16552	0.460061	0.192034	0.0530921	0.0365681	0.0287569	0.113733	0.180598	0.382169	0.0637828	0.0565782	0.0492558	0.123957	0.171231	0.270788	0.0623349	0.048859	0.0413406
0.0471592	0.0773591	0.12498	0.0229701	0.0177487	0.0139364	0.027724	0.0254403	0.0234682	0.035354	0.0419107	0.0496264	0.0361267	0.0421617	0.0516141	0.0267707	0.0236591	0.0211075	0.0298384	0.0279454	0.0259023	0.0277206	0.0248348	0.02235	0.0339825	0.038013	0.0443195	0.0282342	0.0261433	0.0246339	0.0322495	0.033556	0.0353207	0.0294715	0.0282267	0.0271511
0.0258546	0.0295483	0.033469	0.0193726	0.0166365	0.0141201	0.0215787	0.0209606	0.0203635	0.0230069	0.0239051	0.024817	0.0234745	0.0247205	0.0260117	0.0210482	0.0198884	0.0187468	0.0228118	0.0234772	0.0236728	0.0206606	0.0194264	0.0182684	0.0225553	0.0229827	0.0234527	0.0218263	0.0214847	0.021247	0.0221892	0.0221259	0.0220539	0.0223003	0.022352	0.0223528
0.0237275	0.0257723	0.0277745	0.0197609	0.0178633	0.0160138	0.0213211	0.0210265	0.0207739	0.0219561	0.0223171	0.0227395	0.0222875	0.0229404	0.0235951	0.0209647	0.0202974	0.0196171	0.0224831	0.0236406	0.0247721	0.0201937	0.0191499	0.018158	0.0215092	0.0214946	0.0214198	0.0216242	0.0216705	0.0217719	0.0213683	0.0211286	0.020903	0.0219096	0.0222113	0.0225427
0.0246131	0.025812	0.0269607	0.0222631	0.0211151	0.0200734	0.0233254	0.02325	0.0232385	0.0234859	0.0235577	0.0237345	0.0236869	0.0239624	0.0242444	0.0231408	0.0228732	0.022607	0.0247253	0.0265585	0.028792	0.0218075	0.0206712	0.0196394	0.023031	0.0227559	0.0223742	0.0236975	0.0240199	0.0243687	0.0230759	0.0227726	0.022495	0.0237845	0.0241934	0.0246501
0.0240328	0.0235261	0.0231112	0.0253385	0.0283468	0.0286675	0.0243388	0.024032	0.0237751	0.0250437	0.026227	0.0272596	0.023999	0.0233337	0.0227194	0.0254874	0.0263054	0.0272027	0.0286788	0.0295825	0.0325105	0.0229211	0.0215576	0.0203403	0.0244563	0.0241944	0.0237034	0.0251224	0.0254556	0.0256893	0.0244708	0.0263187	0.0269143	0.0249893	0.0252745	0.0256122
0.0228029	0.0220017	0.0213344	0.0246709	0.0257097	0.0269678	0.023385	0.0230528	0.0227696	0.0240976	0.0244431	0.0248565	0.0229217	0.022115	0.0213451	0.0246945	0.0256503	0.0266604	0.025337	0.0272819	0.0296574	0.0221924	0.0209521	0.0198332	0.023485	0.02316	0.0225541	0.0242641	0.0246431	0.0248965	0.0234878	0.0232115	0.0229555	0.024104	0.0244524	0.0248365
0.0239389	0.0229136	0.022005	0.0260901	0.0271205	0.0283228	0.0247765	0.0244873	0.0242349	0.0252524	0.0254016	0.025696	0.0241421	0.0232163	0.0221687	0.0260705	0.0270444	0.0280827	0.026492	0.0281877	0.0301894	0.0236427	0.0224378	0.021272	0.024682	0.0241634	0.0233154	0.0257848	0.0263106	0.0266676	0.0246454	0.024195	0.0237527	0.0255803	0.0260682	0.0265887
0.027771	0.0265823	0.0255226	0.0304354	0.0318474	0.0335178	0.0287664	0.0285265	0.0283596	0.0293614	0.0296382	0.0298482	0.0280158	0.0268948	0.0255458	0.0304442	0.0317486	0.0331287	0.0308824	0.032832	0.0342053	0.0273737	0.026022	0.0247911	0.0286022	0.0279883	0.0269381	0.0300367	0.0307408	0.0312772	0.0286199	0.0281847	0.0277474	0.0297021	0.0303066	0.0309895
0.0375422	0.035776	0.0342192	0.0412604	0.0433522	0.0455912	0.0389903	0.038643	0.0383832	0.0399747	0.0406737	0.0414279	0.0378456	0.0362678	0.0344704	0.0413118	0.0430959	0.045092	0.0427659	0.046328	0.0508463	0.0365877	0.0342782	0.0323303	0.0387163	0.037799	0.036427	0.0408353	0.0419529	0.0428045	0.0392346	0.0388479	0.038546	0.040013	0.0405265	0.0411059
0.0717942	0.0682848	0.0657305	0.0862132	0.101862	0.123778	0.0765838	0.0767432	0.0771607	0.0789415	0.0810076	0.084222	0.0724993	0.0687546	0.0647646	0.0859683	0.0975787	0.113891	0.0966081	0.143678	0.244075	0.0680453	0.0617534	0.0567863	0.0729894	0.0688641	0.064832	0.086673	0.0956129	0.104265	0.0778788	0.0770168	0.0767869	0.0789793	0.0795229	0.0796137
6.90477	6.53435	6.10444	7.21846	7.54563	7.45627	6.82739	6.88831	6.66075	7.15746	7.45956	7.47945	6.80409	6.49042	6.25788	7.37204	7.62666	7.8652	7.97813	9.1402	10.2911	5.56808	4.22249	3.29459	6.8752	6.64777	6.27052	7.20627	7.28559	7.29234	7.60226	7.8463	8.15558	6.62532	6.0611	5.42767
16.3281	16.478	16.5504	15.5556	15.451	14.8219	15.4547	15.5177	15.0888	16.011	16.558	16.6117	15.7564	15.6095	15.597	16.0219	16.1395	16.2423	16.2685	17.1636	17.6094	14.5725	13.2793	12.2334	15.9059	16.0753	16.1039	15.6434	15.5235	15.4229	16.2201	16.2085	16.3053	15.6519	15.3175	14.8638
21.8303	22.1669	22.4984	20.6348	20.2641	19.3651	20.6123	20.6009	20.0991	21.3635	22.0324	22.2553	21.0611	20.9664	21.1572	21.2617	21.3193	21.3614	21.3842	22.0995	22.2842	19.9655	18.8058	17.8619	21.1345	21.347	21.4448	20.8663	20.7253	20.5905	21.2718	21.0764	20.9994	21.1318	21.0006	20.7562
24.0763	24.5195	24.9217	22.5918	22.0594	21.031	22.6836	22.6268	22.0599	23.5357	24.2558	24.4704	23.2077	23.146	23.4595	23.2817	23.2919	23.2832	23.2989	23.8404	23.852	22.2418	21.2143	20.3867	23.2592	23.5078	23.662	22.8967	22.7415	22.6086	23.2729	22.9886	22.8248	23.3275	23.3333	23.2363
23.1669	23.638	24.0829	21.6566	21.0675	20.047	21.7987	21.7243	21.1896	22.616	23.2919	23.5106	22.3222	22.2955	22.6511	22.3261	22.3016	22.2583	22.2784	22.6737	22.5936	21.5248	20.6856	20.0113	22.3419	22.5872	22.7603	21.9851	21.8387	21.7234	22.2717	21.9524	21.7415	22.4785	22.5667	22.5654
19.8466	20.2712	20.6822	18.5002	17.9529	17.0488	18.656	18.5925	18.1348	19.3435	19.9143	20.0913	19.1158	19.1132	19.4371	19.0779	19.0362	18.9777	19.0364	19.3695	19.3096	18.4433	17.7631	17.2225	19.1009	19.3084	19.4616	18.808	18.6951	18.6178	19.0268	18.7438	18.5477	19.2484	19.3449	19.3671
15.202	15.5385	15.8667	14.1291	13.5013	12.7147	14.2675	14.2325	13.8682	14.7833	15.2253	15.3397	14.6282	14.6358	14.8776	14.5815	14.5399	14.4854	14.598	14.9207	14.9308	14.0178	13.424	12.9915	14.5834	14.7356	14.8421	14.3899	14.323	14.2881	14.572	14.3759	14.243	14.6972	14.7481	14.6814
9.91322	10.2133	10.4894	8.9998	8.56818	7.93404	9.21334	9.18349	8.9405	9.52033	9.80605	9.86403	9.49842	9.56374	9.71861	9.33185	9.22904	9.1097	9.46108	9.75897	9.90748	8.94696	8.52767	8.20026	9.41648	9.54228	9.61894	9.24887	9.17534	9.12601	9.41394	9.32915	9.27302	9.44603	9.44357	9.39987
5.10549	5.35191	5.58616	4.40938	4.05412	3.61683	4.61207	4.59395	4.43386	4.78913	4.97352	4.9988	4.81915	4.89099	4.98162	4.64612	4.54551	4.43366	4.86951	5.22691	5.48437	4.28645	3.91202	3.56761	4.73069	4.80472	4.87171	4.6129	4.56575	4.55887	4.78471	4.79696	4.8154	4.68444	4.60956	4.50504
2.79134	2.80559	2.8849	2.05951	2.03248	1.70222	2.3347	2.29102	2.23044	2.44519	2.66937	2.57518	2.44964	2.48972	2.51072	2.2394	2.33661	2.3522	2.56466	3.09108	3.62409	2.1332	1.74907	1.50094	2.23671	2.4702	2.25696	2.54856	2.42459	2.33187	2.41429	2.35045	2.48888	2.38769	2.48273	2.25456
2.38456	0.964504	0.610274	2.11875	2.05716	1.91027	2.32219	2.33795	2.30853	2.34338	2.38655	2.27826	2.36992	2.39482	2.41947	2.3161	2.29332	2.15947	0.91583	0.729941	2.66765	2	1.77411	1.54619	2.29544	2.23869	2.19038	2.17013	0.780245	0.513418	2.37033	2.39551	2.42229	2.32322	2.20291	2.07473
2.32136	2.34491	2.40007	2.18685	2.09989	1.97605	2.21829	2.23438	2.19958	2.22518	2.26001	2.24389	2.25252	2.26751	2.27522	2.21812	2.19834	2.17616	2.37024	2.60936	2.82353	1.99314	1.77598	1.59054	2.19425	2.23823	2.19896	2.21807	2.24194	2.2253	2.28159	2.31944	2.39375	2.18823	2.12172	2.06639
3.07035	3.12278	3.15625	2.89204	2.82826	2.69789	2.93515	2.94995	2.88637	2.97007	3.03448	3.01933	2.97571	2.97492	2.9689	2.97141	2.96576	2.95725	3.16676	3.47224	3.75009	2.62512	2.34783	2.10892	2.93829	2.95666	2.92781	2.95341	2.96468	2.98069	3.0479	3.10174	3.15496	2.89789	2.81123	2.71193
4.92961	4.9471	4.9414	4.77036	4.74149	4.59394	4.75089	4.76326	4.64471	4.85619	4.98164	4.97794	4.80645	4.76737	4.73975	4.87618	4.90592	4.9322	5.03337	5.37732	5.64593	4.40706	4.03774	3.72352	4.80157	4.83413	4.79511	4.79669	4.79524	4.79322	4.94118	4.98553	5.03687	4.74311	4.6185	4.46099
7.21165	7.16146	7.0878	7.13564	7.17836	7.05949	7.01788	7.02156	6.85845	7.20265	7.38272	7.41478	7.06416	6.9614	6.91374	7.25724	7.34524	7.43971	7.3588	7.69717	7.91713	6.68465	6.25057	5.87878	7.11842	7.15262	7.09805	7.11762	7.10554	7.06984	7.27216	7.29213	7.3292	7.0583	6.91627	6.74622
8.19686	8.079	7.94324	8.25715	8.37797	8.31347	8.0479	8.04312	7.85867	8.28565	8.49593	8.54094	8.0673	7.90429	7.82783	8.37672	8.52112	8.66024	8.43368	8.80043	9.01316	7.70912	7.23141	6.83519	8.17775	8.20161	8.12707	8.17634	8.16971	8.14619	8.36241	8.38462	8.42891	8.07105	7.8879	7.65035
7.93771	7.80068	7.65241	8.14344	8.3223	8.34728	7.8901	7.87809	7.72927	8.11249	8.28963	8.35037	7.85161	7.65913	7.57368	8.23611	8.4166	8.59106	8.29557	8.65413	8.88377	7.61225	7.18965	6.83573	7.9606	7.91511	7.76817	8.07681	8.11865	8.13562	8.16797	8.18734	8.22601	7.93356	7.78286	7.58281
7.01204	6.85896	6.70833	7.36856	7.57603	7.62885	7.15958	7.14757	7.04955	7.32686	7.44698	7.50292	7.10547	6.9331	6.67707	7.43753	7.59456	7.74715	7.54955	7.94026	8.12715	6.79369	6.35599	6.00295	7.17129	7.08827	6.92134	7.34918	7.42182	7.4685	7.40041	7.40041	7.52386	7.05064	6.89254	6.62962
5.22363	5.0475	4.86403	5.48223	5.65542	5.73209	5.28301	5.28927	5.23358	5.40368	5.48227	5.52882	5.20446	5.03507	4.91923	5.52531	5.67619	5.8218	5.57491	5.80579	5.95007	5.10563	4.81997	4.57229	5.24575	5.11587	4.9101	5.48234	5.57516	5.63393	5.44479	5.44118	5.45466	5.29818	5.20006	5.0639
5.06979	4.95386	4.84782	5.26247	5.37832	5.47043	5.11808	5.09038	5.05605	5.20613	5.26648	5.30788	5.04413	4.93162	4.84557	5.28659	5.40753	5.51404	5.26487	5.37462	5.44951	5.07753	4.96214	4.84727	5.10029	5.04275	4.94515	5.25091	5.30094	5.33385	5.17377	5.13229	5.13122	5.17632	5.17419	5.15913
4.42512	4.34351	4.27099	4.56614	4.6416	4.70628	4.46397	4.45024	4.43532	4.52922	4.55797	4.59614	4.41126	4.32211	4.26035	4.58767	4.6729	4.75665	4.51431	4.51184	4.48166	4.52224	4.51787	4.51285	4.46561	4.41963	4.35268	4.55087	4.5878	4.61123	4.46415	4.40701	4.36069	4.54572	4.58865	4.62761
3.42178	3.348	3.26806	3.55348	3.61923	3.68076	3.4717	3.46484	3.46482	3.51104	3.52063	3.54907	3.41819	3.34363	3.28435	3.56661	3.63851	3.70923	3.46792	3.4158	3.34036	3.57246	3.6046	3.62671	3.46893	3.4283	3.37564	3.53801	3.56723	3.58458	3.44443	3.37765	3.32272	3.55267	3.61182	3.64992
3.83354	3.76184	3.69598	3.93154	3.97885	4.02502	3.86833	3.85711	3.84604	3.90273	3.90924	3.93491	3.82431	3.75399	3.71524	3.94501	4.00396	4.06211	3.83622	3.75521	3.65066	3.98933	4.03354	4.07593	3.86626	3.83033	3.78636	3.92378	3.9453	3.9486	3.83	3.75916	3.69961	3.95099	3.9985	4.04267
5.4746	5.40335	5.34496	5.55679	5.593	5.62319	5.48726	5.4622	5.43462	5.54789	5.57349	5.60768	5.44943	5.36802	5.34667	5.58206	5.64452	5.70573	5.4747	5.4062	5.30698	5.60037	5.62792	5.65559	5.49113	5.45395	5.40441	5.55397	5.57147	5.57813	5.45516	5.37537	5.30713	5.58322	5.63495	5.68262
9.34938	9.2747	9.22294	9.38217	9.38992	9.37775	9.30076	9.25855	9.19249	9.42027	9.48884	9.54287	9.27449	9.1677	9.17743	9.44138	9.51832	9.59284	9.31114	9.24403	9.11665	9.44925	9.45629	9.46944	9.31753	9.27399	9.21541	9.39314	9.41251	9.42069	9.26368	9.14102	9.03511	9.4619	9.54193	9.615
12.2109	12.1306	12.073	12.2129	12.219	12.1851	12.0936	12.051	11.9373	12.2895	12.4136	12.498	12.0789	11.9531	11.9652	12.3071	12.4177	12.5257	12.1658	12.134	12.0069	12.2838	12.2431	12.2223	12.1271	12.0674	11.9877	12.232	12.2752	12.2847	12.0744	11.9133	11.7781	12.3364	12.4416	12.5277
14.9514	14.8795	14.8235	14.9566	14.9786	14.9296	14.7774	14.7257	14.5959	15.0605	15.2513	15.3642	14.7697	14.6104	14.6155	15.0882	15.2423	15.3932	14.9466	14.9915	14.9046	14.9506	14.8763	14.7903	14.8387	14.7678	14.6589	14.9657	15.0188	15.0521	14.8058	14.6185	14.4657	15.0842	15.2307	15.3309
17.4203	17.3139	17.2442	17.4402	17.4919	17.4244	17.1853	17.1207	16.9251	17.5648	17.8363	17.9746	17.1884	16.9739	16.9786	17.6137	17.8191	18.0205	17.4523	17.5804	17.5274	17.3035	17.1304	17.0271	17.2907	17.2182	17.0818	17.4199	17.4688	17.4894	17.2859	17.071	16.8994	17.5524	17.6789	17.7713
20.1982	20.0386	19.9063	20.2527	20.3397	20.2476	19.9279	19.8637	19.6097	20.3766	20.7152	20.8584	19.9418	19.684	19.699	20.4428	20.6809	20.9124	20.2531	20.4381	20.3938	20.0095	19.7497	19.5813	20.0832	20.0261	19.8849	20.1738	20.1971	20.1846	20.1135	19.8946	19.7238	20.309	20.3797	20.3904
23.065	22.8588	22.6782	23.1478	23.2584	23.1387	22.7358	22.6569	22.3307	23.294	23.7183	23.8845	22.7707	22.4619	22.5038	23.3643	23.6415	23.9092	23.1443	23.3873	23.3391	22.7907	22.4344	22.1751	22.9588	22.9178	22.7735	23.0119	23.0096	22.964	23.0147	22.776	22.5935	23.1626	23.1901	23.1345
25.8086	25.5477	25.305	25.9157	26.1402	26.1922	25.4219	25.3336	24.9405	26.0816	26.5884	26.7827	25.4723	25.1108	25.1705	26.1632	26.4866	26.7994	25.9884	26.385	26.5791	25.3824	24.8497	24.4525	25.6993	25.6555	25.4987	25.7478	25.7425	25.6865	25.8185	25.5963	25.4333	25.8613	25.8205	25.6735
28.1384	27.6397	27.3387	28.6598	29.0436	29.0495	27.8621	27.7413	27.2463	28.6976	29.3348	29.5932	27.8775	27.3713	27.3465	28.8381	29.2864	29.7163	28.7522	29.3754	29.5811	27.643	26.8117	26.1537	28.2485	28.211	28.032	28.2849	28.2725	28.1935	28.4892	28.345	28.264	28.2746	28.0859	27.7669
30.9731	30.4161	29.8649	31.5156	31.9345	31.9105	30.6216	30.4816	29.9055	31.5833	32.3146	32.6082	30.6834	30.1438	30.1605	31.7078	32.1843	32.6429	31.651	32.3771	32.5553	30.3502	29.3817	28.6124	31.1054	31.0979	30.9462	31.0728	31.0261	30.909	31.3881	31.2617	31.2182	31.0642	30.8141	30.4196
34.3199	33.7143	33.1103	34.8808	35.3241	35.2632	33.8856	33.7179	33.0522	34.9914	35.8315	36.1701	33.9936	33.41	33.4726	35.0998	35.6152	36.1111	35.0289	35.8314	36.1101	33.5933	32.509	31.6564	34.4647	34.4799	34.3463	34.377	34.3024	34.1526	34.7616	34.6183	34.5582	34.3983	34.1186	33.6792
38.3098	37.6749	37.0406	38.8349	39.2622	39.1399	37.7595	37.558	36.8048	39.0229	39.9822	40.3772	37.9183	37.2922	37.4168	39.1046	39.6576	40.1901	38.988	39.8346	40.098	37.4962	36.3401	35.4375	38.4154	38.4357	38.3131	38.3064	38.2212	38.0572	38.6924	38.4844	38.374	38.4082	38.1625	37.7411
42.8545	42.2275	41.5608	43.3826	43.8018	43.6295	42.1946	41.9403	41.0719	43.64	44.7346	45.1891	42.4115	41.7384	41.9289	43.6825	44.2726	44.8394	43.4515	44.2698	44.4449	42.0515	40.8568	39.9266	42.9636	43.0155	42.9309	42.7673	42.6371	42.4905	43.1737	42.8869	42.7039	43.0464	42.8588	42.4801
46.4329	45.7134	45.012	46.9448	47.3369	47.1155	45.6856	45.391	44.4432	47.268	48.4679	48.9715	45.947	45.2448	45.4969	47.2712	47.8849	48.4736	46.9975	47.8256	47.9597	45.5809	44.3649	43.4231	46.5205	46.5828	46.5241	46.2868	46.1384	45.9053	46.6883	46.342	46.1026	46.6166	46.4637	46.1147
46.7469	46.0576	45.4029	47.2002	47.5146	47.2699	45.9823	45.6592	44.7181	47.5688	48.7655	49.2819	46.2669	45.6051	45.9173	47.509	48.0819	48.6294	47.1828	47.8833	47.9184	46.0442	44.9927	44.1938	46.8198	46.8992	46.8994	46.5411	46.377	46.1377	46.8758	46.4819	46.1876	46.9837	46.9341	46.7077
43.4957	42.8889	42.3291	43.8588	44.0723	43.826	42.7835	42.4618	41.6092	44.2358	45.3246	45.8067	43.061	42.491	42.83	44.1254	44.6136	45.0783	43.7574	44.2533	44.1631	43.0219	42.2333	41.6526	43.5563	43.6477	43.7052	43.2478	43.0749	42.8411	43.4905	43.0774	42.7479	43.7689	43.824	43.7328
36.7422	36.2727	35.861	36.9813	37.0844	36.8571	36.1393	35.8548	35.1609	37.3259	38.2154	38.6107	36.3824	35.9496	36.2756	37.1857	37.5518	37.8988	36.8154	37.0946	36.9196	36.5059	36.0234	35.6919	36.7863	36.8903	37.0023	36.4621	36.2915	36.0819	36.6125	36.2213	35.8908	37.0097	37.1446	37.1707
28.9898	28.6855	28.4659	29.0895	29.0765	28.8978	28.5018	28.2461	27.7372	29.4246	30.0864	30.4213	28.6816	28.3748	28.6911	29.2495	29.5074	29.7511	29.1317	29.5666	29.548	28.7958	28.4119	28.0939	28.9381	28.9748	29.0653	28.7848	28.7184	28.6389	28.7591	28.4454	28.1685	29.2096	29.4073	29.5501
22.0831	21.9373	21.8491	22.0602	22.0138	21.8009	21.6975	21.5141	21.1707	22.3589	22.8096	23.044	21.8341	21.6477	21.9237	22.1945	22.3424	22.48	22.145	22.2895	22.2577	21.9649	21.7775	21.6043	21.983	21.9999	22.0822	21.9056	21.8684	21.8288	21.8394	21.5958	21.3782	22.2023	22.3729	22.5162
14.2988	14.2396	14.2242	14.1826	14.0638	13.8855	14.0349	13.9281	13.7353	14.3962	14.6529	14.7833	14.1219	14.0328	14.2219	14.2836	14.3515	14.4126	14.2287	14.1409	13.8942	14.2377	13.9629	13.8805	14.1942	14.21	14.2748	14.1253	14.1	14.0178	14.0592	13.8856	13.7197	14.3526	14.4861	14.6009
5.97901	5.95036	5.92943	5.93632	5.88467	5.81057	5.8953	5.85733	5.79142	6.01711	6.09488	6.13824	5.92871	5.89471	5.93805	5.98285	6.00549	6.02548	5.92558	5.90456	5.85284	5.95398	5.90814	5.86233	5.94952	5.94901	5.95236	5.91899	5.90335	5.88967	5.89705	5.82527	5.75553	6.00926	6.05111	6.09135
2.19325	2.10032	2.00931	2.38333	2.47444	2.55506	2.25204	2.23027	2.20086	2.33111	2.36517	2.39873	2.22954	2.17044	2.12158	2.36236	2.41905	2.47536	2.41833	2.54721	2.67814	2.15692	2.0417	1.93856	2.25134	2.21398	2.15223	2.34884	2.38501	2.41084	2.31462	2.31653	2.31851	2.2773	2.26232	2.24264
0.335941	0.292154	0.253002	0.440574	0.510463	0.580752	0.374583	0.369586	0.360433	0.396927	0.410308	0.419837	0.356161	0.326466	0.293111	0.424853	0.459521	0.503168	0.479874	0.614612	0.780985	0.307505	0.259462	0.217374	0.359933	0.330594	0.290349	0.421867	0.454562	0.479652	0.400175	0.405634	0.412256	0.378133	0.361789	0.349661
0.78415	0.666659	0.560682	1.03968	1.21146	1.35903	0.876299	0.870663	0.841606	0.932189	0.971005	0.995192	0.835449	0.76246	0.682149	0.997327	1.08426	1.17601	1.20117	1.68516	2.17821	0.6585	0.482254	0.389758	0.841744	0.76483	0.660037	0.996179	1.06851	1.15044	0.987443	1.04278	1.10288	0.845151	0.774177	0.696775
1.24557	0.534611	0.441785	2.26582	2.61326	2.89183	1.94444	1.94871	1.89392	1.49367	1.62376	0.905835	1.86589	1.72503	1.58718	1.53934	1.74361	1.11279	1.39434	3.47199	4.68603	1.37243	0.840545	0.152553	1.83796	1.64959	1.24405	1.71051	0.983225	1.08521	2.24214	2.43152	2.63385	1.80122	1.158	0.398888
1.09761	0.870332	0.688766	1.68497	2.00548	2.38281	1.33256	1.35601	1.29446	1.38977	1.48147	1.51404	1.25162	1.11161	0.984937	1.5152	1.70134	1.8912	2.41543	4.20528	6.89458	0.675504	0.333468	0.17779	1.20499	0.924602	0.788657	1.59105	1.81703	1.94075	1.70337	2.10474	2.48897	1.05371	0.804036	0.596213
1.41389	1.11031	0.837094	2.04804	2.59951	2.97438	1.60746	1.65321	1.58072	1.76326	1.88392	1.86908	1.51055	1.3506	1.20301	1.92354	2.13815	2.36478	3.29402	5.74544	8.31099	0.490966	0.45346	0.223265	1.43979	0.979527	1.25542	2.02183	2.25527	2.45156	2.25369	2.79488	3.42192	1.27089	0.915066	0.600808
0.951442	0.692688	0.501374	3.35587	3.97949	2.57154	0.562147	2.91953	2.81356	1.26845	0.613562	1.36246	2.72693	0.393885	2.31995	3.16783	0.772796	3.64494	3.09071	6.15928	9.09044	0.318738	0.127586	0.0934819	0.421443	0.348648	0.264714	1.54087	1.80707	1.16341	1.86677	2.52877	3.32708	2.34291	1.81602	1.33836
1.90366	1.57588	1.27139	2.59329	3.11659	3.46857	2.15737	2.25913	2.18758	2.254	2.33958	2.31132	2.06293	1.91399	1.73145	2.41019	2.59804	2.79269	3.76254	6.10123	8.59028	1.1072	0.107147	0.0804583	1.99777	1.7184	1.41004	2.49015	2.6771	2.79214	2.84855	3.40525	4.04379	1.71233	1.28931	0.916707
0.953483	0.79622	0.657041	1.27599	1.56686	1.74987	1.06756	1.11473	1.08026	1.11097	1.16163	1.14685	1.01143	0.929906	0.819724	1.20681	1.31444	1.4309	2.20243	4.12329	6.45251	0.477214	0.224436	0.123925	0.931779	0.752876	0.565137	1.30369	1.45608	1.55711	1.46765	1.83022	2.25809	0.81941	0.589277	0.404839
0.182067	0.160984	0.139976	0.239434	0.297107	0.340527	0.207468	0.218388	0.214781	0.205503	0.208369	0.203233	0.195132	0.181337	0.158086	0.226603	0.246501	0.269422	0.442482	1.23159	2.85679	0.119788	0.0807074	0.0595721	0.176496	0.152522	0.127027	0.253905	0.287889	0.31496	0.262202	0.324378	0.414203	0.168371	0.133847	0.107929
0.117192	0.100859	0.0880924	0.1574	0.191525	0.219799	0.1317	0.132611	0.126758	0.13745	0.141999	0.142254	0.125018	0.115293	0.103466	0.147677	0.160691	0.175649	0.242874	0.500762	1.06322	0.0863837	0.0616613	0.0477689	0.129951	0.122205	0.106661	0.149117	0.157631	0.163115	0.163945	0.191342	0.221471	0.111811	0.0939862	0.078979
0.0488435	0.0458023	0.0442513	0.0513886	0.0561482	0.0683619	0.0513494	0.0493867	0.0472376	0.0503118	0.0512676	0.0529735	0.0494431	0.0464761	0.0450895	0.0510679	0.0527575	0.0545564	0.0585608	0.0800827	0.384263	0.042016	0.0368492	0.0329325	0.0488553	0.0475958	0.0460166	0.0506896	0.0517863	0.052689	0.0573607	0.0589909	0.0559947	0.0476851	0.0460302	0.0444504
0.036605	0.0356784	0.0348058	0.0388577	0.0400442	0.0414485	0.0370832	0.036698	0.0361567	0.038239	0.0389719	0.0395105	0.0366844	0.0357789	0.0348471	0.0388266	0.039936	0.0410654	0.0420901	0.0483578	0.0573166	0.0335962	0.0307038	0.0280507	0.0369098	0.036275	0.0351053	0.0387161	0.039535	0.0403165	0.0382135	0.0386019	0.0390786	0.0372857	0.0368466	0.0363986
0.0309195	0.0301933	0.0296073	0.0328215	0.0341812	0.0359129	0.0313327	0.030965	0.0305155	0.0323012	0.0326626	0.0333082	0.0310058	0.0302053	0.0294649	0.0327888	0.0336401	0.0347429	0.0347999	0.0388948	0.044696	0.0289696	0.0268089	0.0249755	0.0312656	0.0307815	0.0298882	0.032633	0.0333542	0.0339837	0.0319587	0.0320767	0.0321419	0.0318262	0.031783	0.0318603
0.0270906	0.0264825	0.0260422	0.0289581	0.0302138	0.0318292	0.0273774	0.0269793	0.0266239	0.0288297	0.0278607	0.0283025	0.0271191	0.0263696	0.0257389	0.0292948	0.0285205	0.0314325	0.0304025	0.0337881	0.038756	0.0256087	0.0239136	0.022502	0.027254	0.0266645	0.0258001	0.0290177	0.030043	0.0306882	0.0276449	0.0274439	0.0273036	0.0286407	0.0277003	0.0279824
0.0232164	0.0230032	0.0228262	0.0237024	0.0239787	0.0243484	0.0231948	0.022954	0.0227296	0.0237377	0.0240128	0.0243781	0.0230272	0.0225641	0.0221161	0.0240171	0.0245396	0.0250876	0.0249671	0.0268878	0.0292554	0.0219106	0.0207121	0.0196309	0.0229675	0.0225138	0.0217879	0.0241248	0.0247126	0.0252378	0.0232299	0.0229722	0.0227338	0.0238204	0.024155	0.024524
0.0199537	0.0198567	0.0197867	0.0201973	0.0203318	0.0205535	0.0198637	0.0196618	0.0194875	0.0203028	0.0205159	0.0208212	0.0197349	0.0193648	0.0190068	0.0205247	0.0209411	0.0213761	0.0212215	0.0226684	0.0244376	0.0188725	0.0179438	0.0170901	0.0196482	0.0192571	0.018636	0.0206467	0.021154	0.0216116	0.0198162	0.0195359	0.0192761	0.020456	0.0208176	0.021217
0.0170367	0.0169851	0.0169554	0.0171822	0.0172579	0.0174135	0.0169363	0.0167634	0.0166257	0.0172986	0.0174679	0.0177254	0.0168315	0.0165264	0.0162301	0.0174821	0.0178244	0.0181825	0.0179734	0.0190516	0.0203616	0.0161874	0.0154793	0.0148156	0.0167416	0.0164066	0.0158759	0.0175987	0.0180342	0.0184276	0.016837	0.0165504	0.0162851	0.0174926	0.0178652	0.0182768
0.0149686	0.0148487	0.014754	0.0152704	0.0154376	0.0156193	0.0149526	0.014787	0.0146542	0.0153008	0.015466	0.0157206	0.0148492	0.0145564	0.014274	0.0154772	0.0158094	0.01616	0.0158787	0.0168235	0.017972	0.0143143	0.0136924	0.0131071	0.0147991	0.0145034	0.0140324	0.0155554	0.0159403	0.0162845	0.0148757	0.0146199	0.0143873	0.015462	0.0157961	0.0161664
0.0135678	0.0133526	0.0131677	0.0140697	0.0143477	0.0147336	0.0136484	0.0134845	0.0133469	0.0140026	0.0141765	0.0144234	0.0135387	0.0132399	0.0129522	0.0141814	0.0145226	0.0148824	0.01456	0.0154803	0.0165997	0.0130494	0.0124505	0.0118928	0.0135342	0.013266	0.0128343	0.0142193	0.0145675	0.0148743	0.0136165	0.0134007	0.0132005	0.0141105	0.0143907	0.0147009

## Sheet: Gluteus Medius Posterior
Gluteus Medius Posterior Origin AP +3.333 mm	Gluteus Medius Posterior Origin AP +6.667 mm	Gluteus Medius Posterior Origin AP +10 mm	Gluteus Medius Posterior Origin AP -3.333 mm	Gluteus Medius Posterior Origin AP -6.667 mm	Gluteus Medius Posterior Origin AP -10 mm	Gluteus Medius Posterior Origin CC +3.333 mm	Gluteus Medius Posterior Origin CC +6.667 mm	Gluteus Medius Posterior Origin CC +10 mm	Gluteus Medius Posterior Origin CC -3.333 mm	Gluteus Medius Posterior Origin CC -6.667 mm	Gluteus Medius Posterior Origin CC -10 mm	Gluteus Medius Posterior Origin LM +3.333 mm	Gluteus Medius Posterior Origin LM +6.667 mm	Gluteus Medius Posterior Origin LM +10 mm	Gluteus Medius Posterior Origin LM -3.333 mm	Gluteus Medius Posterior Origin LM -6.667 mm	Gluteus Medius Posterior Origin LM -10 mm	Gluteus Medius Posterior Insertion AP +3.333 mm	Gluteus Medius Posterior Insertion AP +6.667 mm	Gluteus Medius Posterior Insertion AP +10 mm	Gluteus Medius Posterior Insertion AP -3.333 mm	Gluteus Medius Posterior Insertion AP -6.667 mm	Gluteus Medius Posterior Insertion AP -10 mm	Gluteus Medius Posterior Insertion CC +3.333 mm	Gluteus Medius Posterior Insertion CC +6.667 mm	Gluteus Medius Posterior Insertion CC +10 mm	Gluteus Medius Posterior Insertion CC -3.333 mm	Gluteus Medius Posterior Insertion CC -6.667 mm	Gluteus Medius Posterior Insertion CC -10 mm	Gluteus Medius Posterior Insertion LM +3.333 mm	Gluteus Medius Posterior Insertion LM +6.667 mm	Gluteus Medius Posterior Insertion LM +10 mm	Gluteus Medius Posterior Insertion LM -3.333 mm	Gluteus Medius Posterior Insertion LM -6.667 mm	Gluteus Medius Posterior Insertion LM -10 mm
62.3263	63.8109	64.5561	58.8453	56.7056	54.3627	60.8493	60.5993	60.2988	60.5602	60.793	60.5195	61.5727	62.2254	62.234	59.6698	58.8041	57.8481	60.586	60.2744	60.1657	60.2713	60.3824	59.6832	61.6904	62.6341	63.4044	59.423	58.2305	56.964	60.6835	60.5985	60.5852	60.2292	59.676	58.6803
70.5555	74.7754	77.7335	62.333	57.579	52.4758	66.9542	67.0563	67.1069	65.8983	65.4156	64.8445	68.4549	70.0778	69.2624	64.5379	62.5127	60.4142	63.4168	60.5642	58.0401	68.4155	70.4404	71.5452	67.413	68.4698	69.2169	65.45	64.365	63.3438	65.2115	63.9336	62.6282	67.6834	68.5994	69.1736
0.0415646	0.0502198	0.0622956	0.0303013	0.0266997	0.0236372	0.0363967	0.037932	0.0402057	0.033323	0.0316997	0.0305971	0.0376837	0.0404702	0.0396574	0.0328245	0.0308204	0.0291053	0.0302491	0.0264792	0.0232016	0.0409927	0.0494487	0.0587543	0.0344157	0.0339604	0.0331887	0.0360248	0.0365186	0.0372542	0.0329862	0.030867	0.029213	0.0384188	0.0417332	0.0475102
0.0504458	0.101799	0.307533	0.0330832	0.028362	0.0249281	0.0404501	0.0421403	0.0447436	0.0373332	0.034457	0.0333233	0.042287	0.0463234	0.0435603	0.0364936	0.0341199	0.0317937	0.0350678	0.0283119	0.0245078	0.0464612	0.0700471	0.132263	0.0369947	0.0410285	0.0371275	0.0446367	0.0399108	0.0428783	0.0365984	0.0327229	0.0308101	0.0432438	0.0492456	0.0622069
29.9791	36.2891	41.9702	16.9477	10.7941	5.04626	24.6901	25.9149	27.4182	21.4633	19.5561	17.994	26.2984	29.2099	27.7257	20.3737	17.4665	14.5719	17.7979	12.4099	7.22197	27.7228	32.5361	37.018	23.04	22.8445	22.2534	23.7366	23.9345	24.3066	21.4338	19.2746	17.2745	25.6341	28.2389	30.903
77.2733	83.1728	87.6319	63.7706	56.3429	48.3108	71.7548	72.6085	73.8151	68.8915	67.0654	65.3748	73.4782	76.3733	74.748	67.571	64.4983	61.4422	66.5411	62.6271	58.5868	73.268	76.3747	79.1192	70.4472	70.4819	69.9662	70.5689	70.3807	70.2783	68.4912	66.4213	64.4602	72.6854	74.8536	77.019
117.331	125.289	131.624	99.4681	89.3424	78.1855	110.157	111.488	113.067	105.954	103.295	100.696	112.322	116.282	113.711	104.266	100.139	95.8557	103.693	98.8999	94.1492	111.486	115.064	118.052	108.588	108.863	108.472	108.099	107.502	107.027	105.872	103.348	100.845	110.893	113.299	115.605
133.011	142.808	150.596	110.648	97.9674	84.1916	124.128	125.631	127.625	118.955	115.691	112.587	126.58	131.22	128.235	117.052	112.203	107.254	116.404	110.917	105.223	125.487	129.574	132.923	122.187	122.608	122.155	121.515	120.736	120.115	118.915	115.957	113.079	124.78	127.563	130.17
143.723	154.339	163.291	119.751	106.061	91.1238	134.161	135.628	137.697	128.675	125.249	121.936	136.562	141.355	138.146	126.696	121.623	116.414	126.147	120.748	114.969	135.58	139.269	142.38	132.292	133.288	132.475	131.374	130.115	129.275	129.141	125.674	122.701	134.54	137.192	139.635
157.307	168.556	178.203	132.338	118.616	103.172	147.269	148.663	150.696	141.599	138.314	135.044	149.701	154.508	151.041	139.557	134.615	129.269	139.449	134.328	129.006	147.976	151.663	154.426	145.691	146.487	146.505	143.738	142.314	141.022	141.736	139.018	136.093	147.355	149.762	151.794
176.07	188.843	199.791	148.459	133.12	116.117	164.581	166.033	167.941	158.845	155.507	152.415	167.176	172.34	168.538	156.574	151.113	145.487	156.383	150.424	144.607	165.344	169.331	172.321	163.059	164.308	164.247	160.765	159.04	157.491	158.827	155.77	152.597	164.732	167.174	169.165
194.553	208.675	220.855	164.498	148.533	131.305	181.472	182.809	184.851	176.123	172.938	170.196	184.523	189.902	185.837	173.413	167.731	161.902	173.311	167.233	160.737	182.763	187.084	190.212	180.398	181.875	181.856	177.973	176.163	174.36	175.809	172.734	169.522	182.005	184.545	186.481
188.086	202.348	214.768	157.777	141.455	123.674	174.309	175.098	176.646	170.345	168	166.196	177.671	182.724	179.055	167.222	161.868	156.349	166.192	159.545	152.357	176.021	179.951	182.55	173.928	175.385	175.167	171.044	168.944	166.927	169.516	166.444	163.168	175.171	177.46	179.22
174.622	189.105	201.807	143.976	127.548	109.409	160.2	160.689	161.948	157.124	155.444	154.233	163.671	168.406	165.035	153.866	148.829	143.619	152.169	145.255	137.706	162.433	166.448	169.104	160.447	162.273	162.59	157.16	154.988	152.938	155.867	152.761	149.514	161.376	163.44	164.923
162.612	177.089	189.756	132.203	115.756	97.6238	148.016	148.29	149.372	145.461	144.202	143.313	151.435	155.887	152.818	142.228	137.514	132.631	140.604	133.936	126.704	149.993	153.477	155.586	148.769	150.933	151.659	144.942	142.59	140.257	144.314	141.596	138.695	148.987	150.515	151.34
165.776	180.66	193.793	135.006	118.688	101.199	150.903	151.136	152.096	148.376	147.311	146.413	154.267	158.563	155.753	145.147	140.513	135.75	144.547	138.942	132.416	151.684	153.896	154.455	152.33	155.257	156.758	147.127	144.074	141.22	147.961	146.074	143.761	150.811	151.165	150.648
161.567	176.41	189.709	131.01	114.983	98.111	146.803	147.065	147.942	144.108	143.081	142.455	149.564	153.677	151.276	141.163	136.84	132.363	141.953	137.619	132.406	147.747	151.561	154.345	148.772	152.399	154.644	142.98	141.04	139.313	144.76	143.904	142.417	146.428	147.87	149.043
156.228	170.358	182.943	126.971	111.451	94.9111	141.65	141.47	142.07	140.316	139.729	139.614	144.678	148.129	146.624	137.311	133.472	129.455	135.566	129.935	125.885	144.068	147.812	150.214	142.794	144.963	146.051	139.399	137.502	135.817	139.189	137.385	135.365	142.649	144.003	145.064
143.862	157.017	168.825	116.536	102.032	86.6282	130.058	129.743	130.18	129.194	128.844	128.981	132.861	135.939	134.912	126.302	122.831	119.172	124.557	119.304	113.772	132.24	134.508	135.803	131.263	133.235	134.204	128.139	126.394	124.837	127.968	126.282	124.458	131.119	131.916	132.1
134.455	147.016	158.373	108.307	94.5034	79.7047	121.123	120.81	121.096	120.528	120.376	120.603	123.781	126.606	126.148	117.675	114.405	110.926	117.389	112.848	107.751	122.063	123.681	124.453	122.285	124.061	124.926	119.409	117.788	116.343	119.925	118.988	117.807	121.373	121.64	121.46
134.444	146.951	158.273	108.488	94.8216	80.1948	121.121	120.758	121.012	120.741	120.699	121.131	123.691	126.354	126.339	117.855	114.687	111.295	118.341	115.361	111.904	121.554	122.646	122.814	122.195	123.754	124.361	119.604	118.092	116.721	120.277	119.648	118.747	121.183	121.296	121.105
132.848	145.464	156.858	106.409	92.4464	77.6003	119.245	118.834	119.086	119.042	119.048	119.652	121.83	124.438	124.756	116.052	112.894	109.501	117.07	114.673	111.9	119.213	119.631	120.049	120.093	121.223	121.232	118.03	116.685	115.431	118.499	117.991	117.299	119.291	119.272	118.898
126.765	139.287	150.572	100.783	87.2106	72.8684	113.413	113.177	113.567	113.001	112.878	113.559	115.758	118.348	118.833	110.104	107.009	103.683	112	110.092	107.829	113.512	114.428	114.283	114.211	115.622	116.205	112.469	111.448	110.439	112.626	112.282	111.708	113.427	113.601	113.461
124.763	136.895	147.943	99.3568	85.9345	71.6732	111.847	111.626	112.02	111.251	111.008	111.345	114.109	116.579	117.231	108.607	105.56	102.275	109.677	108.467	106.737	111.714	112.278	111.486	112.591	113.942	114.504	110.418	109.164	108.103	110.808	110.246	109.461	111.816	111.927	111.707
124.179	136.247	147.265	98.9041	85.4877	71.3397	111.341	111.126	111.521	110.73	110.474	110.82	113.575	116.01	116.861	108.089	105.051	101.768	109.379	107.518	106.439	111.087	111.441	110.462	112.013	113.284	113.796	109.982	108.776	107.679	110.291	109.749	108.979	111.284	111.396	111.163
123.76	135.509	146.163	98.9714	85.763	71.9641	111.156	110.927	111.287	110.599	110.363	110.733	113.338	115.694	116.758	107.994	105.021	101.8	109.347	107.648	106.318	110.677	110.467	109.662	111.862	113.147	113.708	109.795	108.595	107.503	110.107	109.575	108.818	111.089	111.102	110.694
131.849	143.557	154.327	106.841	93.3592	79.324	119.166	118.891	119.195	118.652	118.449	118.854	121.303	123.584	124.963	116.029	113.059	109.822	117.321	115.362	113.658	118.306	118.015	116.879	120.073	121.569	122.344	117.586	116.181	114.871	118.143	117.606	116.732	118.935	118.69	118.047
136.082	147.376	157.835	111.365	98.0652	84.3964	123.613	123.278	123.558	123.197	123.036	123.381	125.746	127.913	129.577	120.543	117.623	114.437	121.779	120.027	118.13	122.548	121.9	120.521	124.695	126.318	127.227	121.898	120.34	118.875	122.444	121.884	121.074	123.317	122.979	122.117
139.49	150.488	160.593	115.247	101.659	88.3591	127.533	127.195	127.393	127.163	127.021	127.459	129.47	131.442	133.384	124.658	121.429	118.086	125.044	123.586	121.977	126.145	125.701	124.669	128.671	130.363	131.321	125.713	124.112	122.541	125.974	125.223	124.204	127.072	126.511	125.514
141.535	152.354	162.276	117.688	104.866	91.989	129.319	128.853	128.929	129.274	129.255	129.885	131.461	133.53	135.714	126.722	124.019	120.924	127.233	126.008	124.636	128.867	128.78	127.807	130.396	131.845	132.588	127.844	126.368	124.82	127.853	127.029	126.201	129.778	129.456	128.545
143.94	154.914	164.971	121.179	108.815	96.5627	132.051	131.825	131.822	132.006	131.945	132.562	134.094	136.124	138.402	129.554	126.931	124.051	130.953	130.126	129.186	131.709	132.196	131.803	133.138	134.56	135.355	130.603	129.268	127.879	130.999	130.465	129.614	132.645	133.141	133.098
147.252	157.806	167.688	125.15	113.136	101.002	136.005	135.734	135.914	135.582	135.438	135.902	137.895	139.859	142.163	133.251	130.655	127.825	135.128	134.445	133.993	134.935	135.114	134.755	136.889	138.328	139.173	134.327	132.937	131.519	134.83	134.374	133.522	136.039	136.391	136.586
151.212	161.332	170.82	129.455	117.568	105.607	140.134	139.905	140.094	139.69	139.495	139.878	141.998	143.98	146.384	137.38	134.769	131.926	139.316	138.715	138.438	138.888	138.642	137.728	140.963	142.36	143.194	138.483	137.098	135.691	138.849	138.326	137.38	140.186	140.239	139.932
154.552	164.453	173.668	133.325	121.661	109.963	143.8	143.576	143.779	143.285	143.06	143.389	145.617	147.636	149.945	141.008	138.401	135.571	143.011	142.548	142.482	142.433	142.138	141.11	144.577	145.971	146.82	142.089	140.709	139.291	142.386	141.806	140.818	143.917	144.064	143.759
155.603	165.455	174.674	134.466	122.792	111.085	144.923	144.737	144.908	144.36	144.106	144.401	146.889	149.048	151.284	141.984	139.263	136.328	144.116	143.661	143.632	143.567	143.351	142.39	145.742	147.198	148.111	143.116	141.669	140.179	143.409	142.833	141.794	145.118	145.384	145.201
160.173	170.049	179.247	138.866	126.973	114.85	149.457	149.289	149.457	148.8	148.489	148.719	151.538	153.852	156.007	146.313	143.441	140.353	148.628	148.201	148.208	147.971	147.739	146.751	150.376	151.979	153.016	147.439	145.838	144.185	147.836	147.247	146.145	149.613	149.935	149.829
162.961	172.791	181.941	141.687	129.549	117.399	152.307	152.139	152.277	151.593	151.242	151.406	154.484	156.939	158.961	149.011	146.013	142.779	151.448	150.989	150.994	150.743	150.441	149.372	153.36	155.106	156.224	150.081	148.3	146.456	150.59	149.95	148.774	152.435	152.696	152.525
167.293	177.257	186.546	145.624	132.969	119.901	156.47	156.271	156.361	155.734	155.369	155.504	158.815	161.455	163.337	152.988	149.825	146.437	155.541	155.018	154.993	154.878	154.583	153.446	157.736	159.627	160.615	153.97	151.928	149.812	154.639	153.942	152.651	156.637	156.894	156.633
170.056	180.202	189.605	147.57	134.062	120.895	158.738	158.414	158.562	158.201	157.84	158.145	161.449	164.321	166.162	155.088	151.633	147.922	157.957	157.409	157.462	157.12	156.707	155.384	160.071	161.827	162.751	156.249	153.97	151.564	156.84	156.173	154.75	159.141	159.481	159.243
174.892	185.337	195.04	150.579	136.76	123.171	162.803	161.961	162.279	162.384	161.989	162.468	165.759	168.965	170.784	158.907	155.1	151.084	162.328	161.75	161.631	160.913	160.514	158.86	164.202	165.969	166.969	160.194	157.715	155.009	160.874	159.767	158.188	163.179	163.957	163.711
178.038	189.406	199.417	152.423	138.28	124.404	164.907	164.272	164.185	164.821	164.638	165.33	168.388	171.967	173.719	160.879	156.885	152.715	164.637	164.03	164.388	163.247	162.638	161.026	166.638	168.73	169.986	162.345	159.822	157.379	162.987	161.946	160.329	165.71	166.294	165.828
180.473	193.2	204.193	153.484	138.71	124.255	166.451	165.668	165.472	166.646	166.531	167.429	170.374	174.226	176.007	162.217	157.944	153.495	166.107	165.491	166.168	164.941	164.418	162.787	168.633	171.098	172.619	164.002	161.433	158.672	164.608	163.615	161.98	167.308	167.806	167.646
179.912	194.926	208.919	148.545	131.582	114.946	163.354	162.265	161.949	164.044	164.103	165.465	168.351	173.052	174.942	158.455	153.29	147.947	162.88	162.647	161.917	162.547	162.52	161.196	166.054	168.778	170.438	160.922	158.103	155.201	161.597	160.511	158.761	164.517	165.025	164.851
184.306	200.243	215.094	151.124	133.318	115.696	166.447	164.884	164.204	168.022	168.557	170.567	172.152	177.198	179.343	161.504	155.976	150.226	166.924	164.64	162.401	164.642	164.601	163.219	169.681	172.542	175.889	164.265	161.196	158.037	165.536	164.868	163.392	167.226	166.884	166.519
185.826	201.987	217.038	152.098	133.983	116.04	167.248	165.319	164.246	169.629	170.634	173.045	173.489	178.656	180.984	162.622	156.964	151.082	165.844	162.592	161.161	166.739	165.677	162.808	170.604	173.758	177.083	165.093	161.701	158.234	165.794	164.138	161.787	168.783	168.731	167.787
182.566	199.497	215.335	147.589	128.813	110.37	163.04	160.737	159.469	166.04	167.238	170.111	169.851	175.23	177.599	158.554	152.68	146.575	161.325	157.773	156.515	165.147	165.243	163.272	166.723	171.118	174.259	161.847	159.016	155.62	161.616	159.852	157.408	166.09	167.159	166.566
178.371	195.86	212.254	142.406	123.192	104.239	158.113	155.595	154.164	161.515	162.899	165.995	165.324	170.905	173.3	153.627	147.557	141.253	156.342	153.43	151.634	160.548	162.654	161.612	162.158	167.48	170.351	157.07	154.163	151.139	156.831	155.018	153.214	161.452	162.888	163.602
173.514	191.23	207.852	137.188	117.836	98.8032	152.934	150.283	148.732	156.571	158.084	161.303	160.382	166.093	168.474	148.434	142.245	135.82	151.756	149.262	147.225	155.41	157.473	157.85	158.478	163.654	166.207	151.816	148.706	145.489	151.827	150.934	149.209	156.319	157.704	158.404
167.503	185.641	202.728	130.613	111.068	91.6525	146.696	144.083	142.47	149.943	151.455	154.73	154.119	160.096	162.265	141.706	135.324	128.806	146.271	143.6	141.449	148.483	150.378	150.578	153.055	157.944	159.775	144.748	141.341	137.832	146.291	145.42	143.529	149.366	150.584	151.115
166.355	184.562	201.671	129.083	109.204	89.0206	145.257	142.537	140.791	148.772	150.369	153.416	152.982	159.115	161.24	140.282	133.743	126.978	144.905	142.274	140.139	146.106	147.17	147.111	151.547	156.02	157.454	141.703	137.93	134.05	144.823	143.721	141.469	147.305	147.559	147.937
159.175	177.405	194.394	121.123	100.651	80.563	137.595	134.469	132.52	141.64	143.352	146.56	145.67	151.923	154.125	132.795	126.115	119.175	137.495	134.736	132.54	138.91	139.33	137.941	143.509	147.506	148.787	134.358	129.027	124.763	137.008	135.489	133.129	140.23	140.199	139.108
155.516	173.699	190.399	117.663	97.5444	77.6631	133.978	130.998	129.195	137.975	139.65	142.947	142.031	148.22	150.378	129.201	122.612	115.815	134.212	131.842	130.074	135.001	135.152	133.263	139.651	143.713	144.927	131.136	125.33	120.083	133.344	131.832	129.587	136.852	137.196	136.257
150.307	169.308	185.742	111.738	91.405	71.2301	128.682	125.941	124.437	132.078	133.396	136.54	136.487	142.878	144.796	123.49	116.851	109.865	129.249	127.28	125.854	128.859	128.263	126.721	133.831	137.752	138.458	125.936	120.484	114.148	127.757	126.278	124.096	131.49	131.837	131.135
142.951	162.132	179.886	103.509	82.1613	58.8151	121.33	119.08	118.101	123.717	124.35	126.966	128.813	135.182	136.856	115.622	108.78	101.853	121.663	120.456	119.679	122.135	121.818	119.789	125.76	127.67	122.846	118.47	113.331	106.761	119.337	117.74	115.77	124.379	125.839	125.554
138.107	157.032	174.648	98.3889	74.8905	50.2948	116.829	114.47	113.25	118.765	119.141	121.393	123.908	130.094	131.491	111.035	104.381	97.4152	116.947	114.65	113.409	116.044	115.613	113.666	121.25	119.814	113.575	112.979	107.37	101.112	115.232	113.309	110.449	119.095	119.99	120.298
130.944	149.955	167.571	86.4614	61.0837	36.4316	106.582	103.299	101.446	110.51	110.731	113.124	116.183	122.35	123.749	102.514	94.9876	86.1462	109.017	107.094	105.657	107.731	107.902	106.306	108.847	106.538	101.355	105.557	100.013	94.9842	106.675	103.751	101.021	111.185	113.643	114.702
119.94	140.273	158.76	70.146	44.5465	19.8579	91.4496	87.0601	85.3531	98.6267	99.5859	102.443	102.418	109.528	112.758	87.2328	79.3252	71.2259	93.7627	90.6253	88.1642	94.9865	96.3691	95.9802	92.4815	89.8873	84.5548	95.9743	92.0004	87.6776	91.4758	88.501	85.5927	98.5452	101.525	106.308
107.167	131.791	151.67	54.7491	28.9979	4.51211	76.509	72.1078	70.436	83.7496	85.2234	90.4517	87.5877	94.992	99.9073	72.0973	64.2346	56.1267	77.6413	73.5201	69.9892	81.0874	83.2672	83.4895	76.896	73.8017	68.2552	83.8736	83.7523	80.2437	76.1334	72.923	69.8321	83.8262	88.1957	92.7772
85.1612	112.829	136.949	31.8533	2.24946	0.00757795	54.3427	49.8138	48.0631	62.1172	63.4971	69.7539	65.5109	72.988	77.9546	50.0847	40.599	29.6121	54.4334	49.0714	44.114	60.2511	63.4708	64.9415	55.0337	51.9115	46.5671	62.5487	65.5736	66.4196	54.1468	50.9905	47.9726	61.3233	61.8678	62.2548
60.4913	98.7406	131.888	0.104948	0.00476378	0.00282694	21.8336	17.9419	17.0538	29.1899	29.5754	35.6543	35.8387	46.9996	56.2056	13.608	2.83426	0.0897347	18.9462	10.4509	2.50691	30.095	35.5677	39.6308	22.8142	19.6175	15.3217	29.6314	32.4526	35.8197	25.028	25.988	27.3277	24.9074	25.8377	27.6252
29.6508	66.6745	106.317	0.00419249	0.00239406	0.00178285	0.0251459	0.0135403	0.0129062	0.764238	0.857324	6.30582	5.90724	16.6773	25.5521	0.00940088	0.00576121	0.00424622	0.0129603	0.0067827	0.00484812	2.38898	9.65417	15.5394	0.0338197	0.0138794	0.00963848	0.77706	2.73007	5.99856	0.0718645	0.0288067	0.0291109	0.0505489	0.2873	1.11727
35.2933	70.5249	108.18	0.0050046	0.00254858	0.0018366	0.278656	0.029473	0.0245877	6.99326	7.58429	13.6887	12.3654	22.3907	30.8187	0.0169188	0.00766765	0.00509776	0.0181509	0.00736867	0.00479191	11.069	19.8445	27.2742	1.3344	0.200054	0.0194217	7.168	9.90377	13.1963	1.34701	0.858616	0.617303	4.35994	6.91425	10.1884
59.7352	81.7119	101.278	14.4112	0.0106382	0.00372839	33.8298	29.8028	28.2388	41.4956	43.0063	48.7801	43.4334	49.4168	54.0022	31.0198	23.2295	14.2843	30.1209	18.5242	6.39573	42.828	48.7284	53.0582	35.9264	33.7716	30.7937	40.8395	42.7743	43.3271	32.9449	29.2174	25.7118	41.9919	46.8263	50.9766
66.0761	80.7799	95.4931	35.1939	18.6222	3.70699	48.2657	45.488	44.5101	52.8486	53.476	56.5987	54.6343	58.5609	61.6712	46.1312	41.6029	36.833	45.6478	39.6906	33.495	53.6419	57.0299	59.3794	49.7336	48.0434	45.8553	51.6321	51.5639	51.5639	46.823	43.5302	40.352	54.1562	57.9259	61.9236
74.7586	83.8226	92.9251	56.7049	47.2629	38.6659	64.5217	63.4745	63.3365	66.4179	66.6144	68.4051	67.4081	69.3139	71.8859	63.3021	61.1341	58.8544	63.7887	62.07	60.4991	66.1993	67.5012	68.1446	64.843	64.1703	63.2558	66.2868	66.8846	67.5225	62.8479	60.7277	58.6622	68.0787	71.0144	74.2655
71.3984	73.7605	76.392	66.6433	63.9243	61.8634	68.7339	68.5488	68.3201	68.9533	69.2656	69.6691	68.52	68.1823	69.9865	69.2091	69.4337	69.6757	68.9514	69.3778	70.0725	68.1895	68.5826	68.784	68.5671	68.4001	67.9353	68.3816	68.2015	67.6428	67.5917	66.7729	65.8534	70.2284	72.3583	74.9417
67.7167	68.9556	70.4101	65.2354	63.7394	62.6848	66.561	66.7752	66.8601	66.1326	65.976	65.8333	65.7874	65.135	66.7463	67.0553	67.6627	68.2547	67.0225	67.7809	68.6509	65.5833	65.3585	65.0822	65.0703	63.8754	62.5268	67.0449	67.8575	68.3983	65.3866	64.7144	63.9838	67.4658	68.6012	69.813
72.7654	73.4176	74.1407	70.6815	69.2583	68.2472	71.8353	72.0923	72.0541	71.5304	71.4285	71.2518	71.0572	70.2782	72.0963	72.4697	73.1132	73.7285	71.6765	71.9504	72.5521	71.4615	71.7446	71.9856	69.5574	67.5222	65.3734	73.1988	74.8569	76.1993	70.6577	69.8318	68.984	72.8787	74.0163	75.1804
74.3294	75.2226	76.2263	71.9382	70.4483	69.4035	73.1209	73.2441	73.0595	72.9233	72.8892	72.7743	72.5685	72.0151	73.8501	73.6189	74.1003	74.5697	72.5603	72.4463	72.8606	73.2122	72.3096	70.4249	71.5801	70.2642	68.5555	73.6728	74.304	74.4955	71.818	70.9509	70.0291	74.3467	75.4414	76.6932
59.9007	60.8965	61.7444	57.694	56.238	55.2769	58.7718	58.6887	58.3877	58.6025	58.615	58.5635	58.5042	58.2808	59.6727	58.9227	59.1189	59.2809	57.9698	57.6891	58.9876	59.19	56.9159	54.3231	58.745	58.9764	58.4964	57.6194	56.6429	55.1253	57.5045	56.814	55.9434	59.7221	60.4297	59.9047
30.885	31.8307	32.5167	29.0236	27.5138	26.3365	29.7797	28.9959	28.2935	30.4696	30.842	31.5774	29.9504	30.0488	31.197	29.7007	29.4947	29.2446	32.2449	32.8422	33.7412	27.3348	22.8272	19.1701	32.1574	34.124	34.7128	26.8346	23.5149	19.8211	30.5064	31.527	31.9497	28.2937	26.3082	22.9616
17.9939	18.8833	19.5372	16.3719	15.3479	14.5388	17.106	16.585	16.2098	17.5948	17.8326	18.4631	17.3712	17.6521	18.3525	16.8474	16.4898	16.2183	19.3821	20.1423	20.6078	15.3002	10.7674	6.35807	18.5634	19.811	20.2188	15.5092	13.1844	10.3033	17.7201	18.7016	19.2679	16.1097	14.0291	10.9905
0.737119	1.20758	1.87274	0.352799	0.22334	0.122138	0.395708	0.332069	0.272138	0.600027	0.729582	1.47548	0.564847	0.684681	0.948944	0.396243	0.333525	0.159159	0.709614	0.730704	0.585553	0.343183	0.0543282	0.0301225	0.917066	1.79615	2.69392	0.240654	0.0868803	0.0538597	0.552534	0.77514	1.18344	0.324099	0.185434	0.0738713
0.0382779	0.0589589	0.0928789	0.0183068	0.0132365	0.00970861	0.0214181	0.0193852	0.0177821	0.0285004	0.0356944	0.0450392	0.02953	0.0347767	0.0441424	0.0207884	0.0186603	0.0163299	0.0342126	0.0593589	0.0259895	0.021204	0.0174389	0.014855	0.0295722	0.0401814	0.0638595	0.0208138	0.0189345	0.017037	0.0291966	0.0342651	0.0430406	0.0208085	0.0181461	0.0163359
0.0176487	0.0241753	0.0323194	0.0104694	0.00839126	0.00676841	0.0121032	0.0112051	0.0105066	0.0147436	0.0165579	0.0191841	0.0147559	0.0164317	0.0187909	0.0118273	0.0107019	0.00971266	0.0126775	0.0115316	0.0102619	0.0129657	0.0123316	0.0115825	0.0144765	0.0159983	0.0179417	0.0122834	0.0114278	0.0107376	0.0136282	0.0140846	0.0146327	0.0127023	0.0122571	0.0118502
0.0126263	0.0143625	0.0162234	0.00963793	0.00837806	0.0071882	0.0105631	0.0102041	0.00992035	0.0114316	0.0118977	0.0125386	0.0114985	0.0120558	0.0126059	0.0103991	0.0098654	0.00933574	0.0110739	0.0109231	0.0104849	0.0106885	0.0103368	0.00994523	0.0113072	0.0116523	0.012015	0.0106966	0.0104117	0.0101576	0.0110115	0.0110587	0.0111086	0.0108832	0.010821	0.0107483
0.0129824	0.0141643	0.0153694	0.0107583	0.00973999	0.00872938	0.0115099	0.0112787	0.0111093	0.012081	0.0123654	0.0127782	0.0121094	0.0124453	0.0127793	0.0114145	0.0110581	0.0106917	0.0121818	0.0124635	0.0125949	0.0113547	0.0109177	0.010481	0.0118914	0.0119921	0.0120894	0.0117002	0.0116007	0.0115126	0.011732	0.0116762	0.0116394	0.0118209	0.0118847	0.0119607
0.0152311	0.0160636	0.0169336	0.0136626	0.0129868	0.0124239	0.0142164	0.0141087	0.0140646	0.0145607	0.0147248	0.0150108	0.0144941	0.0146206	0.0148133	0.0142383	0.0141124	0.013989	0.0153316	0.0163828	0.0175626	0.0136191	0.0129334	0.0123293	0.0142758	0.0141705	0.0140641	0.0144916	0.014597	0.0147053	0.0142491	0.0141138	0.0140126	0.0145239	0.0147057	0.0149188
0.0649021	0.0559382	0.0509624	0.0841568	0.106298	0.123372	0.0651432	0.0584726	0.0525199	0.0868964	0.106886	0.13194	0.0665778	0.0602093	0.066857	0.0828226	0.0927289	0.104705	0.0989257	0.117975	0.159494	0.0598824	0.0518256	0.0456483	0.0810991	0.0903245	0.103758	0.0677036	0.0633904	0.0593545	0.0794399	0.0946288	0.104259	0.068808	0.0618126	0.0579614
0.133925	0.0929731	0.074691	0.420809	0.809511	1.57229	0.14967	0.110583	0.0859471	0.411328	0.831567	1.56909	0.156386	0.114621	0.154682	0.354567	0.564365	0.901335	0.400591	0.797343	1.60938	0.142763	0.103672	0.0819325	0.314569	0.470291	0.74336	0.168574	0.137827	0.114813	0.296978	0.429384	0.565841	0.174699	0.135526	0.111552
2.7129	1.39854	0.698826	6.65917	8.68987	10.8666	3.14072	2.06302	1.24455	6.59269	8.90315	11.0881	3.30913	2.19882	3.30956	6.08036	7.58788	9.10444	6.21126	8.08519	10.1455	3.16341	2.12267	1.34182	5.59265	6.67843	7.94617	3.6351	2.95318	2.31264	5.45678	6.49819	7.3414	3.68072	2.8043	2.02175
8.60567	6.01573	3.86324	13.3034	15.1907	17.0671	9.25631	7.49792	5.55406	13.2857	15.4992	17.4075	9.4574	7.71991	9.47376	12.7776	14.2767	15.6812	12.9253	14.7382	16.6625	9.26535	7.54641	5.93016	12.1848	13.3005	14.5256	9.91425	8.93419	7.84548	12.1096	13.149	13.9604	9.96845	8.63798	7.16722
12.2612	10.0463	7.88137	15.7472	17.039	18.3057	12.7384	11.3135	9.53202	15.7343	17.3489	18.6493	12.8733	11.4589	12.8758	15.3754	16.4584	17.4531	15.7827	17.3877	19.0346	12.3919	10.6729	8.96201	15.0978	16.0674	17.0923	13.0309	12.0701	10.9761	15.0182	15.9445	16.6409	13.0599	11.757	10.235
14.0199	12.9186	11.7711	15.5963	16.1228	16.6321	14.1905	13.4763	12.4688	15.5904	16.4101	16.9457	14.2138	13.5144	14.2195	15.4053	15.904	16.352	16.3394	17.7665	19.1964	13.2241	11.6049	9.95879	15.6674	16.4927	17.3273	13.8652	12.97	11.9749	15.5784	16.3817	16.9698	13.8376	12.642	11.2074
18.0071	18.4096	18.8002	17.2149	16.6671	16.2903	17.6298	17.5306	17.4399	17.5801	17.5678	17.5697	17.6881	17.8382	18.028	17.3707	17.221	17.0529	18.3728	18.9728	19.3981	16.8596	16.0582	15.0224	17.9211	18.2722	18.6336	17.1034	16.6287	16.089	17.5519	17.6986	17.6989	17.2924	16.9093	16.3138
23.505	24.5877	25.6264	21.3524	20.0536	18.9244	22.4209	22.216	22.1594	22.4617	22.4331	22.5636	22.8415	23.3203	23.542	21.849	21.3331	20.8103	22.8271	22.9454	22.5216	21.7963	21.3412	20.5526	22.6116	22.6332	22.7555	22.0578	21.6785	21.118	22.1026	22.0171	21.7832	22.3819	22.3269	22.0639
26.1122	27.7681	29.7973	23.3223	21.464	19.7546	24.4105	24.113	24.4639	24.5076	24.5555	25.2073	25.1989	25.9593	26.2213	24.065	23.269	22.4501	24.8172	24.4581	24.1285	24.4028	24.3308	23.8961	24.76	25.0204	25.1869	24.4606	23.9759	23.4293	23.9975	23.7233	23.3196	25.0951	25.2232	25.1827
26.7244	28.6431	30.4345	22.9286	20.8256	18.8302	24.6673	24.3374	24.1862	24.8725	24.9576	25.1717	25.6352	26.5382	26.7998	23.7792	22.8344	21.8652	24.3406	23.6826	23.044	24.887	25.0606	24.8728	25.0852	25.3931	25.5955	24.2431	23.6856	23.0703	24.2284	23.881	23.42	25.0441	25.2656	25.3253
24.0236	25.9349	27.699	20.2385	18.1689	16.1627	21.9364	21.5938	21.4096	22.1892	22.3223	22.5465	22.9596	23.8815	24.1365	21.0652	20.1007	19.1111	21.4821	20.7231	19.9894	22.3017	22.6094	22.5779	22.4398	22.8093	23.0709	21.4873	20.8777	20.2183	21.5675	21.233	20.8046	22.3335	22.5459	22.6039
19.1532	20.8279	22.3561	15.8361	14.0354	12.2633	17.2888	16.9599	16.7529	17.5694	17.7414	17.9642	18.2329	19.0585	19.2957	16.5332	15.6658	14.7743	16.95	16.3491	15.7691	17.6041	17.8428	17.811	17.8451	18.2557	18.5684	16.8366	16.2197	15.5713	17.0925	16.8904	16.5964	17.5578	17.6292	17.5525
13.6067	14.9053	16.0902	11.0197	9.21062	7.86359	12.118	11.8289	11.6345	12.3952	12.5799	12.784	12.8881	13.5372	13.7504	11.5343	10.8443	10.1334	12.0148	11.6346	11.2709	12.2635	11.9393	11.7965	12.666	13.0714	13.4073	11.7049	11.1398	10.5483	12.1056	12.0711	11.9454	12.207	12.1024	11.4642
7.21398	8.04842	8.82202	5.61605	4.82424	4.0587	6.23878	6.04432	5.88272	6.47792	6.65453	6.81542	6.72929	7.12559	7.30291	5.92106	5.51519	5.10441	6.35503	6.29211	6.26296	6.22713	6.12544	6.10573	6.68341	7.02633	7.34126	5.95106	5.55531	5.16595	6.37868	6.47446	6.51233	6.20021	6.02435	5.78046
2.58832	3.02134	3.4348	1.83798	1.48568	1.19968	2.10243	1.99753	1.90679	2.25833	2.37619	2.48183	2.33914	2.51414	2.62647	1.9828	1.80802	1.63579	2.30528	2.43891	2.57446	2.00928	1.85512	1.66471	2.3677	2.56466	2.79699	1.95285	1.75758	1.59942	2.25559	2.38351	2.47906	2.02384	1.87023	1.71011
1.04784	1.10861	1.21842	0.609126	0.572444	0.439623	0.753548	0.706394	0.680984	0.836685	0.970134	0.952559	0.832277	0.877461	0.901069	0.68269	0.706378	0.694169	0.914296	1.20723	1.57464	0.701435	0.536763	0.435872	0.778885	0.958017	0.905766	0.82365	0.692655	0.590848	0.825379	0.8434	0.967407	0.732521	0.739618	0.587427
0.92441	0.290897	0.263682	0.734794	0.692002	0.616462	0.87064	0.856046	0.845732	0.904548	0.934715	0.893033	0.906096	0.932281	0.957741	0.84989	0.824213	0.731187	0.279048	0.275687	1.15159	0.708592	0.584977	0.46579	0.914369	0.91244	0.93565	0.746968	0.214598	0.196154	0.930583	0.993037	1.0514	0.825331	0.712578	0.615659
1.07527	1.12347	1.21063	0.949176	0.86467	0.78827	0.978355	0.96287	0.947168	1.00381	1.02972	1.05093	1.0051	1.02609	1.05073	0.957992	0.931925	0.903804	1.15531	1.34033	1.53559	0.85399	0.709261	0.587453	1.02397	1.09748	1.12901	0.940277	0.903363	0.834867	1.04987	1.12841	1.23085	0.907219	0.827564	0.755553
2.07245	2.20105	2.32493	1.81813	1.68773	1.56104	1.90763	1.8708	1.82739	1.95715	2.00954	2.04222	1.95733	1.9945	2.04466	1.87177	1.82378	1.77175	2.22304	2.52274	2.85839	1.65235	1.40744	1.18275	2.01549	2.11088	2.21243	1.82216	1.72846	1.63811	2.03479	2.1774	2.29542	1.77279	1.62274	1.46571
5.11913	5.33263	5.52652	4.66107	4.39047	4.13389	4.83015	4.74627	4.64237	4.91348	5.0107	5.05419	4.9393	5.02881	5.12229	4.73596	4.62342	4.50232	5.27168	5.6559	6.08346	4.41904	3.99507	3.55032	5.07195	5.29335	5.52243	4.59797	4.3577	4.11728	5.02659	5.25696	5.41961	4.57609	4.26721	3.90626
9.80458	10.0566	10.2734	9.24787	8.86169	8.50011	9.48148	9.36774	9.2168	9.56494	9.68109	9.68365	9.63698	9.77589	9.88596	9.31898	9.14358	8.92843	9.92535	10.357	10.8167	8.97823	8.45438	7.84789	9.79878	10.1002	10.4038	9.10215	8.753	8.40609	9.68494	9.9463	10.0983	9.14624	8.71897	8.16853
14.0016	14.3281	14.4596	13.5139	13.1407	12.8014	13.6965	13.561	13.3669	13.7999	13.9337	13.9567	13.855	13.987	14.1104	13.5406	13.3612	13.165	14.1775	14.5619	15.0308	13.3428	12.8232	12.193	14.0485	14.3766	14.707	13.2979	12.8936	12.4606	13.9126	14.1923	14.3217	13.4958	13.0247	12.3879
15.5366	15.583	15.5863	15.244	14.9531	14.6884	15.2874	15.1192	14.8684	15.4793	15.6637	15.7137	15.4366	15.5023	15.6632	15.2388	15.1118	14.9668	15.7712	16.1573	16.6324	14.8362	14.3321	13.7354	15.6944	16.0378	16.392	14.9169	14.5145	14.0747	15.561	15.8371	15.9864	14.9668	14.4648	13.8123
14.9048	14.8197	14.6996	14.7646	14.5857	14.4404	14.6463	14.449	14.1566	14.9435	15.1797	15.2769	14.7649	14.7389	15.0431	14.7435	14.6998	14.6355	15.1116	15.4518	15.8593	14.4083	14.1045	13.7032	15.0799	15.4064	15.7486	14.3685	14.0089	13.6222	14.956	15.2302	15.3768	14.5011	14.0931	13.6488
13.4234	13.2138	12.9874	13.6497	13.6352	13.6464	13.3881	13.1873	12.8917	13.7225	13.9673	14.0854	13.4589	13.3637	13.5885	13.5751	13.6022	13.6103	13.8205	14.0983	14.4375	13.1503	12.7821	12.3629	13.8	14.0836	14.3895	13.1784	12.8697	12.5258	13.7286	13.985	14.1276	13.1858	12.7511	12.1999
10.6085	10.4364	10.257	10.7845	10.7791	10.7798	10.5522	10.3721	10.1318	10.8757	11.098	11.2234	10.6135	10.5151	10.7182	10.7567	10.7994	10.8149	10.8413	10.9917	11.1746	10.4766	10.2609	9.99777	10.8465	11.0268	11.2257	10.4937	10.3157	10.1209	10.8134	10.9563	11.0524	10.5035	10.2563	9.94315
9.21521	9.06886	8.91261	9.36403	9.35939	9.35336	9.17384	9.03632	8.8452	9.44504	9.61175	9.7189	9.24004	9.15329	9.3178	9.34847	9.37391	9.38295	9.30623	9.30644	9.31519	9.20667	9.11296	9.02676	9.373	9.4624	9.55877	9.18493	9.09887	8.9976	9.33534	9.38798	9.393	9.21298	9.07859	8.8897
7.85132	7.68144	7.576	8.06744	8.1095	8.15295	7.85059	7.72444	7.56302	8.11244	8.26967	8.37905	7.89547	7.79281	7.95279	8.04025	8.08608	8.11733	7.96686	7.94957	7.92984	7.89342	7.8853	7.90771	8.0176	8.0769	8.1412	7.89192	7.83713	7.76755	8.00763	8.05293	8.05702	7.89386	7.77274	7.71671
7.75083	7.67873	7.61594	7.92691	7.94811	7.96616	7.74125	7.65119	7.5692	7.97952	8.12042	8.21697	7.78711	7.74372	7.84222	7.90898	7.94182	7.95922	7.82365	7.77683	7.71918	7.83167	7.90991	7.96735	7.88403	7.9287	7.97543	7.78918	7.75868	7.75557	7.87306	7.89843	7.88407	7.7907	7.78763	7.768
9.04789	9.06741	9.07036	9.04006	8.96789	8.87767	8.95018	8.90682	8.84048	9.15288	9.27892	9.35446	9.02876	9.054	9.10846	9.05872	9.04908	9.01936	8.99383	8.92369	8.83502	9.07845	9.18353	9.26116	9.0824	9.13947	9.19563	8.97276	8.97448	8.96985	9.04229	9.04766	9.00955	9.0391	9.06844	9.07476
12.8705	13.0712	13.2273	12.4921	12.1952	11.8504	12.6048	12.5885	12.5533	12.7584	12.8561	12.8914	12.7531	12.8838	12.9024	12.5931	12.474	12.3248	12.56	12.4123	12.2361	12.753	12.9304	13.0625	12.7352	12.8157	12.8847	12.5793	12.5733	12.5644	12.6329	12.5969	12.5061	12.7118	12.7958	12.85
16.9392	17.1764	17.4035	16.4222	15.9913	15.5018	16.6103	16.4996	16.4491	16.7866	16.8993	16.9259	16.8014	16.905	16.9952	16.5587	16.3772	16.1586	16.5703	16.4132	16.2389	16.6541	16.8422	16.9691	16.8074	16.9446	17.0623	16.5231	16.3892	16.335	16.6482	16.6204	16.516	16.6518	16.6864	16.7106
21.4448	21.6191	21.8026	20.7236	20.1536	19.5269	20.9984	20.828	20.5794	21.2	21.3409	21.3713	21.2514	21.3531	21.5004	20.9001	20.6616	20.383	20.988	20.8614	20.7439	20.9528	20.8955	20.9567	21.2905	21.518	21.7224	20.8153	20.5712	20.3089	21.0456	21.0391	20.9326	21.0188	20.8385	20.6939
26.427	26.6762	26.811	25.5073	24.7948	24.0363	25.8615	25.6472	25.3411	26.0969	26.2782	26.3201	26.179	26.3383	26.488	25.7173	25.4252	25.0926	25.9034	25.8246	25.7847	25.7592	25.5898	25.2791	26.3005	26.6658	27.0046	25.525	25.123	24.6957	25.9283	25.9537	25.8446	25.8345	25.5671	25.1298
31.8389	32.1933	32.4023	30.6461	29.7467	28.8002	31.1474	30.9128	30.5756	31.3567	31.5432	31.5644	31.5436	31.8039	31.9268	30.8879	30.5026	30.0776	31.1322	31.0305	31.015	31.0532	30.9394	30.6736	31.7161	32.2222	32.6899	30.6146	30.0302	29.4088	31.1914	31.2321	31.1045	31.059	30.7167	30.1604
37.5605	38.0585	38.392	36.0601	34.9362	33.7747	36.733	36.4919	36.1456	36.9098	37.0778	37.0674	37.2127	37.5794	37.6571	36.3497	35.8547	35.3204	36.6492	36.517	36.4948	36.6197	36.5655	36.2834	37.379	37.9831	38.5089	36.058	35.3301	34.5523	36.7436	36.762	36.5962	36.6073	36.213	35.5757
44.2538	44.8707	45.2907	42.3984	41.0656	39.646	43.261	42.9946	42.6205	43.4088	43.5779	43.5638	43.8167	44.2865	44.3431	42.7577	42.178	41.5626	43.2368	43.1134	43.1136	43.0497	42.8938	42.5386	43.9882	44.6736	45.2882	42.4379	41.5836	40.6646	43.2241	43.2706	43.0837	43.0811	42.6331	41.8915
49.9913	50.7806	51.2917	47.7739	46.238	44.6795	48.8342	48.5521	48.168	48.9536	49.1052	49.0793	49.455	50.0194	50.0888	48.2179	47.5577	46.8547	48.8551	48.8197	48.9395	48.5145	48.275	47.8059	49.6059	50.3543	51.022	47.8961	46.9413	45.909	48.7524	48.7957	48.584	48.6087	48.1249	47.3131
55.8276	56.7149	57.3569	53.4016	51.7221	50.0365	54.6273	54.3303	53.9336	54.679	54.8233	54.7993	55.2771	55.8941	55.9453	53.8897	53.1796	52.4338	54.7904	55.001	54.6235	54.0432	53.6136	52.9767	55.3956	56.2011	56.9098	53.5959	52.5556	51.4268	54.5197	54.6174	54.5176	54.265	53.6839	52.7584
61.8936	62.9097	63.6599	59.1682	57.2965	55.422	60.5009	60.1769	59.7599	60.5909	60.7337	60.7062	61.2045	61.8894	61.9154	59.7297	58.9496	58.1341	60.7903	60.9989	61.4152	59.8456	59.3079	58.4864	61.3975	62.2861	63.0545	59.3518	58.195	56.9411	60.4201	60.5329	60.3302	60.136	59.4977	58.4792
67.42	68.6865	69.6454	64.1607	61.9789	59.8028	65.7682	65.4233	64.9999	65.8206	65.9402	65.8996	66.5547	67.3404	67.3311	64.8736	63.9939	63.0745	66.0125	66.1861	66.5861	65.0656	64.5175	63.6413	66.727	67.6765	68.488	64.5109	63.2346	61.8559	65.5993	65.6527	65.3791	65.4291	64.8142	63.7747
73.06	74.6034	75.8611	69.1734	66.6503	64.115	71.1276	70.7936	70.4031	71.0932	71.1634	71.0778	72.0078	72.9286	72.8615	70.0542	69.0334	67.9707	71.1771	71.2146	71.5032	70.3841	69.9681	69.1785	72.1283	73.1789	74.0531	69.7259	68.3566	66.8125	70.8365	70.825	70.4748	70.739	70.2163	69.2403
76.5327	78.3531	79.7816	72.0773	69.2385	66.3719	74.344	74.0162	73.6444	74.2366	74.2604	74.1375	75.2945	76.318	76.198	73.1305	72.0022	70.8289	74.2837	74.2121	74.3529	73.6887	73.2798	72.4774	75.3751	76.4876	77.3994	72.8415	71.3885	69.8322	73.9726	73.9049	73.4848	74.0212	73.4614	72.4379
73.2383	75.2243	76.7977	68.4823	65.5314	62.5211	70.9478	70.6882	70.4079	70.7135	70.6498	70.4643	71.9089	72.9887	72.7888	69.6357	68.4555	67.2311	70.5488	70.2086	70.0552	70.5042	70.3662	69.8513	71.8581	72.9059	73.7469	69.4971	68.1347	66.6829	70.4446	70.2697	69.7884	70.7195	70.3351	69.5319
64.7201	66.6508	68.1755	60.1259	57.3231	54.4288	62.5523	62.3768	62.1984	62.2206	62.0857	61.8533	63.451	64.4973	64.2254	61.2581	60.1238	58.9498	61.7618	61.0905	60.5571	62.4405	62.6582	62.5398	63.2821	64.1871	64.8866	61.2557	60.0707	58.8121	61.9432	61.6514	61.1182	62.4661	62.3052	61.7976
51.158	52.8225	54.151	47.2391	44.8772	42.4037	49.3485	49.2608	49.1773	48.9613	48.7894	48.5283	50.1074	51.025	50.6944	48.1932	47.2069	46.1883	48.1959	47.218	46.3146	49.6227	50.2239	50.5493	49.8911	50.6274	51.1827	48.2666	47.3222	46.3352	48.6867	48.3053	47.7594	49.4053	49.4633	49.2619
36.0401	37.4602	38.6336	32.8155	30.9609	28.9892	34.6009	34.6309	34.6869	34.1545	33.9086	33.6291	35.1787	35.9315	35.5586	33.609	32.8003	31.965	33.5191	32.9687	32.1945	34.9261	35.7026	36.1269	34.7179	35.062	35.2706	34.0169	33.5963	33.1755	33.9609	33.5837	33.1422	34.7526	35.0269	35.1921
25.4298	26.5386	27.4895	22.8356	21.2994	19.7368	24.3267	24.3963	24.5027	23.8767	23.6383	23.4055	24.7509	25.3313	24.9986	23.4906	22.8736	22.2399	23.3461	22.6112	21.8009	24.6141	25.1144	25.5554	24.2427	24.3493	24.343	23.9811	23.818	23.6602	23.72	23.3582	22.9546	24.5034	24.812	25.0686
15.3108	16.1143	16.7919	13.5298	12.5456	11.4922	14.5281	14.5905	14.692	14.2592	14.0909	13.9501	14.8054	15.1869	14.9881	14.0225	13.6226	13.2125	13.8271	13.2727	12.6995	14.8034	15.394	15.7594	14.4148	14.4262	14.3627	14.3964	14.3506	14.3235	14.1155	13.8151	13.5152	14.7087	14.9842	15.2347
6.93336	7.20072	7.42477	6.33359	6.00232	5.64758	6.65008	6.65595	6.6714	6.59815	6.56334	6.53816	6.74977	6.86747	6.8292	6.50902	6.38658	6.26125	6.47482	6.31353	6.14826	6.73154	6.84794	6.93755	6.63421	6.64382	6.63291	6.62083	6.60267	6.58283	6.53349	6.43336	6.3309	6.72344	6.80734	6.88213
4.81963	4.7391	4.64645	4.90878	4.90503	4.89336	4.78336	4.69352	4.58108	4.97258	5.0786	5.16081	4.81922	4.76953	4.8491	4.91613	4.95223	4.98482	5.05646	5.24114	5.44497	4.67665	4.49644	4.31578	4.95948	5.06018	5.16543	4.76434	4.6663	4.56345	4.9388	5.01252	5.06378	4.77418	4.66741	4.54032
5.53387	5.01152	4.48847	6.44048	6.81229	7.18122	5.67653	5.32809	4.89633	6.39824	6.86	7.20679	5.7506	5.49559	5.76945	6.22611	6.44078	6.65069	6.72536	7.48539	8.33954	5.28904	4.65913	4.0514	6.46554	6.96069	7.4866	5.49762	5.062	4.62146	6.43498	6.93913	7.35563	5.46274	4.89244	4.30108
9.52696	8.79574	8.05482	10.7528	11.2324	11.7047	9.719	9.22679	8.58678	10.6824	11.3393	11.7842	9.80878	9.47464	9.84965	10.4237	10.7024	10.9663	11.4746	12.8633	14.4287	8.84508	7.64768	6.59507	11.0343	11.9771	12.9687	9.19405	8.34881	7.52526	10.9324	11.8558	12.6141	9.14823	8.11278	7.01514
14.083	13.0579	12.0059	15.5413	16.0419	16.528	14.3688	13.7763	12.9763	15.4716	16.2791	16.862	14.4603	14.0936	14.5334	15.1362	15.4419	15.8186	16.9482	18.8025	21.0427	12.9408	11.1195	8.78385	16.1868	17.6121	19.1345	13.3431	11.9145	10.4846	15.9662	17.291	18.3637	13.3748	11.671	9.57203
18.0122	16.8964	15.708	19.7427	20.37	20.9382	18.3332	17.6241	16.6229	19.5765	20.5213	21.0355	18.4123	17.9916	18.4758	19.1689	19.4955	19.7981	21.5033	24.0813	26.7215	16.173	13.5644	11.0132	20.7616	22.7506	24.7453	16.8113	14.911	13.0042	20.4362	22.2318	23.6699	16.7675	14.5127	12.0228
20.3042	19.1068	17.822	22.1616	22.7847	23.3879	20.6583	19.881	18.7702	21.9614	23.0011	23.5472	20.7282	20.2873	20.8019	21.5012	21.8399	22.1518	24.3001	27.3183	30.6813	18.0421	14.9415	11.9504	23.524	25.974	28.2164	18.7012	16.3837	14.0631	23.0404	25.1586	26.8248	18.7128	16.0236	13.0276
20.5249	19.2335	17.8476	22.0311	22.6283	23.8748	21.0121	19.694	18.5391	22.3099	23.6051	24.0375	20.5769	20.5617	20.6845	21.3892	22.3536	22.0785	24.9541	28.2616	31.9888	17.8192	14.1105	10.5079	24.2405	26.9365	29.6621	18.6373	15.971	13.3865	23.5478	25.9108	27.7578	18.4192	15.5886	12.5207
18.0129	16.7473	15.4152	20.0199	20.7265	21.4217	18.3506	17.4682	16.2399	19.8339	21.0342	21.6748	18.3931	17.8731	18.4806	19.3348	19.7565	20.1545	22.7595	26.4741	30.4935	15.1888	11.3577	7.48066	21.6961	24.5284	27.4023	16.0495	13.3816	10.8023	21.0999	23.5882	25.5646	16.1069	13.1068	9.95089
13.5929	12.2458	10.8936	15.8909	16.7903	17.6929	13.9878	13.0695	11.801	15.6351	16.9443	17.6863	14.0174	13.4142	14.0716	15.1417	15.6584	16.1522	18.6312	22.5163	26.6304	10.7885	7.34976	4.55567	17.466	20.3667	23.3199	11.7592	9.18843	6.85038	16.9174	19.5187	21.6203	11.7785	8.86817	6.03796
7.08622	5.7862	4.59567	9.56392	10.6458	11.7412	7.50695	6.61287	5.45367	9.27928	10.6744	11.5465	7.52781	6.86659	7.53979	8.81973	9.43788	10.0415	12.2382	16.3101	20.5345	4.80424	2.47427	1.16707	10.833	13.5749	16.3889	5.70973	3.72058	2.22889	10.4417	13.0388	15.1943	5.66478	3.44224	1.82859
2.41478	1.84561	1.39793	3.72464	4.41309	5.20397	2.58365	2.15571	1.68123	3.61901	4.50555	5.19687	2.60947	2.26483	2.61127	3.37147	3.77905	4.20403	5.16691	8.12039	11.8868	1.62233	0.887135	0.48689	4.27262	5.94344	7.95581	1.99196	1.32737	0.863383	4.06875	5.56651	7.04061	1.979	1.23353	0.723325
0.358278	0.116366	0.104213	0.182367	0.624792	1.3016	0.438241	0.287039	0.122326	0.181255	0.228407	0.851243	0.38536	0.125545	0.138977	0.170532	0.192003	0.219386	0.247576	1.5941	4.91406	0.110241	0.0862992	0.0708143	0.387016	0.328347	0.573022	0.12593	0.108679	0.095566	0.806625	1.05881	0.853735	0.125651	0.10617	0.0912885
0.0780208	0.0721573	0.0675701	0.151681	0.101014	0.112796	0.0783561	0.0729977	0.0674951	0.136636	0.191463	0.119573	0.0790547	0.0741631	0.0790666	0.134923	0.0973672	0.105048	0.104875	0.138216	0.378466	0.0706626	0.14337	0.0925843	0.0924476	0.1031	0.117789	0.0775768	0.0723911	0.0678688	0.124453	0.101275	0.11183	0.0955368	0.0852329	0.0790269
0.0858321	0.0732764	0.0645256	0.122649	0.148397	0.184227	0.0906825	0.0817043	0.071594	0.120028	0.135206	0.17172	0.0918591	0.0837787	0.0936797	0.114185	0.127009	0.151333	0.129679	0.173602	0.261501	0.0835718	0.0704087	0.0607517	0.117616	0.139621	0.168286	0.0890468	0.0802214	0.0730524	0.116265	0.13428	0.14801	0.0902356	0.0795414	0.0748891
0.0682512	0.0582232	0.052275	0.100619	0.11802	0.140308	0.0697677	0.0617969	0.0554192	0.112101	0.0546876	0.0586593	0.0714461	0.063338	0.0682598	0.107409	0.0520857	0.127824	0.103584	0.130246	0.17072	0.0677827	0.0582212	0.0529504	0.0851355	0.0892509	0.0978416	0.0842756	0.0855291	0.0785273	0.0817334	0.0855277	0.0899762	0.092231	0.0446379	0.0436082
0.0340417	0.0330918	0.0323804	0.0361382	0.0372961	0.0388947	0.0336235	0.032421	0.031201	0.036803	0.03883	0.0411474	0.0337644	0.0325495	0.0337816	0.0364525	0.0378986	0.0394686	0.0381899	0.042005	0.0468555	0.0323839	0.0301614	0.0282482	0.0354469	0.0359732	0.0366739	0.0345701	0.034292	0.033949	0.0354503	0.0358899	0.036327	0.034687	0.0343311	0.0339949
0.0272106	0.0266257	0.0261889	0.028504	0.0291905	0.0301875	0.026839	0.0259737	0.0251101	0.0291974	0.0306773	0.0324146	0.0269803	0.026076	0.0269084	0.0289216	0.0299845	0.0310555	0.0300061	0.0325165	0.0355788	0.0260115	0.0244203	0.0229953	0.0280263	0.028214	0.0284965	0.0277221	0.0276728	0.0275654	0.0280853	0.0281971	0.0283582	0.0277954	0.0276381	0.02756
0.0223996	0.0220245	0.0217808	0.0231777	0.023593	0.0241859	0.0220131	0.0213905	0.0207749	0.0237187	0.0247325	0.0259715	0.0221047	0.0214302	0.0221127	0.0235639	0.0243426	0.0251657	0.0242102	0.0258449	0.0277216	0.0215426	0.0204458	0.0194542	0.02271	0.0226603	0.0226567	0.0228325	0.0229569	0.0230383	0.0227457	0.0226657	0.0226055	0.0229072	0.0230081	0.0231303
0.0229857	0.0218741	0.0212178	0.0256341	0.027355	0.0237819	0.0229849	0.0219752	0.0210146	0.0258266	0.0277224	0.0300491	0.0231457	0.0221102	0.0230427	0.0255448	0.0268808	0.0284486	0.0260856	0.028258	0.030978	0.0226532	0.0213094	0.0201184	0.0242718	0.0243733	0.0245588	0.0241423	0.0241854	0.0241435	0.0242618	0.0242755	0.0243105	0.0242842	0.0243343	0.0244061
0.0263729	0.0244984	0.0231446	0.031879	0.0355096	0.0417052	0.0265476	0.0248058	0.0231911	0.0319856	0.036048	0.041431	0.027024	0.025379	0.026984	0.0310125	0.033384	0.0361406	0.0318179	0.0356443	0.0400756	0.0263474	0.0245004	0.022776	0.0293915	0.0301178	0.0311039	0.0282075	0.0278124	0.0274283	0.0293698	0.030006	0.0306042	0.0283394	0.027872	0.0275865

## Sheet: Gluteus Minimus Anterior
Gluteus Minimus Anterior Origin AP +3.333 mm	Gluteus Minimus Anterior Origin AP +6.667 mm	Gluteus Minimus Anterior Origin AP +10 mm	Gluteus Minimus Anterior Origin AP -3.333 mm	Gluteus Minimus Anterior Origin AP -6.667 mm	Gluteus Minimus Anterior Origin AP -10 mm	Gluteus Minimus Anterior Origin CC +3.333 mm	Gluteus Minimus Anterior Origin CC +6.667 mm	Gluteus Minimus Anterior Origin CC +10 mm	Gluteus Minimus Anterior Origin CC -3.333 mm	Gluteus Minimus Anterior Origin CC -6.667 mm	Gluteus Minimus Anterior Origin CC -10 mm	Gluteus Minimus Anterior Origin LM +3.333 mm	Gluteus Minimus Anterior Origin LM +6.667 mm	Gluteus Minimus Anterior Origin LM +10 mm	Gluteus Minimus Anterior Origin LM -3.333 mm	Gluteus Minimus Anterior Origin LM -6.667 mm	Gluteus Minimus Anterior Origin LM -10 mm	Gluteus Minimus Anterior Insertion AP +3.333 mm	Gluteus Minimus Anterior Insertion AP +6.667 mm	Gluteus Minimus Anterior Insertion AP +10 mm	Gluteus Minimus Anterior Insertion AP -3.333 mm	Gluteus Minimus Anterior Insertion AP -6.667 mm	Gluteus Minimus Anterior Insertion AP -10 mm	Gluteus Minimus Anterior Insertion CC +3.333 mm	Gluteus Minimus Anterior Insertion CC +6.667 mm	Gluteus Minimus Anterior Insertion CC +10 mm	Gluteus Minimus Anterior Insertion CC -3.333 mm	Gluteus Minimus Anterior Insertion CC -6.667 mm	Gluteus Minimus Anterior Insertion CC -10 mm	Gluteus Minimus Anterior Insertion LM +3.333 mm	Gluteus Minimus Anterior Insertion LM +6.667 mm	Gluteus Minimus Anterior Insertion LM +10 mm	Gluteus Minimus Anterior Insertion LM -3.333 mm	Gluteus Minimus Anterior Insertion LM -6.667 mm	Gluteus Minimus Anterior Insertion LM -10 mm
5.6419	5.16569	4.76718	6.6872	7.39046	7.77666	6.44176	7.23165	6.79755	6.37762	5.34699	5.34244	6.2509	6.33477	6.41405	6.14605	5.9883	5.97095	6.62475	7.05001	7.34694	5.8382	5.37092	5.04855	5.88429	5.52518	5.25485	6.49949	6.77166	6.92381	6.26792	6.39681	6.45829	6.09828	5.96398	5.82955
11.2295	10.9332	10.6804	11.7858	12.0761	12.2803	11.7833	12.4262	12.0501	12.0004	10.7448	10.7344	11.7211	11.8553	11.9639	11.4008	11.1581	11.0072	11.5393	11.5078	11.3169	11.5641	11.5259	11.4749	11.6693	11.8245	11.8732	11.4587	11.3265	11.1447	11.7789	12.0363	12.1908	11.2794	10.9669	10.6753
10.8814	11.5943	12.1692	9.16697	7.62346	6.98845	9.81613	9.09229	9.42179	10.531	10.7184	10.7072	10.2449	10.4113	10.55	9.88648	9.73491	9.48045	9.06866	7.9901	6.90276	11.0464	12.0877	12.7747	10.9434	11.9456	12.7488	9.21319	8.32003	7.59274	10.3091	10.6027	10.7885	9.75488	9.42042	9.11442
11.9491	12.6002	13.1218	10.3387	8.84526	8.23231	10.9885	10.3664	10.6531	11.684	11.6964	11.6845	11.3599	11.5114	11.6353	11.0253	10.8987	10.634	10.0524	8.81827	7.57258	12.3082	13.5068	14.2939	12.1594	13.256	14.1288	10.2495	9.25434	8.43398	11.4609	11.7789	11.9856	10.859	10.4979	10.1683
12.1414	12.2698	12.4053	11.7218	11.2208	11.0749	12.0312	12.1463	12.0669	12.4087	11.6932	11.682	12.1078	12.2155	12.29	11.8426	11.7142	11.5112	11.254	10.4892	9.63599	12.6833	13.4488	13.948	12.5943	13.2786	13.8159	11.3699	10.7173	10.1398	12.2425	12.5514	12.7575	11.6521	11.3004	10.9794
13.8087	13.6219	13.5078	14.1267	14.2367	14.3801	14.2632	14.9297	14.5733	14.4523	13.1385	13.1268	14.1364	14.2324	14.3051	13.8908	13.7207	13.5613	13.6639	13.3023	12.7841	14.3523	14.7103	14.9342	14.3003	14.5889	14.8021	13.7305	13.3994	13.0494	14.2948	14.6162	14.8323	13.678	13.3061	12.965
19.9749	19.6161	19.3833	20.6411	21.0001	21.2893	20.7948	21.927	21.3158	20.9814	18.9398	18.9229	20.5471	20.6711	20.7709	20.202	19.9458	19.7454	20.0499	19.7282	19.1606	20.6758	20.9974	21.1922	20.6147	20.8156	20.9519	20.1299	19.8208	19.4442	20.7745	21.2197	21.527	19.899	19.3749	18.8926
24.5127	24.0629	23.7705	25.3632	25.805	26.1511	25.5252	26.9177	26.1447	25.8127	23.2903	23.2691	25.2388	25.4104	25.5406	24.805	24.4718	24.2306	24.705	24.3978	23.7756	25.3159	25.6169	25.7998	25.2532	25.4312	25.5332	24.7788	24.4519	24.0266	25.5054	26.0571	26.4291	24.4452	23.8063	23.2167
27.3756	26.8079	26.4252	28.4403	28.9573	29.4044	28.5488	30.1253	29.2048	28.9814	26.096	26.0714	28.2786	28.5089	28.6847	27.7054	27.3065	27.029	27.754	27.5191	26.9397	28.2038	28.4114	28.528	28.2005	28.3304	28.3811	27.7698	27.4768	27.0365	28.5341	29.1485	29.5541	27.3634	26.6495	25.9904
30.3433	29.6057	29.0978	31.6182	32.2995	32.8473	31.6672	33.3945	32.307	32.2916	29.0443	29.0153	31.4664	31.7941	32.0806	30.7396	30.1652	29.8113	30.9506	30.884	30.356	31.2022	31.2536	31.2631	31.2934	31.4134	31.4396	30.8686	30.5599	30.0746	31.671	32.3436	32.7842	30.389	29.58	28.8251
35.155	34.2226	33.6721	36.939	38.9082	40.0597	36.6583	39.2797	37.4704	37.5914	33.8018	33.7653	36.6097	37.1137	37.5828	35.5391	34.7207	34.2151	36.2733	37.0774	37.1341	36.0721	36.1143	36.0829	36.4251	36.5945	36.7116	35.7571	35.7526	35.3916	36.7445	37.6084	38.0698	35.2005	34.2039	33.2702
41.2391	39.4592	38.1159	44.1859	45.5532	46.5445	43.7724	46.398	44.538	44.529	39.6934	39.6462	43.9807	44.9192	45.7059	41.9931	40.6034	39.7997	43.5155	44	43.5451	42.2385	41.1983	40.4073	43.2166	43.1467	42.8564	42.622	42.0193	41.1427	43.8689	44.9512	45.5683	41.7668	40.4425	39.1942
41.8703	40.4625	39.4351	43.9624	44.6579	45.3719	43.744	45.8519	44.1719	44.8182	40.6583	40.6061	44.3551	45.4616	46.3824	42.0343	40.501	39.5021	43.1661	43.0501	42.0551	42.9984	42.5501	42.0395	44.0839	44.8841	45.4011	42.2596	41.131	39.8763	44.1302	45.2883	45.9226	41.8753	40.4474	39.0998
42.1615	41.0452	40.2541	43.5875	43.7565	44.2421	43.5303	45.1954	43.7194	44.8564	41.1585	41.1042	44.3838	45.5604	46.5386	41.9178	40.34	39.2279	42.6586	42.0445	40.6249	43.4245	43.4886	43.3158	44.4948	45.8925	46.958	41.8221	40.3288	38.8161	44.1087	45.2995	45.9419	41.789	40.3156	38.923
42.3256	41.3593	40.6879	43.3949	43.2734	43.6289	43.4163	44.8093	43.4896	44.884	41.4352	41.3806	44.4064	45.6197	46.63	41.8606	40.2585	39.0822	42.3907	41.5122	39.884	43.673	44.0292	44.0561	44.7128	46.4286	47.7863	41.6066	39.9308	38.2929	44.0993	45.3076	45.9511	41.7492	40.2569	38.8453
44.3173	43.2204	42.448	45.5513	45.5006	45.8997	45.5211	46.956	45.625	47.0277	43.3966	43.3402	46.5974	47.9056	48.9998	43.8467	42.1181	40.8482	44.4755	43.5966	41.9805	45.77	46.1336	46.1623	46.8852	48.7158	50.1807	43.6237	41.8871	40.1857	46.2329	47.5097	48.1768	43.7586	42.1847	40.698
45.8923	44.6342	43.7333	47.3581	47.4385	47.8869	47.2507	48.726	47.4063	48.7726	44.9423	44.8851	48.3832	49.7667	50.9287	45.4706	43.6314	42.2927	46.278	45.4663	43.9019	47.3962	47.666	47.6343	48.5915	50.4219	51.8944	45.3324	43.5984	41.8815	47.9678	49.2991	49.9825	45.4017	43.7655	42.2184
46.9107	45.5677	44.5946	48.4676	48.5322	48.9872	48.3224	49.7482	48.5028	49.8824	45.9522	45.8951	49.504	50.931	52.1344	46.4932	44.578	43.2083	47.4849	46.8408	45.4091	48.3218	48.42	48.2729	49.5933	51.3383	52.7375	46.4698	44.8008	43.1251	49.0557	50.4196	51.1089	46.4357	44.7642	43.1839
46.546	45.2579	44.3214	47.963	47.9143	48.3054	47.8427	49.085	47.9992	49.4576	45.6223	45.567	49.0508	50.4622	51.6568	46.0668	44.1469	42.8098	47.2579	46.8296	45.6315	47.6749	47.5351	47.2334	48.9941	50.5461	51.7781	46.1766	44.6536	43.0973	48.5982	49.9486	50.6234	46.0114	44.36	42.7987
46.7291	45.4745	44.5623	48.0391	47.8972	48.2418	47.9362	49.0224	48.0764	49.6851	45.8377	45.7838	49.1672	50.5676	51.7562	46.2064	44.26	42.9706	47.7174	47.6313	46.7787	47.4719	46.9527	46.3907	48.8837	50.1434	51.1196	46.519	45.2077	43.8163	48.7119	50.0555	50.7198	46.1494	44.5077	42.9591
49.0616	47.7502	46.7787	50.4162	50.2361	50.5557	50.2916	51.2897	50.4262	52.3329	48.1957	48.1411	51.5661	52.9891	54.1994	48.5402	46.4997	45.2213	50.484	50.7901	50.2967	49.4261	48.3349	47.3589	50.9987	51.9301	52.6124	49.1146	48.012	46.7708	51.094	52.4601	53.1242	48.4806	46.8005	45.2072
53.4123	52.1786	51.2506	54.4305	53.893	54.0768	54.4423	55.2378	54.514	56.8976	52.5152	52.4573	55.8498	57.3423	58.6174	52.6699	50.4682	49.1794	55.1857	55.9147	55.7881	53.0446	51.3009	49.85	54.9724	55.5829	55.9628	53.5205	52.5906	51.4635	55.384	56.8536	57.5528	52.5626	50.7468	49.0252
58.3122	57.2934	56.5383	58.8266	57.784	57.769	58.9977	59.4202	58.9157	62.0612	57.5159	57.4548	60.5591	62.0805	63.3804	57.2995	54.961	53.6992	60.4926	61.8022	62.1198	57.0802	54.5522	52.4106	59.3442	59.545	59.5391	58.4476	57.7422	56.7723	60.1265	61.6813	62.442	57.1304	55.1973	53.3621
60.3471	59.4973	58.8365	60.5168	59.1955	59.0047	60.8493	61.0421	60.7047	64.0527	59.6106	59.5487	62.46	63.9654	65.2601	59.1808	56.7812	55.5874	62.9625	64.871	65.6443	58.3553	54.939	52.1418	60.9345	60.7104	60.3008	60.6336	60.145	59.3637	62.0716	63.6634	64.4515	58.9572	57.0153	55.0867
61.973	61.2399	60.677	61.7566	59.9542	59.5615	62.2062	62.1724	62.0138	65.5728	61.2152	61.153	63.8608	65.356	66.6405	60.6499	58.2115	57.0873	64.8635	67.2328	68.4982	59.1103	54.9154	51.6252	62.0855	61.4497	60.6377	62.2747	62.0299	61.4055	63.5249	65.163	65.9801	60.3697	58.3297	56.3818
62.3988	61.7699	61.2664	61.783	59.7704	59.2145	62.3703	62.1207	62.1134	65.9336	61.6485	61.5871	64.0237	65.4573	66.6911	60.9314	58.5137	57.49	65.5776	68.3125	69.9468	58.7628	53.9117	51.6662	61.9958	61.0014	59.8722	62.7691	62.773	62.3206	63.7749	65.4364	66.2766	60.5727	58.5202	56.5833
64.6511	64.0627	63.487	63.9605	61.7765	61.1617	64.5984	64.296	64.3604	68.3722	63.8298	63.7668	66.2525	67.6825	68.9143	63.1526	60.6443	59.6852	68.6314	71.9506	74.0411	60.222	55.0074	52.9557	63.9108	62.528	61.0594	65.2813	65.5689	65.3524	66.0586	67.7858	68.6675	62.7236	60.5869	58.5727
63.9143	63.2852	62.7435	63.2314	60.9925	60.2984	63.8903	63.5561	63.6807	67.6737	63.0767	63.0146	65.4739	66.8426	68.0232	62.4918	60.0113	59.1422	68.3948	72.1812	74.6972	59.0594	54.1711	51.9273	63.0085	61.4201	59.791	64.7424	65.2187	65.1625	65.3374	67.055	67.938	62.0164	59.8883	57.8816
62.8963	62.2268	61.6687	62.2438	59.9716	59.1779	62.915	62.5737	62.7456	66.6508	62.0376	61.9765	64.4223	65.7325	66.8636	61.5556	59.1139	58.3197	67.7265	71.8557	74.7248	57.7145	53.1652	50.7753	61.8875	60.174	58.4636	63.8833	64.5112	64.6004	64.3466	66.0553	66.9147	61.0319	58.9052	56.9147
59.8385	59.1594	58.5467	59.2332	57.0408	56.9863	59.8882	59.5696	59.7692	63.4854	58.9825	58.9245	61.2666	62.4711	63.5139	58.6186	56.3144	55.6187	64.8745	69.3057	72.3543	54.6925	50.7927	48.4718	58.8314	57.1476	55.4936	60.8675	61.5528	61.7073	61.2557	62.9097	63.7774	58.0658	56.0339	54.1303
57.6164	56.9847	56.4058	56.943	55.4929	55.6077	57.6406	57.2912	57.5382	61.1024	56.745	56.6894	58.9121	60.0235	60.9903	56.4553	54.2715	53.6444	62.6303	67.4429	70.839	52.7011	49.3412	47.085	56.5927	54.9575	53.9695	58.6005	59.2933	59.4759	58.9686	60.5834	61.4462	55.8657	53.8871	52.0552
55.6594	55.0839	54.5497	54.9504	54.4799	54.658	55.6637	55.7668	55.6379	58.983	54.7499	54.6966	56.8128	57.8228	58.7016	54.5479	52.5039	51.9614	60.6479	65.5183	69.128	51.5322	48.2733	46.0785	54.5903	53.4296	52.8368	56.6025	57.3178	57.5356	56.9475	58.5252	59.3794	53.9112	52.0028	50.2277
52.9964	52.479	51.9872	53.0822	53.024	53.2705	53.176	54.1966	53.8723	56.1724	52.0541	52.004	54.0205	54.9006	55.6671	52.0207	50.148	49.7069	57.9371	62.8032	66.5413	49.9207	46.7946	44.6784	52.3351	51.7445	51.1894	53.9714	54.7245	54.9937	54.2426	55.7563	56.5923	51.3393	49.5762	48.0497
49.7592	49.2539	48.7912	50.9956	51.1463	51.4683	51.0417	52.1792	51.8087	53.1377	48.7512	48.7049	51.4314	52.2138	52.8974	49.6397	48.1105	47.5373	54.662	59.4695	63.2759	47.8744	44.8938	42.8712	50.1592	49.5866	49.0589	50.8903	51.61	51.9395	51.5606	52.8497	53.5439	49.103	47.551	46.1041
48.6624	47.4813	47.0029	50.0898	50.3143	50.6664	50.1423	51.331	50.9484	52.1376	47.2109	47.17	50.4427	51.1613	51.7937	48.7762	47.3349	46.8016	52.7042	57.5135	61.3556	47.0659	44.2046	42.259	49.2555	48.7143	48.2152	49.9469	50.1806	50.1343	50.6153	51.8741	52.5648	48.2173	46.7066	45.3003
48.2757	47.0876	46.2459	49.7963	50.1485	50.5599	49.8339	51.124	50.7	51.737	46.7458	46.7057	50.0499	50.7249	51.314	48.4672	47.116	46.607	51.9077	56.4069	60.3127	46.7702	43.9637	42.0518	48.919	48.3981	47.9171	49.5848	49.8098	49.7529	50.2616	51.511	52.1991	47.8829	46.4228	45.0299
47.3849	46.1982	45.3149	48.9901	49.4659	49.9445	49.0053	50.3829	49.9111	50.7763	45.806	45.7668	49.1559	49.7966	50.3562	47.642	46.3062	45.8223	50.9799	55.0664	58.944	45.9748	43.2369	41.369	48.0848	47.6002	47.1483	48.7005	48.9048	48.7941	49.3897	50.6223	51.3082	47.0472	45.5782	44.214
47.6023	46.3856	45.4927	49.3103	49.8874	50.4155	49.3022	50.7747	50.2431	51.0371	45.9674	45.9262	49.4276	50.0753	50.6411	47.8994	46.5554	46.0668	51.2748	55.5486	59.3399	46.2171	43.4518	41.564	48.3846	47.9389	47.5232	48.9337	49.1054	48.9664	49.6748	50.9341	51.6363	47.2901	45.8007	44.4193
47.9402	46.6396	45.7337	49.7648	50.4086	51.012	49.7145	51.252	50.6598	51.3649	46.2768	46.2357	49.8539	50.5322	51.1201	48.2592	46.8738	46.3556	51.9803	56.6859	60.2776	46.5524	43.7142	41.7747	48.8329	48.4506	48.089	49.2763	49.3913	49.2035	50.0981	51.3868	52.1046	47.6436	46.1127	44.6909
49.154	47.8102	46.8339	51.1395	51.9026	52.5718	51.0216	52.6328	51.9693	52.6974	47.4823	47.4717	51.2301	51.9672	52.6074	49.4993	48.0057	47.4246	54.7076	59.1448	62.5447	47.7253	44.7647	42.7367	50.2116	49.9173	49.6214	50.6011	51.006	51.0023	51.4447	52.8153	53.7562	48.8716	47.2562	45.7722
52.2103	50.71	49.6502	54.4056	55.2035	55.9626	54.1923	55.8166	55.0525	56.0718	50.6577	50.605	54.6374	55.5697	56.3801	52.4954	50.6022	50.0162	57.9057	62.0792	65.3098	49.2407	46.0664	43.8805	53.253	52.6818	52.1008	53.8348	53.957	53.7106	54.8617	56.4588	57.3334	51.7621	49.8058	47.9941
57.2034	55.5195	54.3265	59.6395	60.4816	61.3053	59.3117	60.9439	60.0826	61.6851	55.7012	55.6427	60.0198	61.1793	62.1748	57.3995	55.2064	54.3903	62.8688	66.9519	70.0749	54.3956	49.043	46.6055	58.6656	58.4379	58.1752	58.705	58.545	58.0434	60.074	61.785	62.6845	56.7513	54.6216	52.6326
69.0327	67.2429	66.0204	71.3715	71.8479	72.6388	71.035	72.4283	71.5949	74.2952	67.5792	67.5071	72.263	73.7854	75.0888	68.8458	66.0951	64.894	74.8488	79.0425	82.1461	66.1742	60.7134	56.6736	70.9193	71.1865	71.3542	70.2079	69.7066	68.8778	72.1762	74.2496	75.3091	68.2042	65.6625	63.2956
71.966	69.9999	68.6555	74.5324	75.0223	75.8738	74.077	75.4623	74.5966	77.4854	70.5246	70.4482	75.5241	77.2327	78.6976	71.6824	68.6821	67.2974	77.8518	81.9918	85.0266	69.3072	64.0027	60.0636	74.2691	74.8924	75.3732	73.0093	72.2506	71.181	75.3317	77.5473	78.6616	71.0981	68.3882	65.8478
71.31	69.2318	67.806	74.0102	74.5952	75.4871	73.514	74.9225	74.0605	76.583	69.8237	69.7472	75.0518	76.8555	78.405	71.0099	67.9205	66.4278	77.1669	81.1946	84.127	68.8599	63.7123	59.8992	73.8928	74.7629	75.4586	72.2591	71.3335	70.1234	74.7892	77.061	78.1917	70.4648	67.7016	65.1101
73.131	71.0475	69.6355	75.7442	76.2009	77.0528	75.2571	76.5234	75.77	78.2717	71.6046	71.5266	76.9732	78.9043	80.5674	72.6548	69.4053	67.772	78.8714	82.8002	85.638	70.7192	65.6401	61.851	75.878	76.9946	77.8998	73.8577	72.7493	71.3811	76.6413	79.0214	80.1939	72.1294	69.2484	66.5473
74.455	72.4084	71.0449	76.933	77.2556	78.0597	76.4629	77.5412	76.9423	79.4801	72.9098	72.8316	78.3207	80.3359	82.0764	73.814	70.4583	68.7236	80.0439	83.8675	86.6198	72.0519	67.0414	63.2812	77.2831	78.5869	79.6494	74.9721	73.7272	72.2432	77.9387	80.3949	81.5934	73.3017	70.3427	67.5703
75.4666	73.483	72.1913	77.7909	77.9927	78.7515	77.3411	78.2161	77.7958	80.3837	73.9083	73.8307	79.3106	81.3807	83.1739	74.6756	71.2416	69.4412	80.9862	84.8045	87.5723	72.9647	67.918	64.1198	78.3095	79.739	80.9056	75.8053	74.4706	72.911	78.9004	81.4205	82.6411	74.1611	71.1393	68.311
76.3289	74.4648	73.2941	78.4142	78.4543	79.1495	78.0075	78.6329	78.424	81.1132	74.7721	74.6954	80.0822	82.189	84.0193	75.3594	71.869	70.025	81.7628	85.6081	88.4281	73.6487	68.5305	64.6729	79.109	80.63	81.8715	76.4668	75.0692	73.4593	79.6568	82.2302	83.4687	74.8348	71.7632	68.8915
77.3022	75.542	74.4833	79.2014	79.1339	79.7895	78.8245	79.2345	79.227	82.0127	75.7337	75.6582	80.9736	83.1	84.9541	76.195	72.664	70.7928	82.6958	86.5877	89.4776	74.4486	69.2347	65.3015	80.0234	81.6119	82.908	77.2839	75.8432	74.1981	80.5459	83.1674	84.4221	75.6507	72.5342	69.6241
78.6006	77.0019	76.103	80.2061	79.9435	80.524	79.8928	80.0311	80.2573	83.2275	77.0331	76.9585	82.1244	84.2677	86.1395	77.3102	73.7495	71.8649	83.9323	87.9053	90.9021	75.4827	70.1328	66.1005	81.1903	82.8269	84.1616	78.3858	76.9187	75.255	81.7093	84.383	85.6652	76.7322	73.5684	70.6182
78.2771	76.7596	75.9369	79.7884	79.5346	80.0928	79.4912	79.4941	79.889	82.8765	76.6907	76.6188	81.6572	83.7163	85.5237	76.9929	73.5188	71.7005	83.6529	87.7225	90.8392	74.9871	69.5053	65.3904	80.7503	82.3371	83.627	78.0385	76.6234	75.011	81.3045	83.9636	85.2353	76.3632	73.229	70.3064
80.5284	79.0711	78.3243	81.9776	81.6831	82.2538	81.7159	81.5699	82.1566	85.3156	78.8768	78.8059	83.7952	85.7783	87.5302	79.2622	75.827	74.0696	86.0886	90.3639	93.6849	76.9638	71.1852	66.8534	82.8917	84.4116	85.6406	80.3034	78.9453	77.3762	83.5418	86.2409	87.5394	78.5332	75.3529	72.398
83.3503	81.8768	81.1684	84.8425	84.6449	85.2483	84.578	84.4014	85.1626	88.5802	81.543	81.4741	86.455	88.2691	89.8721	82.2427	78.9602	77.365	89.2828	93.8942	97.5418	79.4135	73.1618	68.4976	85.5392	86.8518	87.9	83.291	82.1028	80.6745	86.3927	89.1182	90.4522	81.3468	78.1617	75.2054
80.8613	79.4564	78.712	82.5406	82.6901	83.376	82.3712	82.5481	83.3026	85.7942	78.5979	78.5347	83.6667	85.1213	86.4123	80.1832	77.2884	76.0367	87.3474	92.4215	96.5489	76.496	71.3214	68.1974	82.7285	83.5693	84.2071	81.2193	80.3832	79.2612	83.9441	86.5796	87.9281	79.0499	75.978	73.1486
80.1288	79.4287	79.1821	80.6612	80.0969	80.3405	81.0071	80.8421	81.9838	84.2446	77.5984	77.5509	81.8943	82.992	83.9775	79.1595	76.8751	75.7999	83.9335	89.2748	94.051	77.2528	73.1224	70.1543	81.0865	81.6603	82.037	80.0545	79.4471	78.5482	82.2836	84.5917	85.7888	78.0554	75.4165	72.9723
82.7882	82.1881	82.0754	83.034	82.1588	82.24	83.578	83.3806	84.7937	86.8376	79.9903	79.9445	84.2195	85.0495	85.8186	81.9401	79.9421	79.0153	86.3136	89.4055	92.0446	79.9832	76.1321	73.3402	83.4727	83.8797	84.1295	82.7433	82.3133	81.6029	84.8694	87.16	88.4023	80.6362	78.0352	75.6577
85.3447	85.011	85.0611	84.9235	83.5794	83.3932	85.8403	85.4693	87.1732	89.1448	82.2393	82.1988	86.1404	86.7154	87.2576	84.4226	82.7499	82.0159	88.0927	90.6941	93.0077	82.5983	79.1843	76.6861	85.4428	85.5501	85.5653	85.1993	85.0092	84.5219	87.0207	89.2526	90.5043	82.9617	80.4655	78.1815
88.4291	88.5643	88.8755	87.1264	88.2604	90.0576	88.4274	87.8322	89.8184	100.945	85.2237	85.1924	88.4543	88.7474	89.0519	87.318	86.2326	86.8638	90.1512	92.1705	94.0121	85.6857	82.8027	80.6766	87.7599	87.5344	87.2729	88.0612	88.1641	88.0395	89.5748	91.7132	92.9655	85.7094	83.9803	83.4636
104.075	101.44	99.2753	108.557	117.627	124.853	106.238	103.898	106.073	127.262	106.839	106.832	104.852	103.187	101.767	107.851	109.171	110.52	108.042	109.558	111.303	104.774	102.74	101.425	105.021	103.45	102.217	107.734	109.053	110.042	106.411	106.407	106.4	106.344	106.19	105.983
118.104	115.661	113.556	135.735	149.061	154.943	124.577	126.602	126.529	155.924	120.913	120.914	119.292	116.346	114.651	127.097	131.708	135.479	127.113	131.539	135.739	119.568	117.332	116.31	121.585	119.804	118.425	124.712	126.148	127.569	122.116	120.736	120.367	124.899	126.663	128.277
107.231	105.341	103.583	118.311	129.874	134.99	109.203	110.684	110.624	135.319	109.319	109.317	106.87	104.995	103.463	111.285	115.107	118.464	110.934	114.547	118.04	107.934	106.979	106.336	107.209	105.449	104.052	110.26	111.757	113.043	108.676	108.562	108.622	109.421	110.603	111.93
79.8348	81.5985	82.9808	76.0901	75.9839	76.4258	78.284	77.6294	79.6222	88.7384	76.2786	76.2629	77.3319	76.7127	76.2175	78.2192	78.4524	79.2002	77.5271	77.0024	76.7254	77.8959	77.714	77.473	76.6345	75.2343	74.0137	78.9056	80.006	80.784	78.9619	80.3436	81.3577	76.495	75.5544	75.4921
60.9215	62.3971	63.5448	57.5228	54.6459	53.4307	59.7495	59.562	60.8771	61.7306	57.986	57.9705	58.8428	58.2853	57.8309	59.718	59.9682	60.3195	58.9098	58.3093	57.8247	59.5076	59.499	59.3754	58.2699	57.0388	55.9777	60.2763	61.2569	61.9772	60.166	61.1704	61.9485	58.3557	57.3344	56.4477
36.5293	37.1256	37.539	35.0336	33.6895	33.106	36.2916	36.7258	37.1972	37.2245	34.5947	34.5825	35.5371	35.1704	34.8676	36.1453	36.3106	36.6093	35.9654	35.9017	35.8062	35.5541	34.9625	34.3822	35.161	34.3391	33.6403	36.5106	37.1776	37.6701	36.4163	37.0505	37.5611	35.2544	34.5978	34.0243
16.3035	16.2221	16.121	16.3424	16.2663	16.1932	16.8532	17.8784	17.6986	16.3516	14.8944	14.8843	16.2857	16.1411	15.9834	16.5028	16.4515	16.6484	17.2106	17.8218	18.2264	15.338	13.8106	12.4568	16.0265	15.5728	15.1919	16.7392	17.1145	17.3749	16.8049	17.2697	17.6522	15.9434	15.4235	14.9853
5.77044	5.10475	4.50516	6.92146	7.65735	7.91238	6.85592	7.96364	7.54051	6.21593	5.01553	5.00891	6.33407	6.24842	6.17368	6.49273	6.45495	6.63815	7.49505	8.38588	9.0024	5.1067	3.29543	1.89188	6.19542	5.94004	5.73209	6.62919	6.85177	7.00232	6.65709	6.91109	7.1158	6.15706	5.86124	5.59342
0.107661	0.0473388	0.0302988	0.544207	1.29661	1.69025	0.368046	0.829729	0.578422	0.197522	0.0869015	0.086816	0.235984	0.212324	0.193124	0.29021	0.30406	0.363155	0.72496	1.48906	2.26014	0.0771454	0.0283906	0.0214124	0.226532	0.190737	0.165705	0.299069	0.344134	0.378481	0.282805	0.302189	0.32325	0.245658	0.226816	0.211003
0.286278	0.0424484	0.0599536	1.10111	2.17058	2.69804	0.762356	1.624	0.645247	0.0861541	0.216762	0.216238	0.101154	0.0919702	0.0848615	0.572111	0.617868	0.751743	1.28473	3.08786	4.53504	0.120685	0.0231343	0.0182634	0.0885914	0.0705922	0.0603548	0.611564	0.759792	0.49101	0.63459	0.680127	0.330814	0.0993175	0.0874304	0.0792235
6.3066	5.44815	4.68842	7.87281	8.88787	9.29189	7.68883	9.08028	8.40725	7.18208	5.56547	5.55464	7.09978	7.01338	6.93319	7.26227	7.1037	7.41089	9.26841	10.9323	12.0001	4.56484	1.08861	0.309339	6.66401	6.0428	5.53029	7.68248	8.19007	8.56578	7.5021	7.82269	8.08067	6.83921	6.4449	6.06136
20.0401	19.8952	19.7505	20.0598	19.854	19.8103	20.6115	21.9412	21.2192	20.2648	18.7588	18.7371	20.3262	20.465	20.5696	20.0173	19.5601	19.6307	21.4954	22.347	22.6168	18.1945	14.9442	12.0699	19.7327	19.1923	18.7563	20.6133	21.0518	21.3434	20.7368	21.364	21.8198	19.5258	18.7827	18.1067
13.137	12.9548	12.7945	13.3209	13.2978	13.3314	13.6115	14.5556	13.9859	13.4192	12.3404	12.3248	13.4667	13.606	13.7163	13.1661	12.8128	12.8138	14.1516	14.6823	14.812	12.0514	10.3768	8.59545	13.061	12.7382	12.4754	13.5735	13.8239	13.9774	13.6855	14.095	14.3845	12.8801	12.3901	11.9363
17.0232	17.0133	16.9812	16.8175	16.3258	16.1891	17.2459	17.9989	17.4384	17.2899	16.2554	16.2359	17.3369	17.6168	17.8426	16.7455	16.2443	16.0822	17.4209	17.5528	17.2985	16.7075	16.037	14.5138	17.0035	16.9439	17.3555	17.1095	17.1698	17.1664	17.4666	17.9516	18.2723	16.5143	15.9263	15.3798
19.8146	20.1896	20.4068	18.3873	16.8442	16.3098	19.1134	18.9782	18.7783	19.7668	19.2871	19.2655	19.7631	20.2781	20.7098	18.7192	18.1307	17.6067	18.7601	18.431	17.8257	20.0322	19.4036	18.1309	20.0054	20.7969	21.3724	18.6641	18.4879	18.3091	19.5833	20.0143	20.2475	18.7373	18.1892	17.6576
20.1005	20.9194	21.5418	17.7213	15.3762	14.5449	18.6366	17.7575	17.8764	19.7203	19.9337	19.9095	19.7405	20.4178	20.9941	18.3764	17.5531	16.9456	17.5822	16.8629	16.143	19.5878	19.3015	18.5969	19.7616	20.485	21.0177	18.3503	17.5773	16.8911	19.44	19.9486	20.2081	18.4735	17.8602	17.2757
16.9417	18.0837	18.9827	13.9646	11.1973	10.119	14.9423	13.4781	13.9273	16.2305	17.1424	17.1208	16.2474	16.9232	17.5059	14.8952	14.057	13.4933	14.7967	13.4155	12.8194	15.8415	15.6807	15.2929	16.108	16.663	17.0767	15.0279	14.4331	13.9111	15.9023	16.3673	16.5921	15.0408	14.499	13.9871
11.8188	13.0248	13.9839	8.82214	6.17347	5.12347	9.72422	8.03195	8.68108	10.988	12.2169	12.2012	10.945	11.4913	11.9694	9.8635	9.17815	8.76082	10.1689	9.65804	8.80708	10.382	10.1292	9.80688	10.6889	10.9727	11.1763	10.1042	9.77008	9.48106	10.6326	10.975	11.1304	10.0157	9.63059	9.26917
5.9395	6.3498	6.3006	3.78989	1.96445	1.35984	4.42806	2.98188	3.60149	5.40462	6.32814	6.32344	5.26122	5.5244	5.72689	4.67939	4.26402	4.05858	5.17991	5.27881	5.19651	4.66574	4.23001	3.86991	4.9537	4.88678	4.80646	4.97319	4.94299	4.91397	5.07037	5.21942	5.27512	4.79433	4.61486	4.44396
0.026938	0.0266287	0.0260978	0.0291528	0.0349127	0.0368076	0.0272265	0.0267472	0.0268079	0.0329365	0.0281612	0.0281675	0.026836	0.0260951	0.0254586	0.0277304	0.0291463	0.0302155	0.0303	0.0309537	0.0302162	0.025842	0.0260692	0.0256792	0.0270877	0.0276516	0.0269222	0.0280113	0.0284573	0.0287708	0.0269819	0.026176	0.0265723	0.0278717	0.0284059	0.0298066
0.0182793	0.0177349	0.0159411	0.0197628	0.0212638	0.0218249	0.0190379	0.0191022	0.0190679	0.019041	0.019132	0.0191475	0.0183411	0.0177921	0.0173225	0.0195911	0.0203684	0.0211096	0.0200016	0.0212962	0.022799	0.0180156	0.0171162	0.0165609	0.0181269	0.0172366	0.0165591	0.019793	0.020737	0.0216656	0.0184936	0.0178868	0.0175943	0.019671	0.0204632	0.0212339
0.0164101	0.0157655	0.0152314	0.0178078	0.0193207	0.0199071	0.017304	0.017353	0.0172592	0.0166147	0.0171295	0.0171467	0.0164865	0.0158945	0.0154354	0.0177282	0.018507	0.0191938	0.0181114	0.0191458	0.0203842	0.0162879	0.0154679	0.0149917	0.0162918	0.0154276	0.0147693	0.0179215	0.018857	0.0197135	0.0166613	0.0160316	0.0155461	0.0178163	0.0186771	0.0193497
0.0180153	0.0173613	0.0166987	0.0195493	0.0209501	0.0212835	0.0189209	0.0193265	0.0191687	0.0172685	0.0186114	0.018631	0.0181176	0.0175379	0.0166194	0.0194816	0.0187276	0.019379	0.0198068	0.020859	0.0225059	0.0178847	0.0171667	0.0167201	0.0178662	0.0170316	0.0164739	0.0196765	0.0207265	0.0218366	0.0179886	0.0178019	0.017327	0.0194929	0.0205026	0.0213759
0.0246423	0.0238524	0.0229471	0.0263129	0.0288178	0.030698	0.0256066	0.0264027	0.0260394	0.0239321	0.024651	0.0246603	0.0247629	0.0241587	0.0236183	0.0259755	0.0270931	0.0279395	0.0266552	0.0285873	0.0307392	0.0238407	0.022776	0.0219568	0.0240583	0.0224498	0.0215438	0.0266167	0.0280893	0.0295575	0.0246321	0.0238528	0.023437	0.0262116	0.02725	0.0282885
0.0505725	0.048992	0.0479793	0.0595806	0.0826556	0.0964719	0.0556664	0.0655243	0.0608179	0.0518346	0.0516266	0.0516238	0.0519485	0.0511512	0.0505664	0.0559154	0.0590167	0.0642675	0.0636906	0.0862705	0.126459	0.0490828	0.0479405	0.0469674	0.0500479	0.0492968	0.0476618	0.0612513	0.0773396	0.100279	0.0521482	0.0509488	0.0504927	0.055909	0.0594488	0.0638663
3.29032	2.95589	2.69109	4.00521	4.52558	4.78073	3.81319	4.21794	3.96741	3.93157	3.18483	3.18233	3.64267	3.59401	3.53943	3.6778	3.59121	3.63914	4.23353	4.78589	5.29884	3.08102	2.48135	2.06489	3.28027	2.79911	2.47606	4.0267	4.36492	4.58597	3.68173	3.67635	3.66566	3.64391	3.59505	3.53611
5.47626	4.82643	4.46688	6.06901	6.56157	6.80597	5.91766	6.52309	6.16759	6.29037	4.95625	4.95096	5.81812	5.90278	5.97359	5.6062	5.36809	5.34445	6.40322	7.06202	7.47867	5.16954	4.32824	3.71241	5.32174	5.05338	4.62755	6.04434	6.32411	6.46863	5.83052	5.96697	6.04057	5.55081	5.36764	5.39501
6.7516	6.37011	6.05799	7.14255	7.58929	7.82638	7.28513	7.59134	7.23874	7.32867	6.48706	6.48122	7.24495	7.36186	7.45593	7.00364	6.74759	6.32709	7.43259	8.00532	8.3517	6.483	5.72004	5.16629	6.83525	6.44418	6.08314	7.37717	7.28497	7.36913	7.27275	7.44035	7.52328	6.92489	6.72062	6.52706
6.73455	6.32307	5.99758	7.43136	7.81187	8.0235	7.3108	7.83799	7.52116	7.30954	6.4183	6.41187	7.28738	7.42073	7.52957	6.97418	6.69294	6.605	7.66071	8.14129	8.40625	6.52972	5.76994	5.20558	6.88296	6.5109	6.15559	7.33305	7.47924	7.51325	7.27923	7.45847	7.55202	6.92496	6.69619	6.47958
6.43754	6.08661	5.8115	7.01562	7.31498	7.4899	6.91909	7.35542	7.09463	6.94517	6.15598	6.15001	6.92354	7.05592	7.16505	6.61525	6.35148	6.25511	7.19409	7.57274	7.75939	6.28109	5.65435	5.18119	6.58795	6.30146	6.02037	6.91122	7.00185	7.00008	6.90969	7.08221	7.17096	6.5724	6.35546	6.15065
5.77589	5.50821	5.30095	6.2047	6.41322	6.54455	6.13609	6.46064	6.26788	6.18228	5.55257	5.54757	6.16263	6.28225	6.38189	5.88695	5.66046	5.56844	6.34473	6.62601	6.74438	5.65399	5.17989	4.82852	5.90255	5.69859	5.49446	6.11467	6.16205	6.13717	6.14547	6.29662	6.37274	5.85336	5.66656	5.49093
4.71174	4.50596	4.3484	5.04153	5.19123	5.49176	4.99304	5.2402	5.09681	5.02774	4.52425	4.52014	5.02532	5.12817	5.21445	4.78918	4.59742	4.51731	5.16215	5.38525	5.48247	4.60338	4.21475	3.91682	4.80192	4.63271	4.46017	4.97901	5.01497	4.9923	5.00821	5.13613	5.20037	4.76232	4.59912	4.45096
4.29514	4.19735	4.11678	4.43873	4.47401	4.51334	4.41926	4.51838	4.45675	4.49906	4.20433	4.20153	4.47552	4.55614	4.62458	4.29589	4.15948	4.0953	4.53917	4.66133	4.70073	4.21108	3.98164	3.7911	4.3438	4.26193	4.17191	4.4092	4.40782	4.38012	4.45387	4.54348	4.58715	4.28503	4.17838	4.07851
3.17028	3.11179	3.06951	3.22524	3.20744	3.21289	3.22472	3.26862	3.24009	3.30345	3.10661	3.10453	3.28455	3.35076	3.4078	3.13868	3.02962	2.97931	3.33636	3.44898	3.50236	3.06007	2.85422	2.71508	3.16458	3.08168	3.00015	3.24356	3.25501	3.25564	3.26308	3.33265	3.36571	3.13372	3.05202	2.97593
2.85039	2.83817	2.82811	2.68406	2.6302	2.61811	2.73969	2.71124	2.71383	2.88928	2.83274	2.83129	2.79278	2.87075	2.92454	2.67381	2.59048	2.54177	2.87516	2.89292	3.01469	2.65141	2.49492	2.40238	2.72101	2.68655	2.55487	2.85894	2.81585	2.76119	2.77175	2.8199	2.83962	2.68298	2.62657	2.57352
2.71873	2.66773	2.67035	2.68247	2.613	2.59016	2.69061	2.63588	2.6707	2.71659	2.72328	2.72228	2.74166	2.77443	2.80259	2.66699	2.60966	2.58289	2.68748	2.10242	2.1501	2.61124	2.52256	2.44196	2.66283	2.61779	2.57708	2.68129	2.65092	2.10857	2.72583	2.7564	2.76925	2.66895	2.63207	2.59789
2.4099	2.37545	2.36302	2.41734	2.41503	2.41278	2.41702	2.40278	2.41197	2.4949	2.40293	2.40223	2.44404	2.46541	2.48334	2.39325	2.34976	2.33337	2.48042	2.51831	2.5453	2.34758	2.27865	2.21123	2.38134	2.3267	2.29604	2.45001	2.47408	2.46759	2.43525	2.45761	2.46701	2.39273	2.36474	2.338
2.22558	2.18152	2.14666	2.29613	2.32885	2.34949	2.28345	2.31803	2.30638	2.32788	2.19314	2.1926	2.28023	2.29063	2.29884	2.25087	2.21787	2.21208	2.34332	2.41618	2.47734	2.17989	2.07464	1.99838	2.20568	2.1265	2.05628	2.32029	2.36957	2.40198	2.28064	2.29908	2.30774	2.24415	2.21998	2.19687
2.1246	2.05186	1.99374	2.26337	2.36969	2.42127	2.23936	2.33978	2.2981	2.2477	2.06006	2.05967	2.20316	2.20316	2.20227	2.19366	2.16689	2.17396	2.31972	2.44719	2.55111	2.08489	1.95862	1.86975	2.10189	1.99132	1.89776	2.30169	2.40435	2.4782	2.21269	2.22824	2.23658	2.18033	2.15864	2.13787
2.18589	2.08799	2.00958	2.38339	2.52977	2.59829	2.34758	2.48851	2.43087	2.33787	2.10066	2.10036	2.28436	2.27511	2.26607	2.29242	2.2733	2.29016	2.4564	2.5947	2.69293	2.14991	1.99257	1.8869	2.16073	2.01058	1.88871	2.44569	2.56896	2.65866	2.30185	2.31544	2.32311	2.27326	2.25354	2.23447
1.79218	1.43138	1.33117	2.03201	2.22116	2.30742	1.98782	2.169	2.09173	1.7217	1.69275	1.69255	1.90498	1.89002	1.87622	1.92573	1.91404	1.93685	2.05758	2.20923	2.35186	1.774	1.35405	1.23637	1.77768	1.61794	1.49101	2.05266	2.19294	2.29656	1.9263	1.9348	1.94092	1.90456	1.88895	1.87365
1.76226	1.66347	1.58306	1.97388	2.15031	2.22921	1.93586	2.08922	2.02274	1.90854	1.68239	1.68241	1.85398	1.83305	1.81437	1.89003	1.89262	1.91964	1.97907	2.10076	2.20673	1.76173	1.6417	1.56654	1.75545	1.62173	1.51764	1.98815	2.1054	2.19627	1.875	1.86902	1.87001	1.8722	1.86863	1.86455
1.73978	1.51575	1.44837	1.9196	2.11228	2.17733	1.88095	2.00104	1.95197	1.71968	1.54064	1.54082	1.80719	1.78242	1.75985	1.85394	1.86987	1.89891	1.91021	2.0405	2.19683	1.60818	1.52138	1.46506	1.73834	1.6328	1.40957	1.92259	2.01819	2.09221	1.82657	1.81675	1.8134	1.84019	1.70183	1.70695
0.645558	0.58483	0.538513	0.788447	0.915071	0.969628	0.756446	0.861838	0.814763	0.715197	0.608475	0.608621	0.70139	0.685623	0.671378	0.731635	0.743453	0.762352	0.77367	0.835938	0.895052	0.660716	0.602554	0.567655	0.655133	0.587612	0.537212	0.780097	0.850553	0.903969	0.713445	0.706436	0.703443	0.724995	0.729883	0.734316
1.30197	1.25263	1.21456	1.40278	1.4842	1.52765	1.37724	1.43383	1.41244	1.37522	1.28277	1.28307	1.33105	1.31062	1.28649	1.37235	1.3944	1.41587	1.3831	1.40858	1.43706	1.3195	1.29468	1.26763	1.30434	1.25825	1.22428	1.38819	1.4381	1.4701	1.34463	1.33277	1.32823	1.3645	1.37704	1.38861
0.863822	0.834009	0.808068	0.931583	0.989022	1.01259	0.914637	0.952868	0.938173	0.909521	0.851836	0.852012	0.883386	0.869447	0.857122	0.91153	0.928186	0.940768	0.901889	0.906352	0.909129	0.892807	0.887999	0.885227	0.882603	0.864628	0.849431	0.911332	0.924987	0.935167	0.893208	0.885666	0.883069	0.90585	0.913772	0.921183
0.38857	0.3707	0.355483	0.430726	0.468536	0.484056	0.419281	0.443677	0.433198	0.412385	0.383287	0.38339	0.401189	0.393408	0.386556	0.417313	0.428039	0.434572	0.405607	0.401511	0.397118	0.412861	0.417028	0.420213	0.407033	0.40417	0.401428	0.410908	0.412492	0.413205	0.406365	0.401536	0.399771	0.414566	0.419633	0.42442
0.426907	0.408839	0.393578	0.468514	0.504378	0.519586	0.457927	0.483034	0.472411	0.450777	0.419777	0.419849	0.439954	0.432625	0.426121	0.45487	0.46529	0.470617	0.438749	0.429006	0.41937	0.455845	0.465601	0.472566	0.449498	0.451228	0.452066	0.444962	0.441573	0.438526	0.445609	0.441968	0.440819	0.451516	0.455258	0.458881
0.995941	0.968646	0.945138	1.05616	1.10532	1.12634	1.04395	1.08308	1.06798	1.0414	0.977621	0.977651	1.01521	1.00381	0.993617	1.03755	1.05139	1.0598	1.01889	1.01078	0.999394	1.03357	1.04146	1.04715	1.02232	1.01559	1.00851	1.02911	1.03027	1.02924	1.02602	1.02336	1.02385	1.02989	1.03268	1.03549
1.79768	1.75543	1.72014	1.88679	1.95426	1.98561	1.87512	1.94547	1.918	1.88001	1.75137	1.75113	1.83212	1.81888	1.80685	1.85583	1.86826	1.87599	1.83645	1.8284	1.81105	1.85102	1.85761	1.86263	1.83582	1.82182	1.80719	1.84974	1.85188	1.84826	1.85159	1.85758	1.86449	1.83897	1.83158	1.82566
1.76974	1.70814	1.65913	1.89682	1.99226	2.03788	1.88221	1.99649	1.94652	1.87797	1.69537	1.69479	1.83112	1.82317	1.81568	1.84182	1.84432	1.84629	1.83138	1.82552	1.80488	1.84133	1.84513	1.8475	1.83144	1.81998	1.80698	1.83927	1.8373	1.8267	1.85397	1.8719	1.88592	1.81865	1.79774	1.77893
2.08074	1.98924	1.91718	2.26939	2.41097	2.47844	2.24563	2.41647	2.33748	2.23461	1.97586	1.97497	2.17691	2.17008	2.16338	2.18303	2.17766	2.17993	2.20075	2.22159	2.22109	2.15917	2.13409	2.11683	2.15497	2.11959	2.08748	2.20268	2.22035	2.22192	2.2047	2.23052	2.24958	2.15343	2.12235	2.09399
2.45439	2.32167	2.21724	2.72943	2.93509	3.03358	2.69025	2.93404	2.8166	2.67176	2.31494	2.31374	2.59715	2.59024	2.58326	2.6008	2.58528	2.59201	2.67148	2.74417	2.78884	2.52667	2.44382	2.38776	2.53233	2.44857	2.37842	2.6634	2.72365	2.75572	2.6294	2.6608	2.68328	2.56556	2.5258	2.48892
3.20729	3.04017	2.90806	3.55069	3.81136	3.9368	3.50261	3.80638	3.65699	3.47654	3.03931	3.03786	3.38824	3.3806	3.37252	3.39121	3.36681	3.37847	3.50911	3.63718	3.72849	3.2675	3.12997	3.03747	3.28305	3.15225	3.04483	3.49441	3.59539	3.65759	3.42483	3.45935	3.48414	3.35176	3.30588	3.26317
3.51619	3.31581	3.14918	3.94452	4.28419	4.4454	3.88061	4.271	4.07471	3.83735	3.30325	3.30133	3.7549	3.75335	3.7507	3.73361	3.69293	3.70455	3.91101	4.09656	4.23043	3.58543	3.39131	3.25988	3.60681	3.43394	3.29956	3.87946	4.01673	4.10307	3.7827	3.82799	3.85896	3.69427	3.63489	3.57909
3.87292	3.61411	3.41213	4.42114	4.8395	5.04345	4.32922	4.80471	4.56251	4.25596	3.6306	3.62838	4.16782	4.16748	4.16525	4.15132	4.09813	4.11325	4.39662	4.64778	4.84043	3.92565	3.6692	3.49375	3.97327	3.74886	3.56735	4.34289	4.52362	4.64075	4.20975	4.26172	4.29848	4.10184	4.03271	3.96752
4.13866	3.83382	3.59816	4.78655	5.28334	5.52011	4.66867	5.2194	4.93588	4.57013	3.87167	3.8692	4.48694	4.48908	4.48845	4.46303	4.39704	4.41622	4.77491	5.09174	5.33534	4.18104	3.85128	3.62945	4.24836	3.97633	3.75642	4.69942	4.9202	5.06541	4.53031	4.5912	4.62938	4.41089	4.33415	4.26165
4.18113	3.84485	3.55485	5.0036	5.60367	5.88954	4.82802	5.50705	5.16671	4.72719	3.90802	3.90516	4.615	4.62124	4.62379	4.61083	4.52478	4.54478	5.00182	5.40337	5.69485	4.25167	3.83182	3.54439	4.30973	4.00367	3.72674	4.87799	5.17939	5.36222	4.68802	4.75484	4.79796	4.55391	4.46384	4.37832
4.55073	4.11744	3.78049	5.45557	6.13657	6.46075	5.28424	6.02425	5.63632	5.12474	4.20043	4.19711	5.04886	5.06006	5.06612	4.99996	4.89572	4.9164	5.46535	5.93094	6.28925	4.57952	4.07232	3.72578	4.69363	4.29362	3.9683	5.3467	5.66465	5.87488	5.09634	5.1726	5.22098	4.93829	4.83528	4.73694
5.39963	4.96091	4.62283	6.31174	7.0146	7.35434	6.14308	6.91206	6.50411	5.99777	5.0418	5.03821	5.90428	5.91923	5.92828	5.84618	5.74131	5.75905	6.32226	6.79739	7.15964	5.43451	4.93033	4.58936	5.54204	5.13748	4.81825	6.20204	6.52429	6.73679	5.95297	6.035	6.08795	5.78866	5.67978	5.57434
5.86168	5.35172	4.95548	6.90568	7.68565	8.06295	6.72044	7.59185	7.1281	6.56588	5.43389	5.4293	6.45737	6.4819	6.49867	6.37287	6.23253	6.24358	6.91409	7.43449	7.8192	5.9047	5.31267	5.10475	6.04139	5.58386	5.20674	6.77862	7.13356	7.36178	6.51063	6.61387	6.6781	6.29871	6.16116	6.03026
6.53824	6.01859	5.61841	7.60329	8.39767	8.78737	7.42005	8.32487	7.83958	7.27869	6.09068	6.08557	7.15539	7.18745	7.21013	7.05366	6.90039	6.90374	7.60317	8.12524	8.50173	6.59538	6.00688	5.59957	6.73339	6.27884	5.90524	7.46653	7.81923	8.04213	7.21078	7.32677	7.39901	6.97452	6.82222	6.67778
6.70911	6.23393	5.86994	7.67725	8.39405	8.75374	7.51969	8.35996	7.90302	7.41828	6.28314	6.27781	7.28416	7.32272	7.35103	7.17048	7.01911	7.00893	7.65043	8.09228	8.39678	6.79549	6.29569	5.94902	6.9175	6.5353	6.22077	7.53017	7.82263	7.9989	7.33719	7.45876	7.53445	7.09232	6.93571	6.78773
6.27678	5.87384	5.5668	7.08585	7.67848	7.98289	6.96054	7.67717	7.28039	6.90684	5.90385	5.8987	6.77365	6.8166	6.84867	6.65379	6.51429	6.49096	7.02793	7.35936	7.57106	6.39	6.01234	5.74906	6.48966	6.20762	5.9744	6.93277	7.1408	7.25487	6.81793	6.93473	7.00703	6.58433	6.43553	6.29516
5.36913	5.06679	4.83805	5.96092	6.38731	6.61422	5.87488	6.41809	6.10987	5.87159	5.07341	5.06881	5.74663	5.79074	5.82483	5.63183	5.51467	5.48098	5.882	6.08696	6.19691	5.49133	5.25798	5.0914	5.5626	5.39855	5.26145	5.81325	5.92587	5.97259	5.78038	5.88379	5.94738	5.57506	5.44489	5.32232
4.1354	3.95719	3.82022	4.48203	4.71413	4.90135	4.43938	4.7759	4.57598	4.48334	3.93892	3.9351	4.37847	4.42079	4.45403	4.27436	4.18922	4.14306	4.35991	4.3974	4.36873	4.28871	4.23807	4.19744	4.32742	4.31506	4.30083	4.32547	4.31246	4.27002	4.40254	4.4904	4.54445	4.23033	4.12241	4.02136
3.1315	3.02173	3.00614	3.4258	3.80813	3.85969	3.31667	3.65581	3.49631	3.54061	3.09276	3.0898	3.29407	3.3341	3.36605	3.26579	3.22663	3.17256	3.30663	3.33404	3.2836	3.2772	3.30558	3.32034	3.30135	3.35338	3.39184	3.26042	3.25122	3.19996	3.30839	3.46091	3.42345	3.2563	3.15293	3.10038
2.66275	2.57455	2.52753	2.83941	2.94001	3.00083	2.80643	2.93706	2.8513	2.83268	2.59807	2.59631	2.78896	2.81545	2.83655	2.73154	2.6947	2.66625	2.75883	2.74834	2.70501	2.75434	2.76346	2.78181	2.78136	2.78831	2.81593	2.7366	2.70291	2.66065	2.79173	2.82845	2.85111	2.72256	2.678	2.63631
1.7112	1.66471	1.62608	1.79734	1.84893	1.87693	1.77399	1.81951	1.7853	1.81405	1.705	1.70435	1.76605	1.77293	1.77762	1.75137	1.73938	1.73419	1.77144	1.78279	1.77736	1.74093	1.7173	1.69745	1.75563	1.74589	1.73408	1.75931	1.7558	1.74767	1.76478	1.77042	1.77429	1.75146	1.74245	1.73331
1.147	1.0981	1.05665	1.26655	1.3552	1.39674	1.22156	1.24942	1.23025	1.27317	1.18746	1.1877	1.19616	1.17306	1.16004	1.22479	1.23658	1.25403	1.2645	1.32459	1.38148	1.1493	1.09459	1.0592	1.15654	1.10401	1.06215	1.25461	1.29965	1.33628	1.19557	1.17517	1.16378	1.2317	1.24386	1.26248
0.251266	0.220706	0.197096	0.336216	0.427518	0.466761	0.302159	0.335466	0.319772	0.281119	0.260844	0.261269	0.278173	0.267605	0.258683	0.301666	0.312218	0.328838	0.343174	0.415527	0.498029	0.24352	0.201872	0.184339	0.248316	0.207568	0.179962	0.335712	0.38674	0.437493	0.277127	0.261704	0.253113	0.307648	0.327304	0.345963
0.598091	0.511941	0.44571	0.823882	1.04629	1.15104	0.740476	0.845591	0.791913	0.71117	0.60796	0.608643	0.685243	0.667402	0.651874	0.722314	0.72902	0.761988	0.875636	1.0876	1.32038	0.560711	0.432237	0.35863	0.587744	0.470723	0.389922	0.830262	0.974348	1.09892	0.680975	0.65231	0.635048	0.734286	0.766149	0.794833
1.09431	0.601098	0.513836	1.78182	2.14738	2.32121	1.65168	1.85897	1.74525	0.838196	1.11209	1.11262	1.56739	1.5524	1.5388	1.59599	1.22656	1.30346	1.16413	1.46767	1.93531	1.29663	0.943821	0.737872	1.35885	1.124	0.955165	1.4928	1.31195	1.54233	1.55231	1.51485	1.48929	1.61751	1.65241	1.68151
1.29102	1.08103	0.931793	1.87612	2.36972	2.65809	1.69864	2.04254	1.8514	1.64893	1.24471	1.24487	1.58692	1.58213	1.57715	1.56023	1.4998	1.55609	2.10534	2.76754	3.4847	1.14831	0.761824	0.559177	1.25391	0.923355	0.659548	1.93112	2.35315	2.69276	1.53177	1.49851	1.47103	1.58487	1.60751	1.62278
1.89953	1.58559	1.37185	2.67626	3.39268	3.7434	2.43589	2.92352	2.65048	2.43131	1.81638	1.81593	2.29557	2.30554	2.31283	2.27152	2.15411	2.21852	3.07248	3.98063	4.91393	1.51354	1.32467	1.01039	1.80141	1.31641	1.27828	2.79707	3.35489	3.78906	2.26889	2.24458	2.2143	2.29102	2.30027	2.29622
2.26226	1.64422	1.59099	3.81264	4.03701	4.43707	3.55056	3.46574	3.11189	2.91377	2.13284	2.1318	3.41151	2.67954	2.70025	3.35312	3.21298	3.27484	3.72689	4.84428	5.92505	2.63573	0.702686	0.354227	1.93375	2.31282	0.718877	3.91752	3.98749	4.5272	3.37563	3.36679	3.34843	3.37689	3.36303	3.34252
2.94372	2.57146	2.32606	3.82429	4.59	4.96694	3.56478	4.1004	3.80671	3.5731	2.83589	2.83479	3.42478	3.45468	3.47953	3.35259	3.20392	3.2629	4.27824	5.30818	6.32847	2.62043	1.88664	1.49261	2.85647	2.29937	1.8865	3.93894	4.51885	4.97319	3.38786	3.3892	3.37669	3.37332	3.34973	3.32062
2.41051	2.11477	1.89508	3.14701	3.83361	4.16967	2.92471	3.42317	3.15746	2.86249	2.30231	2.30151	2.79215	2.81917	2.8423	2.73006	2.60143	2.6624	3.62705	4.63352	5.62583	2.03663	1.36029	0.995804	2.2746	1.75878	1.39163	3.28177	3.84702	4.29018	2.76228	2.76587	2.75717	2.74487	2.72748	2.70405
1.35959	1.15377	0.998292	1.90162	2.44473	2.71618	1.74912	2.1131	1.92295	1.64253	1.278	1.27786	1.6452	1.66111	1.67507	1.61383	1.51488	1.57275	2.36869	3.25059	4.13973	1.03868	0.580596	0.366211	1.22652	0.834786	0.587468	2.07434	2.57451	2.98116	1.61998	1.61262	1.60024	1.63158	1.62803	1.62064
0.878192	0.749729	0.655011	1.19749	1.50491	1.66674	1.08965	1.26547	1.17694	1.03276	0.865657	0.866035	1.02965	1.0284	1.02767	1.03386	0.995244	1.04154	1.48724	2.07679	2.71095	0.681293	0.404394	0.274494	0.797934	0.573874	0.429396	1.29543	1.60316	1.87281	1.0181	1.00192	0.98969	1.04645	1.06128	1.07357
0.262334	0.109649	0.131111	0.0992843	0.126103	0.396444	0.0923028	0.375357	0.364761	0.08692	0.0839189	0.0838983	0.342061	0.275602	0.235017	0.0905044	0.0900147	0.094181	0.366032	0.220746	0.767891	0.0683646	0.0540076	0.0471421	0.237488	0.0856413	0.055383	0.10824	0.140743	0.525731	0.0872856	0.085204	0.084043	0.0913724	0.0940342	0.0965819
0.0516578	0.0492355	0.0471568	0.10219	0.066786	0.0667913	0.079764	0.0557951	0.055392	0.0543155	0.0822927	0.082486	0.0731326	0.0522018	0.0512579	0.0863683	0.0920055	0.105835	0.0666262	0.0833518	0.23491	0.0466248	0.0402301	0.036702	0.0490335	0.043709	0.0400982	0.107192	0.153681	0.0813539	0.0741789	0.068594	0.0659895	0.0875201	0.0968741	0.10685
0.0558404	0.0497263	0.0438017	0.0589404	0.0804915	0.112313	0.0614429	0.0617233	0.0620093	0.0739835	0.0533653	0.0534862	0.0582512	0.0551406	0.053464	0.0645799	0.0577771	0.064162	0.085926	0.127259	0.190168	0.0456168	0.0354402	0.0311295	0.0498101	0.0407134	0.0350557	0.0754969	0.094442	0.101922	0.0575855	0.0538205	0.0516774	0.0663703	0.0613011	0.0681369
0.0579195	0.0551285	0.0522424	0.0372177	0.0405681	0.0522274	0.0650318	0.0583657	0.060672	0.0489572	0.0372982	0.0373337	0.059235	0.0531716	0.0504483	0.0880695	0.0380698	0.0395289	0.105057	0.170992	0.0566641	0.0486745	0.0356892	0.0306479	0.0523732	0.0399646	0.0341887	0.0968085	0.0421627	0.0461498	0.060142	0.0523695	0.049326	0.0906857	0.038934	0.0405874
0.0324475	0.0321573	0.0317657	0.0334319	0.0345204	0.0348472	0.0325601	0.0315168	0.0320006	0.0333042	0.0345433	0.0345725	0.0319268	0.031111	0.0304163	0.0338012	0.0348048	0.0361191	0.0361441	0.0409415	0.0478959	0.0302157	0.0278562	0.0264606	0.0307993	0.0286989	0.0271789	0.0351003	0.0378147	0.0407195	0.0320388	0.0310232	0.0305146	0.0340728	0.0354702	0.0368755
0.0290932	0.0290976	0.0289265	0.0294951	0.0301359	0.0303281	0.0288102	0.0275728	0.0281383	0.0296575	0.031349	0.0313822	0.0282703	0.0274722	0.0268054	0.0301834	0.0313121	0.0327094	0.0321408	0.0364294	0.0431123	0.0269406	0.0249892	0.0238626	0.0273895	0.025605	0.0243292	0.0312428	0.0338302	0.0367848	0.0284019	0.0274382	0.0269665	0.0304421	0.0319256	0.0334759
0.0253334	0.0256978	0.0257974	0.0252692	0.0258599	0.0260749	0.0245367	0.0228704	0.0236041	0.0259828	0.0287628	0.0288168	0.0239811	0.0230336	0.0222905	0.0264752	0.0282423	0.0302366	0.0278841	0.0322035	0.0392599	0.0231193	0.0214595	0.0205296	0.0233846	0.0217496	0.0206431	0.0272343	0.0300203	0.0334286	0.0241456	0.0230141	0.022484	0.0268178	0.0289752	0.0313974
0.0189733	0.0188922	0.0187879	0.0196193	0.0206205	0.0202874	0.0189334	0.0181925	0.0185286	0.0194798	0.020618	0.0206456	0.0185267	0.0180033	0.0175817	0.0198821	0.020829	0.021903	0.0207661	0.0231906	0.0270279	0.0179338	0.0168765	0.0162535	0.0181086	0.0170892	0.0163673	0.0203849	0.0219889	0.023903	0.0185867	0.017934	0.0176249	0.0201235	0.0213739	0.0228115
0.0154549	0.0152435	0.0149957	0.0160682	0.0167357	0.0169622	0.0156314	0.015266	0.0154372	0.0157057	0.0162893	0.0163009	0.0153292	0.0149795	0.0146779	0.0161138	0.0165566	0.0170388	0.0167318	0.0180034	0.019569	0.014822	0.0139686	0.0134416	0.0149782	0.0141818	0.0135785	0.0164763	0.0173318	0.018192	0.0153563	0.0149002	0.0146654	0.0162529	0.0168498	0.0174392

## Sheet: Gluteus Minimus Middle
Gluteus Minimus Middle Origin AP +3.333 mm	Gluteus Minimus Middle Origin AP +6.667 mm	Gluteus Minimus Middle Origin AP +10 mm	Gluteus Minimus Middle Origin AP -3.333 mm	Gluteus Minimus Middle Origin AP -6.667 mm	Gluteus Minimus Middle Origin AP -10 mm	Gluteus Minimus Middle Origin CC +3.333 mm	Gluteus Minimus Middle Origin CC +6.667 mm	Gluteus Minimus Middle Origin CC +10 mm	Gluteus Minimus Middle Origin CC -3.333 mm	Gluteus Minimus Middle Origin CC -6.667 mm	Gluteus Minimus Middle Origin CC -10 mm	Gluteus Minimus Middle Origin LM +3.333 mm	Gluteus Minimus Middle Origin LM +6.667 mm	Gluteus Minimus Middle Origin LM +10 mm	Gluteus Minimus Middle Origin LM -3.333 mm	Gluteus Minimus Middle Origin LM -6.667 mm	Gluteus Minimus Middle Origin LM -10 mm	Gluteus Minimus Middle Insertion AP +3.333 mm	Gluteus Minimus Middle Insertion AP +6.667 mm	Gluteus Minimus Middle Insertion AP +10 mm	Gluteus Minimus Middle Insertion AP -3.333 mm	Gluteus Minimus Middle Insertion AP -6.667 mm	Gluteus Minimus Middle Insertion AP -10 mm	Gluteus Minimus Middle Insertion CC +3.333 mm	Gluteus Minimus Middle Insertion CC +6.667 mm	Gluteus Minimus Middle Insertion CC +10 mm	Gluteus Minimus Middle Insertion CC -3.333 mm	Gluteus Minimus Middle Insertion CC -6.667 mm	Gluteus Minimus Middle Insertion CC -10 mm	Gluteus Minimus Middle Insertion LM +3.333 mm	Gluteus Minimus Middle Insertion LM +6.667 mm	Gluteus Minimus Middle Insertion LM +10 mm	Gluteus Minimus Middle Insertion LM -3.333 mm	Gluteus Minimus Middle Insertion LM -6.667 mm	Gluteus Minimus Middle Insertion LM -10 mm
8.85084	8.13597	7.64033	10.1544	10.8005	11.3303	9.62267	10.087	10.0226	9.28256	8.67529	8.67619	9.59379	9.77516	9.92377	9.27012	9.06651	8.89733	10.0136	10.6984	11.2021	8.88376	8.30896	7.80971	9.30901	9.15816	9.03064	9.53571	9.64251	9.69551	9.65081	9.90933	10.0754	9.16725	8.85204	8.55695
13.5245	13.2466	12.9981	14.2114	14.5711	14.7905	14.0305	14.5197	14.476	13.8424	12.9368	12.9385	14.0788	14.3469	14.5595	13.528	13.1965	12.9217	13.8014	13.737	13.6353	13.7878	13.7846	13.7218	13.987	14.2125	14.359	13.6071	13.4253	13.236	14.0651	14.3468	14.5285	13.4836	13.1118	12.7639
6.68417	7.94854	8.82218	4.2207	2.90642	1.89449	5.51054	5.32552	5.35676	6.19886	5.79333	5.7944	5.80003	6.04353	6.24916	5.37041	5.11222	4.91544	4.27465	2.86048	1.92052	6.85875	8.09181	9.05116	6.19838	6.9482	7.54393	5.00653	4.28767	3.95466	5.57312	5.56884	5.53986	5.56618	5.56291	5.55084
8.14821	9.38222	10.2017	5.66932	4.24082	3.09024	7.03566	6.89466	6.93443	7.71748	7.2126	7.21377	7.3365	7.58994	7.80119	6.84977	6.56626	6.3513	5.59355	3.80286	2.57032	8.58425	10.0025	11.0979	7.81616	8.70344	9.36941	6.38848	5.69805	5.13016	7.08512	7.0875	7.06667	7.07241	7.04915	7.01876
11.6889	12.0748	12.3237	10.8183	10.2685	9.75042	11.4774	11.7012	11.6957	11.6758	10.912	10.9134	11.6188	11.8626	12.0403	11.1132	10.8103	10.5676	10.3621	9.0657	8.02895	12.3439	13.2354	13.921	11.9131	12.5342	13.0122	10.8225	10.2853	9.81845	11.5055	11.6595	11.7521	11.1875	10.9869	10.7974
15.5031	15.3808	15.2552	15.6713	15.7176	15.6794	15.8659	16.3793	16.343	15.7446	14.7146	14.7165	15.9003	16.1647	16.373	15.3482	15.0053	14.723	15.1297	14.4565	13.8861	16.1006	16.505	16.7854	15.9698	16.3437	16.6128	15.2699	14.9212	14.5902	15.887	16.1742	16.3629	15.3102	14.9485	14.6127
23.0004	22.6464	22.3548	23.5848	23.857	24.1696	23.6926	24.5088	24.4428	23.4183	21.8863	21.8891	23.7123	24.0907	24.3909	22.9089	22.4143	22.0046	22.8649	22.2325	21.6728	23.7291	24.0628	24.2627	23.6911	24.0803	24.347	22.9089	22.5166	22.1257	23.7274	24.1768	24.4784	22.8154	22.2491	21.7251
28.1587	27.7155	27.3607	28.8655	29.1627	30.123	28.9771	29.9526	29.8693	28.7075	26.8294	26.833	29.0406	29.5361	29.9271	28.0162	27.3906	26.8728	28.0956	27.4577	26.8748	28.9287	29.2215	29.3767	28.9606	29.4002	29.6907	28.0635	27.6094	27.1487	29.0406	29.6009	29.9711	27.915	27.2129	26.5617
31.7104	31.1392	30.6877	32.5993	34.1334	34.9992	32.6281	33.6855	33.5879	32.4297	30.3082	30.3126	32.7845	33.4083	33.9037	31.5088	30.7746	30.1551	31.8303	31.6602	31.7875	32.4242	32.5877	32.6237	32.6193	33.0922	33.396	31.6333	31.1564	30.6506	32.7359	33.3768	33.7937	31.4507	30.6408	29.8881
35.6314	34.8857	34.3047	38.5555	39.7895	40.3911	37.5463	38.9503	38.7706	36.826	34.4168	34.4222	37.7728	38.6312	39.3498	36.1051	35.1122	34.3032	37.5457	37.9947	38.0354	36.2621	36.2302	36.0938	37.1477	37.2612	37.6239	36.5795	36.237	35.7817	37.6855	38.5174	39.0615	36.0051	34.9246	33.9161
44.0482	42.1501	40.6243	46.3976	47.0038	47.1683	45.7996	47.2225	46.9863	45.646	42.6598	42.6667	46.5133	47.8593	49.0335	43.979	42.4958	41.3096	45.6439	45.5759	45.2352	44.5751	43.6501	42.5519	45.9688	46.5748	46.9604	44.467	43.6614	42.8166	46.1224	47.1771	47.75	44.0904	42.7419	41.468
51.3328	50.0621	48.9381	52.6201	52.7349	52.471	52.5979	53.958	53.7657	52.8851	49.4253	49.4334	53.7401	55.4993	56.9521	50.377	48.4718	46.9527	51.9374	51.3581	50.5349	51.8818	51.324	50.4897	53.2897	54.6427	55.6202	50.7392	49.5065	48.3245	53.0726	54.2114	54.8945	50.6921	49.1393	47.6599
50.3114	49.5969	48.9012	50.6851	50.3754	49.7971	51.0957	52.3086	52.1339	51.5663	48.1928	48.2008	52.3825	54.227	55.7485	48.8652	46.8744	45.3001	49.957	48.7224	47.4125	51.0045	50.9872	50.601	52.1364	53.854	55.1469	49.0499	47.5837	46.2232	51.5775	52.658	53.2825	49.3088	47.8157	46.3868
49.1567	48.8973	48.5389	48.7618	48.0756	47.2096	49.5372	50.5825	50.4494	50.1859	46.9027	46.9106	50.8888	52.7373	54.2621	47.3609	45.3588	43.7814	48.0084	46.2341	44.5302	49.9753	50.4208	50.4185	50.8154	52.766	54.259	47.3939	45.7833	44.3134	50.0097	51.0175	51.5851	47.8843	46.4725	45.1147
48.4771	48.4697	48.295	47.651	46.7392	45.7097	48.6256	49.5621	49.4715	49.3785	46.1482	46.156	50.0133	51.8599	53.3844	46.4855	44.4799	42.9032	46.9348	44.9335	43.0711	49.3244	49.9954	50.1838	50.0086	52.0581	53.6297	46.4607	44.7991	43.2901	49.0985	50.0711	50.6099	47.0457	45.6794	44.3628
51.0294	50.9636	50.7279	50.2377	49.3121	48.2778	51.2207	52.1753	52.115	51.9721	48.5721	48.5803	52.7064	54.6785	56.3095	48.9333	46.7892	45.1063	49.5811	47.6742	45.9121	51.8284	52.4325	52.5469	52.6321	54.7544	56.3706	48.968	47.2708	45.7148	51.7346	52.7846	53.3647	49.5266	48.0599	46.6541
53.1188	52.9668	52.6507	52.4004	51.4722	50.4275	53.3632	54.3168	54.2965	54.1147	50.5745	50.5831	54.923	56.9915	58.7036	50.9649	48.7108	46.9448	51.8927	50.1744	48.5235	53.7817	54.2108	54.1698	54.7515	56.859	58.4541	51.0872	49.3988	47.8295	53.9173	55.0409	55.6629	51.5689	50.0087	48.516
54.09	53.9322	53.6059	53.2914	52.2331	51.1261	54.2841	55.1912	55.2201	55.0675	51.465	51.4738	55.8797	57.9859	59.7314	51.8469	49.5507	47.7527	53.0603	51.659	50.2168	54.4428	54.6126	54.3402	55.5965	57.6134	59.1196	52.068	50.4533	48.9291	54.88	56.0535	56.7056	52.4332	50.8137	49.2686
52.8485	52.793	52.5588	51.8039	50.5662	49.3591	52.8682	53.6711	53.7506	53.7003	50.1872	50.1959	54.429	56.4703	58.1654	50.5195	48.2942	46.5523	52.0206	51.0349	49.9035	52.702	52.5254	51.9593	54.0297	55.8322	57.1524	50.8428	49.392	47.9953	53.4938	54.6708	55.3296	51.0474	49.4333	47.8984
52.0878	52.1138	51.9696	50.7981	49.367	48.0562	51.9228	52.6393	52.7671	52.8147	49.3596	49.3683	53.4429	55.4211	57.0664	49.6608	47.5076	45.824	51.6042	51.2169	50.5304	51.2581	50.5613	49.5331	52.8778	54.4017	55.4795	50.1274	48.8832	47.6453	52.5954	53.8008	54.4852	50.1042	48.466	46.9177
53.6861	53.7642	53.6757	52.1453	50.4673	48.9694	53.3458	54.0135	54.1934	54.3427	50.7876	50.7969	54.8558	56.8211	58.4575	51.0949	48.9579	47.2759	53.6577	53.9747	53.7833	52.0032	50.4766	48.692	54.0739	55.3074	56.1226	51.7522	50.7048	49.6124	54.0944	55.3768	56.1165	51.4431	49.7084	48.0704
56.3122	56.6559	56.7904	53.9583	51.6816	49.7826	55.5182	56.1435	56.3822	56.6642	52.9572	52.9668	57.0255	58.9882	60.6296	53.2702	51.1403	49.4581	56.6354	57.7245	58.0503	53.1867	50.6912	48.0127	55.9994	56.9107	57.4254	54.1348	53.2921	52.3467	56.4083	57.8425	58.6658	53.4526	51.5379	49.743
58.4389	59.232	59.7732	55.0783	52.0992	49.7054	57.0529	57.5812	57.8875	58.4578	54.6334	54.644	58.4895	60.3506	61.9058	54.9159	52.8845	51.264	59.2354	61.3775	62.3205	53.6507	49.9679	48.1726	57.2081	57.6659	57.7666	55.9952	55.4404	54.7068	58.0874	59.6469	60.5987	54.8846	52.8276	50.911
58.2544	59.3603	60.1762	54.166	50.6889	48.4314	56.4493	56.9246	57.2747	57.9415	54.151	54.1615	57.7206	59.3896	60.7882	54.4589	52.6106	51.1219	59.6517	62.9673	64.5946	51.8903	50.0239	48.3873	56.2218	56.174	55.8159	55.7473	55.4842	54.9953	57.6023	59.2738	60.3281	54.1586	52.0264	49.9891
57.5827	58.976	60.0804	52.909	50.6829	48.9064	55.2869	55.7159	56.1152	56.841	53.1224	53.1328	56.3635	57.8148	59.0248	53.53	51.8964	50.5641	59.4603	63.7818	66.1867	52.2698	50.4309	48.7567	54.6961	54.8954	54.9903	54.9244	54.9917	54.7369	56.5566	58.3443	59.5008	52.9427	50.8555	49.2411
56.0716	57.7213	59.0636	53.0112	50.8251	49.0439	54.773	55.5343	55.8817	55.5772	51.9413	51.9518	55.4775	56.7114	57.7303	53.0206	51.5877	50.392	58.4201	63.6408	66.6528	52.2298	50.2798	48.4165	54.5359	54.8061	54.8408	53.8345	53.6721	53.6397	55.5009	56.8944	57.8282	52.7014	50.9468	49.3422
58.1329	58.7431	60.2816	55.5689	53.3745	51.6514	57.2939	58.1488	58.5134	58.0218	54.226	54.237	57.9147	59.1117	60.0964	55.5093	54.0999	52.9068	59.9876	66.4607	70.2377	54.3304	52.0082	49.8157	56.936	57.1357	57.1143	56.3635	56.1768	55.7843	58.0576	59.5466	60.5161	55.0669	53.1972	51.4919
58.0909	58.5232	58.9555	55.7435	53.6482	52.017	57.3674	58.2647	58.631	58.0013	54.2068	54.2178	57.8966	59.0196	59.9404	55.6205	54.283	53.1389	59.5135	66.1389	70.5741	54.1831	51.6033	49.2384	56.9485	57.1135	57.0722	56.4532	56.3093	55.9592	58.1286	59.6329	60.6204	55.0937	53.195	51.4522
57.8218	58.1017	58.3339	55.7403	53.7656	52.1872	57.2452	58.2052	58.5632	57.7411	53.9637	53.9746	57.6913	58.7577	59.6287	55.5177	54.2425	53.1193	59.4381	65.1663	70.1285	53.8306	51.0539	48.5669	56.7745	56.9222	56.8764	56.327	56.2116	55.9036	58.0093	59.5364	60.4745	54.9104	52.963	51.2082
55.8654	56.0231	56.147	54.0947	52.3496	50.9661	55.4369	56.4421	56.7674	55.8493	52.1956	52.206	55.7977	56.7793	57.582	53.7891	52.6	51.5693	57.7761	62.4537	67.6546	52.0846	49.3547	46.9601	54.9618	55.1165	55.0916	54.5299	54.424	54.126	56.1721	57.6869	58.6975	53.1441	51.2674	49.5637
54.6299	54.6905	54.7415	53.0816	51.4801	50.206	54.3479	55.3826	55.6792	54.6328	51.0587	51.0686	54.638	55.5639	56.3239	52.7365	51.5975	50.609	56.5914	60.2943	65.8932	51.0571	48.3812	46.0711	53.8778	54.0638	54.0301	53.411	53.288	52.9866	55.0481	56.5471	57.5575	52.0676	50.2142	48.5535
53.8234	53.7733	53.7371	52.5517	51.0548	49.917	53.6961	54.7998	55.0967	53.8462	50.3236	50.3329	53.9223	54.803	55.5233	52.0923	51.0092	50.064	55.8243	59.4019	63.896	50.3972	47.7955	45.5478	53.2302	53.4186	53.3952	52.7075	52.5619	52.2494	54.3651	55.8538	56.8578	51.3981	49.5776	47.9306
52.6809	52.5031	52.3615	51.6918	50.3891	49.4068	52.7246	53.8266	54.109	52.7786	49.3258	49.3347	52.9	53.7292	54.4056	51.1743	50.1453	49.2453	54.7178	58.1222	61.4287	49.4745	46.9656	44.788	52.2468	52.43	52.4411	51.7247	51.5571	51.2377	53.3672	54.8279	55.8162	50.4654	48.6808	47.0596
51.1831	50.8475	50.5889	50.4856	49.4238	48.6223	51.3452	52.4836	52.7362	51.3568	47.997	48.0053	51.4705	52.2391	52.8637	49.8629	48.8845	48.0474	53.2738	56.4993	58.9458	48.1934	45.7774	43.6789	50.8783	51.0842	51.1287	50.3859	50.2007	49.8731	51.9702	53.4013	54.3741	49.1342	47.3946	45.8215
50.513	50.1698	49.8767	49.9974	49.075	48.3746	50.7672	51.9424	52.1681	50.7608	47.44	47.4478	50.8572	51.595	52.1963	49.305	48.357	47.5431	52.6538	55.7317	58.0543	47.6976	45.357	43.3219	50.3249	50.5699	50.6549	49.7766	49.5941	49.2742	51.3659	52.7738	53.7371	48.5753	46.8641	45.3162
50.5899	50.1344	49.8416	50.3289	49.5686	48.9888	50.9851	52.2197	52.4202	50.9065	47.5761	47.5839	51.0543	51.7876	52.3789	49.5067	48.5893	47.7726	52.854	55.9081	58.1784	47.9179	45.5883	43.5621	50.5723	50.8753	51.014	49.935	49.7086	49.394	51.5749	52.9904	53.9561	48.7665	47.0746	45.5139
50.2024	49.6397	49.2246	50.197	49.6009	49.1498	50.7271	52.0016	52.1731	50.5936	47.2837	47.2913	50.7988	51.5411	52.1391	49.2343	48.2773	47.4564	52.5538	55.5837	57.8095	47.6826	45.3726	43.3636	50.3689	50.7483	50.9549	49.616	49.333	48.9445	51.3089	52.7226	53.6876	48.503	46.7818	45.2219
50.9335	50.261	49.7698	51.1406	50.6589	50.2913	51.5688	52.8962	53.0405	51.4079	48.0448	48.0514	51.6799	52.4796	53.1246	50.0094	48.9955	48.1297	53.4347	56.5111	59.7764	48.4614	46.094	44.0367	51.2913	51.7831	52.0902	50.3569	49.9891	49.5343	52.1722	53.6268	54.6151	49.286	47.5164	45.9104
51.7654	50.9672	50.4111	52.1369	51.7171	51.4091	52.4767	53.8321	53.9512	52.3193	48.8965	48.9045	52.6696	53.5591	54.2759	50.8309	49.7259	48.786	54.3975	57.9004	62.3213	49.2903	46.8331	44.6992	52.3199	52.9616	53.397	51.1463	50.6659	50.1213	53.12	54.6159	55.6266	50.1322	48.2955	46.6238
53.5777	52.7065	52.0673	54.0827	53.7107	53.4233	54.3473	55.7361	55.8349	54.2389	50.6905	50.713	54.6762	55.7038	56.5385	52.5757	51.32	50.2631	56.3104	62.0416	65.9637	51.0257	48.4325	46.1761	54.3598	55.2054	55.8086	52.8481	52.1981	51.5116	55.0592	56.6271	57.6984	51.9079	49.9571	48.1867
55.7804	54.6992	54.0395	56.2231	55.7747	55.4804	56.3701	57.756	57.842	56.3817	52.6932	52.703	56.8758	58.0829	59.0662	54.4445	53.0224	51.8267	60.7235	66.1193	69.6254	53.0122	50.2361	47.8119	56.6949	57.9946	58.9894	54.6802	53.8598	53.0321	57.518	59.5973	60.9922	53.8497	51.79	49.9026
62.1907	61.0648	60.3159	62.6011	61.8456	61.335	62.7122	64.0872	64.1602	63.0897	58.9623	58.9757	63.6876	65.366	66.74	60.4028	58.5174	56.9639	66.614	71.5365	74.7241	57.1135	53.5409	50.8892	63.4715	65.1743	66.4896	60.5435	59.2488	58.0208	63.9664	66.0594	67.4218	59.6227	56.8613	54.3142
74.0953	73.2161	72.6141	73.7473	72.4208	71.3705	74.2667	75.6058	75.7057	75.259	70.3355	70.3513	75.8236	78.0939	79.9567	71.4284	68.9061	66.8392	78.0018	82.6597	85.5917	69.0235	63.7897	59.1475	75.5344	77.8169	79.5859	71.6755	69.9968	68.4112	75.7252	78.0312	79.4959	70.9546	67.8979	65.0637
78.1982	77.2924	76.6251	77.8154	76.3866	75.2335	78.3714	79.6789	79.7895	79.559	74.3542	74.3706	80.2452	82.8288	84.9547	75.2333	72.3686	70.0563	81.8488	86.2153	88.94	73.4647	68.6667	64.053	79.9508	82.5817	84.6126	75.4942	73.5424	71.6976	79.8999	82.2791	83.7644	74.9678	71.7948	68.8272
78.5462	77.579	76.8308	78.2431	76.8629	75.7391	78.794	80.0662	80.1889	79.9752	74.7432	74.7591	80.8257	83.5609	85.815	75.5212	72.4967	70.0647	82.0192	86.1058	88.6278	74.2043	69.7358	65.4598	80.5518	83.3769	85.5515	75.7573	73.6456	71.6544	80.3327	82.7242	84.2	75.3798	72.1882	69.1965
80.4375	79.5693	78.8698	79.9009	78.3624	77.0989	80.5888	81.8009	81.9581	81.8683	76.5124	76.5283	82.8028	85.711	88.1106	77.1611	73.9412	71.363	83.6137	87.444	89.7625	76.2453	72.0038	67.9096	82.5231	85.5384	87.8491	77.3968	75.1322	72.9953	82.1674	84.6001	86.0857	77.134	73.8835	70.8324
81.5518	80.7914	80.1551	80.7986	79.1293	77.7538	81.6063	82.7417	82.9445	82.9675	77.5397	77.5556	83.942	86.9579	89.4483	78.0858	74.7388	72.0663	84.469	88.0807	90.223	77.4684	73.4105	69.4581	83.6653	86.8106	89.2092	78.3129	75.9463	73.7083	83.2088	85.6617	87.1479	78.1399	74.8618	71.7832
82.1471	81.4785	80.9056	81.2232	79.4563	78.0069	82.1149	83.1724	83.4266	83.5318	78.0671	78.0832	84.5258	87.6033	90.1456	78.5427	75.1184	72.3886	84.9458	88.4953	90.5782	78.0484	74.044	70.1232	84.274	87.5261	89.9951	78.7414	76.2957	73.9782	83.7474	86.2279	87.7246	78.631	75.3216	72.2154
82.2567	81.7106	81.2357	81.1258	79.2533	77.7298	82.1079	83.0779	83.3864	83.5803	78.1124	78.1286	84.5638	87.6691	90.2353	78.5211	75.0584	72.3012	84.9699	88.5259	90.6005	78.0547	74.0432	70.1021	84.3479	87.6825	90.2045	78.6816	76.1803	73.8056	83.771	86.2742	87.7819	78.6177	75.2865	72.1628
82.5948	82.1293	81.7249	81.3471	79.4209	77.8637	82.3802	83.2852	83.6478	83.8781	78.3908	78.4072	84.8556	87.9735	90.5519	78.7807	75.2954	72.522	85.3008	88.9032	90.9952	78.286	74.2205	70.2161	84.6874	88.1045	90.6806	78.8928	76.3404	73.9135	84.0713	86.6057	88.1316	78.8635	75.4996	72.3494
82.8088	82.4878	82.2082	81.3112	79.2505	77.5932	82.4514	83.2651	83.689	84.0186	78.522	78.5388	84.9321	88.0374	90.6088	78.8725	75.3913	72.6216	85.482	89.1788	91.3199	78.2813	74.1175	70.0128	84.8171	88.297	90.9137	78.932	76.3478	73.8872	84.1775	86.738	88.2794	78.924	75.5338	72.3636
81.8855	81.565	81.2965	80.443	78.4503	76.8478	81.546	82.3217	82.7853	83.0707	77.6362	77.6533	83.9227	86.9227	89.403	78.0582	74.6811	71.9905	84.6959	88.523	90.7532	77.2527	72.9674	68.7522	83.902	87.3891	90.009	78.031	75.4629	73.0175	83.2691	85.8286	87.3798	78.024	74.645	71.4916
83.3888	83.0756	82.8236	81.9323	79.9169	78.3038	83.0535	83.8101	84.3293	84.5925	79.0584	79.0765	85.3285	88.2439	90.6531	79.6033	76.2926	73.6448	86.3942	90.4392	92.7968	78.5065	73.9713	69.5146	85.4133	88.9563	91.6182	79.4809	76.9006	74.4413	84.8015	87.4119	89.0043	79.4516	76.0102	72.805
85.4538	85.0221	84.7362	84.1262	82.1639	80.5607	85.1931	85.9835	86.5594	86.7274	81.0537	81.0733	87.2537	89.9839	92.2254	81.8569	78.7193	76.1856	88.8397	93.2442	95.8252	80.2338	75.2942	70.4533	87.5018	91.0628	93.7412	81.5939	79.049	76.6224	86.9651	89.6389	91.2945	81.4919	77.9849	74.7244
82.6763	81.9749	81.479	81.9538	80.3114	78.9833	82.7656	83.7372	84.3134	83.8006	78.3183	78.3374	84.2985	86.5659	88.411	79.7317	77.0315	74.8202	86.8533	91.8542	94.8624	77.1206	71.4943	68.2259	84.8114	88.2104	90.7909	79.2444	76.8636	74.6063	84.4902	87.2042	88.9279	78.9472	75.4239	72.1755
79.1952	79.3063	79.3493	77.4969	75.9655	75.0043	79.0102	80.0388	80.6519	79.7583	74.5405	74.5578	79.9574	81.6806	83.0702	76.3862	74.2081	72.4147	82.5227	88.4249	92.0365	75.2958	72.0339	68.9238	80.0171	82.2494	84.3676	76.3106	74.7456	73.1248	80.2028	82.4416	83.9324	75.7109	72.8865	70.2916
79.9657	80.2474	80.4555	77.9098	75.7566	73.9254	79.7343	80.8554	81.5239	80.2919	75.0391	75.0536	80.273	81.6188	82.6925	77.3459	75.4979	73.9481	81.7083	84.819	86.6724	76.1372	73.1675	70.308	80.3537	82.2015	83.4863	77.2451	75.9732	74.6151	80.8166	83.0151	84.4625	76.441	73.7193	71.2474
80.079	80.7195	81.1723	77.397	74.9538	72.8723	79.6603	80.862	81.5757	80.0476	74.8108	74.8242	79.7492	80.7026	81.4448	77.5441	76.0695	74.8058	81.1232	83.7093	85.274	76.3809	73.8212	71.3119	79.7396	81.0241	81.8377	77.5239	76.6491	75.6143	80.5479	82.6273	84.0268	76.4626	73.9377	71.6494
79.9713	81.1312	81.9494	76.447	75.9352	75.0286	79.1969	80.4779	81.2042	79.6693	74.4573	74.4732	78.865	79.4185	79.8301	77.4117	76.5125	76.4467	80.121	82.1255	83.2801	76.32	74.2161	72.1165	78.7211	79.3789	79.6786	77.4937	77.0776	76.4956	79.9023	81.8239	83.154	76.1775	74.402	73.6501
90.0364	89.3124	88.3181	90.2048	91.1593	88.7636	90.8946	91.4715	91.8989	94.468	88.2878	88.3233	89.1812	88.0935	87.0509	91.092	92.096	92.6152	91.6131	93.0538	94.0191	88.8959	87.4862	86.1187	89.4738	88.691	87.9074	90.7354	91.5679	92.0623	90.5561	90.7308	91.0291	90.0076	89.6039	89.2281
97.7372	97.6012	96.9892	100.293	100.174	94.4557	99.8502	102.694	101.859	101.747	95.0902	95.1257	96.4192	94.6613	93.3716	100.308	102.533	103.967	100.331	102.239	103.59	96.6387	95.3009	94.2405	97.1174	95.6567	94.3085	99.5024	100.839	101.859	98.3272	97.9605	98.1136	98.9936	99.4899	100.029
86.2836	86.5087	86.2073	86.7465	86.5106	81.524	86.7684	89.2627	88.6042	89.228	83.3907	83.4172	84.2974	82.8209	81.5417	87.2443	89.3079	90.7678	86.8375	88.2483	89.2807	85.0342	84.2764	83.5655	84.2102	82.4872	80.9516	87.0174	88.5257	89.6516	85.8997	85.9432	86.2036	85.9231	86.2451	86.7137
63.7667	66.2534	68.1368	58.8084	57.856	56.1383	62.2213	63.7926	64.2626	62.186	58.1178	58.1259	60.6526	59.9723	59.3808	61.6491	62.0847	62.5859	61.1924	61.0185	60.7848	61.1119	60.8883	60.5448	59.9627	58.4853	57.1346	62.2534	63.4113	64.1724	62.1774	63.2795	64.1697	60.1925	59.4164	59.3158
48.5543	50.4813	51.9729	44.5713	42.116	40.0905	47.4526	48.8537	49.1479	47.204	44.1158	44.1197	46.0409	45.3691	44.7936	47.1098	47.5887	47.8959	46.4844	46.2121	45.8982	46.6319	46.5445	46.3582	45.4636	44.0857	42.864	47.6167	48.6728	49.4116	47.3379	48.1536	48.8385	45.8826	45.0919	44.4363
30.4452	31.3136	31.9861	28.5633	27.3823	26.4231	30.1039	31.2116	31.333	29.6774	27.7359	27.738	29.044	28.5258	28.0861	29.9161	30.3436	30.6337	29.6427	29.7062	29.6699	29.2452	28.8811	28.459	28.7583	27.8515	27.0535	30.1509	30.8024	31.267	30.0192	30.5937	31.0844	28.9856	28.4223	27.9485
15.6663	15.6747	15.7091	15.4719	15.2616	15.1427	15.9337	16.8449	16.8262	15.2133	14.218	14.2185	15.2506	14.9367	14.6443	15.7804	16.0404	16.2362	16.0686	16.5659	16.8377	14.8157	13.9592	13.0566	15.226	14.8279	14.467	15.7567	15.9809	16.1252	15.9485	16.4248	16.8276	15.0693	14.5498	14.1118
7.98741	7.41917	6.96439	8.79843	9.15352	9.44189	8.63671	9.29416	9.24466	7.95201	7.43178	7.43195	8.13202	7.90816	7.7201	8.54027	8.7646	8.92749	8.98398	9.59216	9.94534	7.53865	6.54786	5.51086	8.24773	8.10947	7.97662	8.40456	8.43504	8.44585	8.64707	8.97393	9.24199	8.01536	7.645	7.30998
1.93192	1.08883	0.5976	3.64124	4.56618	5.29622	2.89528	3.39632	3.31192	2.21539	2.07045	2.07044	2.51617	2.33869	2.19279	2.86432	3.07145	3.23369	3.60605	4.53933	5.12113	1.72708	0.865217	0.370122	2.76647	2.84192	2.89813	2.60782	2.49952	2.4166	2.91696	3.15656	3.35468	2.45327	2.19011	1.96035
2.7831	0.998858	1.11051	4.74075	5.738	6.5632	3.82333	4.46703	4.20477	3.07068	2.86979	2.86982	3.14853	2.92017	2.7276	3.75655	4.02175	4.20644	5.0515	6.59547	7.50835	2.00444	0.636387	0.130733	3.51671	3.66654	3.78183	3.40555	3.24355	2.9023	3.94993	4.32809	4.54887	2.91274	2.38185	1.89357
9.10372	8.19751	7.5402	10.32	10.8025	11.2373	9.87096	10.6376	10.513	9.1909	8.58962	8.59025	9.40648	9.23097	9.07733	9.72063	9.90104	10.0071	11.0854	12.4209	13.123	7.57744	5.00983	2.49994	9.59938	9.6058	9.60934	9.52375	9.44265	9.37814	10.059	10.5688	10.9671	9.0192	8.37352	7.77241
19.6522	19.635	19.7052	19.197	18.7455	18.4431	19.6953	20.7905	20.5427	19.2917	18.0296	18.031	19.4011	19.486	19.541	19.2042	19.0775	18.9405	20.3249	21.0056	21.2063	17.6788	15.2888	12.4433	19.2361	19.0986	18.9864	19.3551	19.3707	19.3672	19.9276	20.5935	21.0979	18.5977	17.7759	17.0014
13.5626	13.4645	13.4399	13.4017	13.1671	13.004	13.6568	14.4026	14.2027	13.416	12.5383	12.5389	13.56	13.7145	13.8332	13.2491	13.0691	12.9015	14.0354	14.413	14.4789	12.3408	10.9153	9.45894	13.4243	13.4162	13.4202	13.3822	13.3437	13.307	13.8225	14.2669	14.5944	12.9183	12.3533	11.8139
16.7184	16.9605	17.1755	15.7585	14.9632	14.3319	16.396	16.9489	16.7852	16.5677	15.4838	15.4846	16.5953	16.9866	17.3063	15.8494	15.429	15.0765	16.4597	16.3341	16.1977	16.2433	15.6105	13.8192	16.328	16.4389	16.5332	16.111	15.9837	15.882	16.6062	17.0255	17.3145	15.7366	15.1564	14.6535
17.264	18.4904	19.3603	14.5171	12.7198	11.3093	15.8441	15.6894	15.6788	17.2414	16.1134	16.1157	16.6253	17.3321	17.9312	15.3295	14.6275	14.0689	14.9999	14.6467	14.2572	16.2456	15.3495	13.735	16.2018	16.4777	16.7374	15.7323	15.515	15.3124	16.0747	16.179	16.1917	15.7437	15.437	15.0795
13.6704	15.6404	17.1079	9.16754	6.31174	4.37859	11.1232	10.4736	10.6044	13.1792	12.317	12.3187	12.2451	13.0988	13.8306	10.7112	9.8972	9.2572	11.3182	10.5522	10.3309	10.8953	9.76227	8.34122	11.6794	11.9151	12.0932	11.2329	11.0434	10.8585	11.6767	11.9371	12.0603	11.1192	10.728	10.3308
7.69043	10.0079	11.8384	3.18142	1.28865	0.545006	4.93007	4.16875	4.31911	6.93087	6.47745	6.47879	5.92619	6.61442	7.22589	4.74455	4.15088	3.71198	5.78334	5.91721	5.72729	4.60189	3.7462	2.83367	5.33942	5.35188	5.3333	5.26312	5.25132	5.20333	5.44824	5.63907	5.73042	5.09703	4.87287	4.66232
2.55587	4.4228	6.08285	0.389792	0.115388	0.0668461	0.935491	0.601047	0.662329	2.04144	1.90788	1.90857	1.34427	1.62098	1.89412	0.943291	0.772404	0.65995	1.47978	1.88687	2.11951	0.804384	0.555795	0.388027	1.06817	0.995544	0.925203	1.16918	1.23464	1.27025	1.14253	1.18295	1.19779	1.0869	1.0521	1.02029
0.374986	0.655937	0.870166	0.0985932	0.0642378	0.0529302	0.155864	0.113252	0.121004	0.313477	0.292969	0.293301	0.199057	0.219402	0.237235	0.165916	0.150911	0.141018	0.236394	0.341361	0.472675	0.145595	0.121904	0.106679	0.168442	0.154804	0.144011	0.194265	0.210785	0.223612	0.178354	0.176637	0.174326	0.183343	0.186602	0.189849
0.0293773	0.0288707	0.028316	0.0325997	0.0406013	0.0455794	0.0296047	0.0287998	0.0289067	0.0335429	0.0313485	0.0313482	0.0291096	0.0281318	0.0273392	0.0306959	0.0328743	0.034574	0.0342096	0.0376083	0.0410585	0.0280505	0.0283405	0.0277462	0.0299034	0.0310956	0.0307249	0.0306921	0.0313729	0.0320671	0.0295498	0.0288746	0.0294663	0.0304397	0.031036	0.0326577
0.023149	0.0218646	0.0202003	0.0261902	0.0283509	0.0304676	0.0241994	0.0236298	0.023737	0.0272926	0.0255071	0.0255071	0.0233884	0.0224004	0.0216108	0.0254789	0.0268105	0.0279145	0.0263696	0.0292875	0.032114	0.0227318	0.0213411	0.0203727	0.0235585	0.0226226	0.0219445	0.0253059	0.0261761	0.0270276	0.0239999	0.0234971	0.0232382	0.0250072	0.0256852	0.0263407
0.0218701	0.0204181	0.0194624	0.0248183	0.0269341	0.0293642	0.023075	0.0224479	0.0225277	0.0258443	0.0241536	0.0241535	0.0222055	0.0211834	0.0203969	0.0241612	0.0253432	0.0262793	0.0249401	0.0270332	0.0287944	0.0216717	0.0203364	0.0194342	0.0223766	0.0214419	0.0207386	0.0239974	0.0247631	0.0254506	0.0228322	0.0223413	0.0219273	0.0237257	0.0243991	0.0249083
0.0249851	0.0232057	0.0222031	0.0280517	0.0277525	0.0289085	0.0263863	0.0259932	0.0260718	0.0293463	0.0274265	0.0274272	0.0255093	0.0243562	0.0228694	0.0278423	0.0273646	0.0282681	0.028797	0.0318383	0.0343431	0.0246876	0.0230349	0.0219419	0.0255719	0.0245174	0.0237204	0.0277264	0.0287235	0.029673	0.0259018	0.0256152	0.0253982	0.027139	0.0279875	0.0283522
0.0346341	0.0325617	0.0307144	0.037682	0.0410824	0.047142	0.035506	0.0350043	0.0350966	0.0392458	0.0366784	0.0366807	0.0350403	0.0341683	0.0332755	0.0366471	0.0380422	0.0391711	0.0380203	0.0417618	0.046277	0.0336745	0.031646	0.0299396	0.0349049	0.033691	0.0328229	0.0367353	0.0375741	0.0385049	0.0354541	0.0352291	0.0350193	0.0361689	0.0366238	0.0371937
0.114097	0.0787494	0.0643758	0.270607	0.440394	0.645586	0.172731	0.190746	0.186377	0.157647	0.147333	0.147385	0.137447	0.114911	0.0995681	0.197245	0.241431	0.281947	0.288219	0.539813	0.818616	0.0963562	0.0644898	0.0514469	0.126147	0.0938843	0.0764977	0.212888	0.269687	0.327429	0.161367	0.155627	0.154176	0.171366	0.178131	0.184642
5.30169	4.82754	4.49663	6.03692	6.35197	6.62536	5.66551	5.8192	5.81273	5.63029	5.26196	5.26241	5.64227	5.67145	5.68134	5.52571	5.4384	5.34338	6.2772	6.9747	7.47728	4.83377	4.05613	3.38653	5.45117	5.259	5.07093	5.71366	5.82095	5.89128	5.73401	5.87039	5.96734	5.41547	5.19937	4.99053
7.71906	7.14921	6.79632	8.27169	8.48816	8.66888	8.00909	8.32465	8.26366	7.85918	7.34503	7.34542	8.09681	8.30729	8.47642	7.67417	7.4281	7.22418	8.56651	9.21655	9.53512	7.18213	6.31897	5.51608	7.81821	7.78559	7.66924	7.92043	7.95034	7.94401	8.11776	8.36703	8.52857	7.59609	7.26241	7.0631
8.96441	8.572	8.27136	9.30544	9.46281	9.58685	9.26023	9.42221	9.36334	9.25714	8.65154	8.65199	9.39823	9.65521	9.86401	8.91184	8.62215	8.17044	9.55115	10.0483	10.2464	8.49336	7.74488	7.04069	9.14522	9.10578	9.04617	9.14042	8.93155	8.87698	9.39267	9.64679	9.80348	8.8549	8.52436	8.21425
8.95618	8.57636	8.28509	9.40022	9.50413	9.578	9.2579	9.55124	9.50154	9.19278	8.59138	8.59188	9.41729	9.69825	9.92759	8.862	8.54452	8.28446	9.59061	9.94635	10.038	8.55915	7.86235	7.18094	9.17406	9.17407	9.14359	9.07545	9.01317	8.92716	9.37218	9.62622	9.78485	8.84262	8.50156	8.17968
8.33269	8.03044	7.79426	8.66184	8.71887	8.75201	8.57264	8.82311	8.78507	8.54398	7.98502	7.9855	8.73505	9.00422	9.2249	8.20563	7.90361	7.65817	8.80677	9.04048	9.05364	8.01684	7.45619	6.89429	8.52774	8.55954	8.55534	8.38553	8.30481	8.2066	8.67637	8.90353	9.04363	8.20426	7.89981	7.61248
7.23202	7.01449	6.84197	7.44797	7.46621	7.46913	7.40339	7.60072	7.57402	7.41549	6.93036	6.93077	7.55274	7.78843	7.9826	7.09206	6.83011	6.61938	7.56635	7.71554	7.68595	6.98204	6.55797	6.13399	7.38303	7.42495	7.43245	7.23737	7.15749	7.06316	7.4918	7.6809	7.79619	7.10173	6.85122	6.61563
5.80341	5.64367	5.51734	5.95442	5.95479	6.07914	5.93156	6.08733	6.06858	5.9332	5.54504	5.54539	6.05735	6.25277	6.41408	5.67595	5.45916	5.28501	6.06368	6.18306	6.16092	5.58664	5.23904	4.88336	5.90819	5.93642	5.935	5.80058	5.73914	5.66444	6.00479	6.15967	6.25423	5.68602	5.47709	5.28398
4.86474	4.81664	4.7681	4.86046	4.79679	4.73932	4.88589	4.95217	4.94892	5.02715	4.69827	4.6985	4.99313	5.13304	5.24971	4.72437	4.57392	4.45458	4.97339	5.0238	4.98764	4.69825	4.49377	4.27108	4.89308	4.91772	4.91894	4.80803	4.76045	4.71089	4.94097	5.03595	5.0924	4.74808	4.62505	4.50973
3.42203	3.40957	3.39753	3.35574	3.26669	3.19305	3.39698	3.42908	3.43113	3.52089	3.29055	3.29072	3.48547	3.59061	3.67912	3.28458	3.1738	3.08582	3.4914	3.56666	3.57455	3.23713	3.04847	2.88099	3.38897	3.37977	3.36054	3.36725	3.35069	3.33882	3.44331	3.5117	3.55199	3.30546	3.21748	3.13537
2.84442	2.87489	2.89254	2.56825	2.47569	2.39803	2.67177	2.66104	2.66129	2.95301	2.75982	2.75994	2.73008	2.83284	2.90473	2.58436	2.50742	2.43736	2.80068	2.79975	2.91302	2.5742	2.42284	2.3125	2.66935	2.67196	2.56593	2.77395	2.71795	2.65798	2.69385	2.73268	2.75271	2.61576	2.56549	2.51802
2.70413	2.67989	2.70556	2.59203	2.49095	2.41341	2.63613	2.60042	2.62807	2.84052	2.65469	2.65478	2.69148	2.74006	2.78065	2.59718	2.54405	2.50202	2.61682	1.89432	1.94627	2.54157	2.45655	2.3582	2.61455	2.59247	2.57244	2.60117	2.56042	1.89663	2.66324	2.68633	2.69894	2.6163	2.5855	2.55717
2.47322	2.45887	2.46253	2.42188	2.38971	2.34583	2.44353	2.43662	2.44378	2.6011	2.43093	2.43103	2.48011	2.51635	2.54607	2.40871	2.36784	2.33459	2.51404	2.55785	2.58481	2.36109	2.29273	2.20511	2.42545	2.39718	2.39104	2.45737	2.47133	2.4579	2.4631	2.48434	2.49665	2.41931	2.39067	2.36358
2.47445	2.4359	2.40682	2.50802	2.50179	2.49776	2.49504	2.51181	2.5166	2.60186	2.43165	2.43174	2.51214	2.53919	2.56072	2.45589	2.42249	2.39435	2.58062	2.67805	2.73306	2.37572	2.25947	2.15312	2.45147	2.40732	2.36549	2.51118	2.53943	2.55694	2.50965	2.53724	2.55475	2.45249	2.41575	2.38146
2.62292	2.52012	2.4443	2.78572	2.85473	2.91372	2.72107	2.77862	2.77922	2.75124	2.57125	2.57133	2.70985	2.72631	2.73818	2.66995	2.6441	2.62056	2.82676	2.97525	3.10416	2.54303	2.38949	2.25316	2.63857	2.57176	2.51235	2.73603	2.78346	2.81655	2.72868	2.7689	2.79623	2.64534	2.59271	2.5442
2.82652	2.68824	2.58871	3.07555	3.22221	3.34737	2.96547	3.05413	3.05139	2.95835	2.76482	2.76491	2.9314	2.93614	2.9378	2.91127	2.89902	2.88794	3.14031	3.36457	3.51837	2.73761	2.5593	2.40544	2.83887	2.74913	2.67255	3.02936	3.10902	3.16861	2.96909	3.01868	3.05316	2.8686	2.80599	2.74885
2.56227	2.20575	2.06834	2.8788	3.0454	3.19531	2.75024	2.86108	2.85639	2.67238	2.49756	2.49763	2.69474	2.68963	2.68303	2.69234	2.68586	2.67622	2.90995	3.17458	3.38361	2.48053	2.07171	1.87677	2.59523	2.47523	2.37531	2.78784	2.88428	2.95758	2.74705	2.80125	2.84053	2.6356	2.56671	2.50417
2.48981	2.32694	2.20952	2.79381	2.96451	3.11604	2.66884	2.76018	2.75694	2.62469	2.45298	2.45304	2.6055	2.58599	2.56779	2.63263	2.64291	2.64753	2.79836	3.02861	3.20768	2.44185	2.27388	2.13934	2.52811	2.41844	2.33002	2.70698	2.7935	2.86308	2.65877	2.69351	2.72283	2.57809	2.52816	2.48295
2.36388	2.08156	1.98112	2.62999	2.82563	2.95948	2.51507	2.58328	2.58247	2.36545	2.2107	2.21074	2.45292	2.42313	2.39582	2.50252	2.52759	2.54425	2.61525	2.83213	3.04806	2.20108	2.07388	1.97096	2.40094	2.30911	2.09343	2.55313	2.62858	2.68913	2.50095	2.52158	2.53882	2.45602	2.28142	2.2544
1.1463	1.0223	0.936621	1.39887	1.54917	1.68339	1.28976	1.35844	1.35406	1.22432	1.14423	1.14423	1.2345	1.21032	1.18895	1.27516	1.29661	1.31014	1.37097	1.51957	1.64087	1.14414	1.04217	0.963852	1.19345	1.1206	1.06337	1.31603	1.37868	1.42792	1.27633	1.29616	1.31176	1.23523	1.20913	1.18589
1.67695	1.59485	1.53812	1.834	1.92454	2.01438	1.76298	1.79064	1.79211	1.81472	1.696	1.69603	1.72045	1.69215	1.66109	1.77179	1.80015	1.82103	1.80454	1.86712	1.92394	1.68904	1.64531	1.59753	1.70128	1.65732	1.62543	1.77957	1.82484	1.85375	1.7506	1.7526	1.75639	1.74461	1.74145	1.73892
1.12836	1.07693	1.03731	1.23741	1.30597	1.36258	1.19057	1.21072	1.21122	1.22341	1.14337	1.14339	1.16072	1.14109	1.1242	1.19627	1.21549	1.22988	1.19409	1.21175	1.22589	1.16329	1.14847	1.13664	1.16314	1.1438	1.12775	1.1935	1.20666	1.21751	1.1803	1.18021	1.18177	1.17916	1.17858	1.17833
0.561178	0.52593	0.49877	0.640959	0.695044	0.739444	0.60686	0.622104	0.621295	0.61473	0.574514	0.574522	0.586888	0.574238	0.563447	0.610258	0.623116	0.632931	0.596987	0.593568	0.590829	0.600083	0.601028	0.602184	0.595246	0.590608	0.586652	0.60175	0.603696	0.605333	0.598668	0.59748	0.597692	0.600069	0.600851	0.601742
0.600453	0.567039	0.540743	0.675527	0.725721	0.766499	0.645237	0.661569	0.660676	0.653126	0.610398	0.610407	0.626295	0.61516	0.605553	0.646421	0.657299	0.66552	0.626584	0.612272	0.60102	0.645526	0.653824	0.660654	0.637223	0.637053	0.636498	0.635505	0.632645	0.630679	0.637115	0.636646	0.637089	0.637132	0.637133	0.63735
1.24487	1.20136	1.1667	1.33647	1.39412	1.43956	1.30163	1.32519	1.32513	1.3357	1.24832	1.24835	1.27574	1.26122	1.24847	1.30095	1.31391	1.32333	1.28592	1.28024	1.27418	1.29026	1.29093	1.291	1.28249	1.27332	1.26457	1.29351	1.29638	1.29807	1.29231	1.29497	1.29816	1.28625	1.28278	1.2799
2.16234	2.10082	2.05174	2.28504	2.35764	2.41312	2.24545	2.29259	2.29163	2.2894	2.13962	2.13969	2.21017	2.1968	2.18434	2.23031	2.23882	2.24327	2.22115	2.21733	2.21061	2.21855	2.21377	2.20837	2.21213	2.19799	2.18339	2.22661	2.22976	2.22986	2.23495	2.24884	2.26025	2.20679	2.18951	2.17469
2.25379	2.16675	2.09845	2.42472	2.52534	2.60153	2.374	2.4558	2.45008	2.35439	2.20036	2.20046	2.33502	2.33214	2.32799	2.33266	2.3271	2.32047	2.338	2.33624	2.32918	2.32908	2.32036	2.30991	2.33209	2.32393	2.31302	2.33324	2.32965	2.32228	2.36385	2.39455	2.41735	2.30249	2.26546	2.23222
2.75897	2.62862	2.52904	3.00929	3.1519	3.26297	2.9298	3.04839	3.0384	2.86874	2.68107	2.6812	2.88073	2.88321	2.88293	2.86531	2.85105	2.83642	2.91563	2.96011	2.98966	2.83118	2.78628	2.74546	2.86004	2.83731	2.81407	2.88285	2.89005	2.88988	2.91994	2.96844	3.00387	2.82264	2.76353	2.71012
3.39603	3.20316	3.05958	3.75862	3.95533	4.1179	3.63229	3.79284	3.77814	3.52689	3.29616	3.29635	3.57011	3.57725	3.58017	3.54259	3.5203	3.49756	3.67376	3.80789	3.91038	3.44194	3.32703	3.2282	3.51818	3.4646	3.41638	3.59042	3.62271	3.64158	3.62394	3.69371	3.74428	3.4827	3.39619	3.31753
4.37847	4.13153	3.95015	4.83104	5.07655	5.28285	4.66932	4.86473	4.84501	4.56019	4.26186	4.26209	4.59718	4.60865	4.61448	4.55843	4.52788	4.49764	4.7617	4.98719	5.16243	4.39422	4.21304	4.05996	4.51656	4.43428	4.36289	4.63479	4.6901	4.72682	4.66284	4.74927	4.81162	4.48506	4.37612	4.27709
4.9862	4.68024	4.45101	5.54831	5.86106	6.12227	5.33983	5.58828	5.56053	5.1722	4.83383	4.83414	5.26895	5.29704	5.31668	5.19046	5.14187	5.09558	5.4796	5.79282	6.03335	4.99104	4.74431	4.53415	5.15721	5.05666	4.97431	5.29601	5.36595	5.41259	5.33492	5.44809	5.52876	5.10817	4.96635	4.83663
5.67265	5.2857	5.00211	6.38768	6.77529	7.10545	6.11355	6.41007	6.37445	5.89523	5.50956	5.50993	6.02712	6.06558	6.09283	5.93268	5.87004	5.81123	6.31794	6.73173	7.05107	5.64922	5.32659	5.05134	5.8838	5.75801	5.65096	6.06846	6.15814	6.21918	6.11225	6.25038	6.34935	5.83092	5.65717	5.49803
6.2347	5.77321	5.44163	7.08655	7.54821	8.04163	6.7498	7.08772	7.04474	6.49118	6.06652	6.06693	6.65888	6.70887	6.74492	6.54005	6.46285	6.39238	7.01769	7.52682	7.91524	6.18938	5.78285	5.43921	6.48613	6.33862	6.21348	6.70499	6.81166	6.88476	6.75303	6.91569	7.02923	6.42567	6.22345	6.03812
6.69834	6.15749	5.75632	7.73213	8.37827	9.01034	7.30999	7.70745	7.65687	6.99221	6.53477	6.53526	7.21319	7.27816	7.32575	7.07624	6.97996	6.89151	7.65853	8.2769	8.73486	6.64461	6.14095	5.70951	7.00387	6.84425	6.69721	7.2616	7.40025	7.48765	7.3301	7.51933	7.65222	6.94566	6.70572	6.48491
7.38965	6.7554	6.29786	8.54738	9.3926	10.0959	8.07721	8.50553	8.44844	7.70361	7.19964	7.20021	7.97826	8.05859	8.11807	7.79596	7.68075	7.57577	8.46559	9.16354	9.68571	7.30672	6.72274	6.22063	7.74001	7.54912	7.38753	8.02268	8.16286	8.25877	8.0904	8.30365	8.45273	7.65398	7.38216	7.13127
8.36019	7.69286	7.2138	9.6559	10.5619	11.3111	9.08354	9.5404	9.47812	8.72793	8.15694	8.1576	8.98835	9.08405	9.15593	8.77534	8.64627	8.52718	9.48622	10.2148	10.759	8.28085	7.67373	7.15425	8.73426	8.54008	8.37956	9.01706	9.15733	9.25181	9.09954	9.32845	9.48843	8.63537	8.3458	8.07776
9.18891	8.4572	7.92854	10.6434	11.6303	12.4391	9.983	10.4833	10.4176	9.575	8.9486	8.94943	9.89152	10.01	10.0997	9.63047	9.46865	9.32377	10.4007	11.1621	11.7235	9.11251	8.45065	7.96883	9.61459	9.42124	9.25527	9.89418	10.0347	10.1259	10.0043	10.2599	10.4366	9.47926	9.15031	8.84556
9.9661	9.21383	8.67094	11.4944	12.5256	13.3633	10.7873	11.3242	11.2436	10.3788	9.69983	9.70077	10.7042	10.8417	10.9467	10.4053	10.2212	10.0582	11.2008	11.9687	12.5637	9.89985	9.23039	8.64523	10.4159	10.2302	10.0691	10.6795	10.813	10.8959	10.8126	11.0842	11.2713	10.2549	9.90534	9.5815
9.88614	9.20252	8.70749	11.3307	12.2848	13.0492	10.6421	11.1896	11.1076	10.2872	9.61417	9.61516	10.581	10.7283	10.8418	10.2659	10.0733	9.90982	10.9745	11.6913	12.2323	9.86553	9.29258	8.78926	10.3235	10.1847	10.0613	10.5103	10.6063	10.6587	10.6684	10.9274	11.1045	10.1369	9.80331	9.49406
8.99999	8.43271	8.019	10.2921	11.0836	11.7074	9.69458	10.1933	10.122	9.35845	8.74621	8.74716	9.60848	9.74856	9.86253	9.33625	9.16597	9.01574	9.96199	10.5464	10.9762	9.03003	8.59708	8.21323	9.39673	9.31779	9.24343	9.5391	9.60996	9.64255	9.69489	9.92802	10.0877	9.21479	8.91336	8.63386
7.45131	7.04071	6.73775	8.5112	9.07045	9.5007	8.08951	8.46913	8.41392	7.79803	7.28788	7.28872	8.05844	8.18791	8.28797	7.78612	7.62078	7.47928	8.25546	8.6458	8.9253	7.58544	7.24941	7.00452	7.89863	7.85046	7.79959	7.93456	7.95104	7.94211	8.09996	8.28784	8.41379	7.71172	7.46638	7.23794
5.57481	5.23109	5.05821	6.18025	6.4809	6.69052	5.96915	6.21441	6.17655	5.82787	5.4466	5.44725	5.98822	6.1116	6.20979	5.73925	5.59174	5.47012	5.95974	6.05085	6.09562	5.75407	5.62136	5.49078	5.91833	5.96769	5.99701	5.80096	5.74161	5.6759	5.98317	6.11168	6.19479	5.7169	5.54705	5.38775
4.18199	3.98533	3.87492	4.5581	4.86993	4.89666	4.41004	4.63071	4.60622	4.43383	4.14377	4.14417	4.45216	4.5629	4.6527	4.28747	4.18568	4.0785	4.39163	4.35007	4.2764	4.34249	4.31592	4.27357	4.42773	4.51667	4.58024	4.30602	4.24195	4.16063	4.42512	4.5826	4.5708	4.31014	4.17456	4.08647
3.31656	3.22253	3.14056	3.45798	3.51665	3.54551	3.41996	3.48588	3.47423	3.50092	3.27188	3.27214	3.45212	3.51623	3.56861	3.32898	3.26201	3.20303	3.35534	3.28684	3.22141	3.41364	3.41653	3.40171	3.45276	3.51818	3.56771	3.3292	3.26992	3.21597	3.42694	3.4671	3.49088	3.34471	3.2886	3.23478
2.05046	2.00275	1.96238	2.12386	2.15544	2.17369	2.09237	2.10391	2.10181	2.20663	2.06227	2.06238	2.10527	2.12333	2.13749	2.06979	2.04927	2.03223	2.09254	2.08946	2.08055	2.07597	2.05678	2.03457	2.10156	2.11577	2.12613	2.07276	2.05764	2.04369	2.09567	2.10353	2.10766	2.0762	2.06195	2.04732
1.47108	1.39504	1.33872	1.62587	1.70571	1.77159	1.54212	1.53274	1.53511	1.66781	1.5587	1.55879	1.53094	1.50557	1.4916	1.55822	1.57309	1.58283	1.62293	1.72289	1.80455	1.45987	1.3898	1.33458	1.50408	1.4668	1.43722	1.57487	1.60364	1.62788	1.53979	1.53173	1.52728	1.55249	1.54916	1.55437
0.497848	0.412836	0.357864	0.699075	0.83605	0.96173	0.58211	0.586642	0.585977	0.617102	0.57673	0.57678	0.558179	0.536479	0.518256	0.600285	0.624788	0.643188	0.703975	0.901114	1.08336	0.47362	0.389391	0.344436	0.528776	0.472926	0.431857	0.63109	0.680142	0.728945	0.576533	0.571538	0.569985	0.584959	0.590292	0.595322
1.21229	1.00402	0.866793	1.65869	1.93043	2.18537	1.40686	1.43907	1.43422	1.44163	1.34732	1.34749	1.36864	1.34323	1.32053	1.41426	1.43954	1.45608	1.73407	2.23017	2.67094	1.10451	0.872686	0.710962	1.27851	1.14871	1.04863	1.50459	1.62004	1.71604	1.40783	1.42129	1.43347	1.37702	1.35793	1.34049
2.15122	1.3664	1.15506	3.18926	3.5683	3.93424	2.8086	2.87445	2.86858	2.50073	2.33713	2.33751	2.77633	2.77134	2.7642	2.77952	2.37696	2.40834	2.61759	3.51316	4.35709	2.26114	1.72301	1.34102	2.60643	2.40319	2.24078	2.58464	2.32075	2.48637	2.83192	2.88491	2.92406	2.71935	2.64906	2.58478
2.89233	2.36987	2.04266	3.92778	4.4405	4.98884	3.36503	3.50757	3.49538	3.25013	3.0375	3.0383	3.33697	3.36965	3.3923	3.24187	3.20165	3.15637	4.29175	5.67685	6.81269	2.43412	1.72431	1.23817	3.03698	2.72008	2.40864	3.53086	3.79361	3.99212	3.40013	3.52714	3.61731	3.13871	2.97778	2.8323
4.00881	3.32883	2.90247	5.24926	5.87749	6.50399	4.56447	4.7579	4.7458	4.42586	4.13631	4.13753	4.55448	4.62961	4.68625	4.40431	4.31664	4.22921	5.78006	7.49454	8.86002	3.24846	2.61458	1.95404	4.16018	3.77173	3.68883	4.77199	5.07476	5.29929	4.66354	4.85479	4.9869	4.26606	4.02638	3.80651
4.70923	3.91417	3.42761	6.38605	6.73997	7.39528	5.69732	5.56095	5.55167	5.13969	4.80345	4.80495	5.70107	5.45112	5.53844	5.51372	5.40812	5.30691	6.71818	8.63746	10.1397	4.39793	2.45329	1.39533	4.8803	4.92693	4.06687	5.89112	5.8753	6.1111	5.80409	6.01277	6.15793	5.3785	5.11678	4.87998
5.10645	4.39308	3.93666	6.38754	7.03001	7.65235	5.68986	5.90193	5.88985	5.57617	5.21137	5.21273	5.6953	5.79638	5.87542	5.49358	5.38246	5.27519	6.99716	8.86755	10.3694	4.34572	3.27405	2.5103	5.27847	4.9064	4.58544	5.88454	6.18457	6.41161	5.80248	6.0265	6.18213	5.35057	5.07355	4.82346
4.29411	3.63517	3.21771	5.49523	6.09612	6.69522	4.83645	5.04005	5.02686	4.69034	4.3835	4.38468	4.83185	4.91886	4.98742	4.6582	4.56385	4.47462	6.12744	7.95949	9.42386	3.51543	2.48288	1.77247	4.42665	4.04159	3.72088	5.03885	5.34855	5.58092	4.94357	5.15749	5.30741	4.51454	4.25754	4.02594
2.72758	2.19678	1.87219	3.76853	4.30794	4.8568	3.18588	3.36048	3.34379	3.01867	2.82118	2.82205	3.16019	3.21375	3.25602	3.05845	3.0022	2.94723	4.37999	6.08947	7.45572	2.02976	1.2305	0.746208	2.80173	2.43716	2.14269	3.39996	3.70623	3.94225	3.26962	3.44648	3.57292	2.92576	2.72033	2.53911
1.55806	1.26048	1.09106	2.1669	2.51394	2.87238	1.80687	1.87553	1.86717	1.79251	1.67524	1.67555	1.77745	1.77657	1.77505	1.77883	1.78109	1.78088	2.56925	3.76028	4.80264	1.16646	0.731678	0.480133	1.58147	1.36089	1.19248	1.97424	2.18275	2.35631	1.84997	1.92815	1.98691	1.69935	1.6128	1.53771
0.46286	0.181859	0.215643	0.16276	0.229969	0.783093	0.140064	0.550174	0.563	0.149191	0.139431	0.139031	0.574386	0.471116	0.404398	0.135376	0.139933	0.143525	0.701883	0.685074	1.75934	0.0928053	0.0705406	0.0588905	0.468168	0.197619	0.0948721	0.152418	0.189482	0.645907	0.135042	0.1386	0.141818	0.128637	0.125386	0.122828
0.064318	0.0592791	0.0561183	0.167562	0.0899853	0.0901105	0.114477	0.0658738	0.0662058	0.149064	0.139312	0.139349	0.106166	0.0641736	0.0625517	0.13249	0.149403	0.169171	0.0900626	0.126381	0.491996	0.056431	0.0482664	0.0431518	0.0633332	0.0582922	0.0547503	0.148612	0.192006	0.0901954	0.115655	0.112353	0.111841	0.123727	0.128652	0.133905
0.0774684	0.0643816	0.0546713	0.0873621	0.117511	0.177065	0.0830178	0.0783725	0.0790257	0.0869789	0.0812887	0.0812954	0.0799299	0.0737844	0.0704358	0.0916414	0.0853664	0.0944763	0.12499	0.207997	0.316119	0.0610872	0.0469097	0.039587	0.0737745	0.0636669	0.056288	0.0985275	0.112838	0.114729	0.0834839	0.0819079	0.0809617	0.0879255	0.0775045	0.0823593
0.0707816	0.0631714	0.0585925	0.0431641	0.0480502	0.0709665	0.0778809	0.0673395	0.0689692	0.0468268	0.0437634	0.043756	0.0718459	0.0630498	0.0588015	0.109213	0.0441556	0.0458745	0.130423	0.22785	0.0737825	0.0594596	0.0446488	0.0378918	0.0689777	0.0560763	0.0501966	0.110567	0.0457047	0.0486145	0.0767849	0.0696998	0.0674883	0.105141	0.0428182	0.0440018
0.0346671	0.0337983	0.0332597	0.03629	0.037252	0.0383861	0.0345918	0.0331767	0.0334517	0.0404482	0.0378021	0.0378024	0.0340415	0.0329234	0.0320331	0.0363808	0.0378752	0.0391762	0.0391808	0.0461707	0.0546424	0.0320396	0.0295679	0.0278653	0.03357	0.0318595	0.0306195	0.0369485	0.0387838	0.0406063	0.0346098	0.0339436	0.0335699	0.0359843	0.0369213	0.0378384
0.0300185	0.0295019	0.0292585	0.0309249	0.031461	0.0323214	0.0296483	0.0282861	0.0285461	0.0352268	0.0329223	0.0329227	0.0291544	0.0281298	0.0273283	0.0313997	0.0328979	0.0341988	0.033498	0.0390335	0.0459198	0.0277142	0.025755	0.0244182	0.0288555	0.0274139	0.0263905	0.0317739	0.0334201	0.0351025	0.0296539	0.0289757	0.0286044	0.0310684	0.0320467	0.0330221
0.0250118	0.0248151	0.0247737	0.025431	0.0259937	0.0268295	0.0244016	0.0230333	0.0232805	0.0302057	0.0282296	0.0282309	0.0239108	0.0229274	0.0221958	0.0263064	0.0280945	0.0297629	0.0275007	0.0320034	0.0377745	0.0231244	0.0216667	0.0206812	0.0238091	0.0225987	0.021772	0.0264452	0.0280329	0.0297487	0.0243387	0.0235985	0.023199	0.0260475	0.0273471	0.0287481
0.0205694	0.0200449	0.0197666	0.0219174	0.0231446	0.0219709	0.0205561	0.0195284	0.0197136	0.0249519	0.0233195	0.0233208	0.0201398	0.0193614	0.018776	0.0220073	0.0233839	0.0246613	0.0230715	0.0267135	0.0312669	0.0194229	0.0181842	0.0173533	0.0200247	0.0190353	0.018354	0.0221586	0.02344	0.0248145	0.0204677	0.0198814	0.019564	0.0218219	0.0228507	0.0239717
0.0173953	0.0168244	0.0164468	0.0187426	0.0198256	0.0212176	0.0176274	0.0169495	0.0170799	0.0204913	0.0191507	0.0191508	0.0173346	0.016786	0.0163479	0.0185034	0.0192619	0.0199072	0.0194141	0.0217999	0.0243914	0.016643	0.0156126	0.0148935	0.0171995	0.0164418	0.0158905	0.0186627	0.0194535	0.0202332	0.0175684	0.0171826	0.0169635	0.0183735	0.0189248	0.0194746

## Sheet: Gluteus Minimus Posterior
Gluteus Minimus Posterior Origin AP +3.333 mm	Gluteus Minimus Posterior Origin AP +6.667 mm	Gluteus Minimus Posterior Origin AP +10 mm	Gluteus Minimus Posterior Origin AP -3.333 mm	Gluteus Minimus Posterior Origin AP -6.667 mm	Gluteus Minimus Posterior Origin AP -10 mm	Gluteus Minimus Posterior Origin CC +3.333 mm	Gluteus Minimus Posterior Origin CC +6.667 mm	Gluteus Minimus Posterior Origin CC +10 mm	Gluteus Minimus Posterior Origin CC -3.333 mm	Gluteus Minimus Posterior Origin CC -6.667 mm	Gluteus Minimus Posterior Origin CC -10 mm	Gluteus Minimus Posterior Origin LM +3.333 mm	Gluteus Minimus Posterior Origin LM +6.667 mm	Gluteus Minimus Posterior Origin LM +10 mm	Gluteus Minimus Posterior Origin LM -3.333 mm	Gluteus Minimus Posterior Origin LM -6.667 mm	Gluteus Minimus Posterior Origin LM -10 mm	Gluteus Minimus Posterior Insertion AP +3.333 mm	Gluteus Minimus Posterior Insertion AP +6.667 mm	Gluteus Minimus Posterior Insertion AP +10 mm	Gluteus Minimus Posterior Insertion AP -3.333 mm	Gluteus Minimus Posterior Insertion AP -6.667 mm	Gluteus Minimus Posterior Insertion AP -10 mm	Gluteus Minimus Posterior Insertion CC +3.333 mm	Gluteus Minimus Posterior Insertion CC +6.667 mm	Gluteus Minimus Posterior Insertion CC +10 mm	Gluteus Minimus Posterior Insertion CC -3.333 mm	Gluteus Minimus Posterior Insertion CC -6.667 mm	Gluteus Minimus Posterior Insertion CC -10 mm	Gluteus Minimus Posterior Insertion LM +3.333 mm	Gluteus Minimus Posterior Insertion LM +6.667 mm	Gluteus Minimus Posterior Insertion LM +10 mm	Gluteus Minimus Posterior Insertion LM -3.333 mm	Gluteus Minimus Posterior Insertion LM -6.667 mm	Gluteus Minimus Posterior Insertion LM -10 mm
14.3579	13.4428	12.6702	15.8667	16.5534	17.0832	15.2851	15.7708	15.5793	15.4278	14.5585	14.5593	15.5421	15.9578	16.2496	14.8247	14.439	14.1155	15.6521	16.2765	16.5625	14.5658	14.0186	13.4377	15.613	16.1092	16.4724	14.7752	14.3424	14.0193	15.6382	16.1727	16.543	14.587	13.9662	13.3685
18.2042	17.727	17.278	18.673	18.7006	18.6621	18.7869	19.6731	19.3657	18.8831	17.3139	17.3135	19.1087	19.7613	20.2584	17.955	17.3281	16.8185	18.1026	17.588	17.0419	18.774	19.0127	19.1286	19.0967	19.7391	20.2157	17.9919	17.408	16.991	18.8235	19.1891	19.4167	18.0842	17.6272	17.1624
0.796379	2.03354	3.08334	0.21881	0.107021	0.0699698	0.495735	0.696752	0.606489	0.433263	0.20931	0.209482	0.371006	0.430109	0.492462	0.391754	0.343631	0.308091	0.167024	0.123601	0.0847872	0.237363	1.47613	2.34122	0.321045	0.357589	0.461139	0.469398	0.134096	0.465337	0.359188	0.310862	0.26641	0.413617	0.54016	0.685047
2.17128	3.91399	5.14776	0.508887	0.20301	0.10242	1.27304	1.68871	1.57117	1.05531	0.715987	0.716245	1.27604	1.46145	1.64391	0.988806	0.856761	0.769075	0.539234	0.209938	0.113618	2.12871	3.72569	5.19142	1.13735	1.43154	1.4685	1.10134	1.07224	1.06399	0.926754	0.75067	0.632145	1.36747	1.67947	1.99902
11.4708	11.9548	12.1414	9.71871	8.40953	7.23687	11.0889	12.0985	11.7847	10.7578	9.22912	9.22684	11.2635	11.852	12.2891	10.1655	9.57481	9.11048	9.00154	6.92623	5.47739	12.3434	13.863	15.2129	11.0898	11.5038	11.8595	10.3494	9.94697	9.68459	10.5224	10.3364	10.1565	10.8452	11.017	11.1352
19.9069	19.1183	18.3434	20.3539	20.038	19.5792	20.6347	21.6599	21.3121	20.5776	18.7739	18.7696	20.9965	21.7464	22.3259	19.6168	18.8413	18.2136	19.1914	17.7897	16.6037	21.2211	22.0754	22.7608	20.9574	21.6951	22.2805	19.6898	19.0064	18.525	20.4826	20.7251	20.848	19.9865	19.6638	19.3104
30.7183	29.1375	27.5964	32.0723	31.953	31.5414	32.112	33.548	33.0598	32.1811	29.4926	29.485	32.7124	33.8534	34.7268	30.6317	29.4633	28.522	30.4975	29.0036	27.626	32.5173	33.3004	33.8471	32.6838	33.8382	34.7423	30.7138	29.6526	28.9052	32.0785	32.6108	32.9104	31.0201	30.3514	29.6549
37.6731	35.9795	34.0796	38.8286	38.3892	37.5939	39.1701	40.9827	40.382	39.2504	35.7955	35.7844	39.9496	41.4254	42.5841	37.2631	35.773	34.5805	37.3414	35.7017	34.128	39.4233	40.1661	40.6099	39.8595	41.2863	42.4114	37.4096	36.0867	35.1661	39.128	39.8074	40.1919	37.756	36.89	35.9903
43.1071	41.5814	39.8121	43.9064	43.1621	42.1815	44.5469	46.6729	45.9912	44.6737	40.556	40.5411	45.4838	47.2568	48.6746	42.2823	40.5307	39.135	42.6759	41.0611	39.4203	44.5399	45.1204	45.3564	45.3334	46.9894	48.2988	42.4867	40.9491	39.8883	44.5094	45.3314	45.7925	42.8515	41.8015	40.7118
49.1798	47.978	46.5265	49.3892	48.4485	47.3819	50.4406	52.9039	52.1441	50.5807	45.7642	45.7441	51.5494	53.6475	55.3687	47.7884	45.7297	44.103	48.4637	46.8869	45.2199	50.2141	50.6425	50.6793	51.3592	53.307	54.8325	48.0287	46.2304	44.9996	50.3993	51.372	51.9187	48.4401	47.1851	45.8834
57.0198	56.3974	55.5657	56.2867	54.8092	53.3763	57.9765	61.0229	60.108	58.0506	52.2043	52.1768	59.2476	61.7538	63.8801	54.775	52.3137	50.3816	55.5732	53.5363	51.5091	57.6846	58.3282	58.4558	59.0063	61.207	63.0093	55.121	52.9686	51.5063	57.81	58.9579	59.5149	55.6192	54.1853	52.6909
63.3932	63.4334	63.1026	61.6986	59.8048	58.0876	64.0766	67.5767	66.6142	63.8205	57.2807	57.2449	65.4803	68.3273	70.7032	60.3245	57.519	55.3239	61.0139	58.5238	56.0816	63.9394	64.8753	65.2407	65.1184	67.6511	69.7021	60.7415	58.332	56.7214	63.7585	64.9371	65.5533	61.3811	59.8458	58.2342
60.6046	61.0894	61.2038	58.3611	56.3196	54.5737	60.9764	64.431	63.5272	60.4053	54.1811	54.1417	62.3019	65.0696	67.4106	57.2614	54.5142	52.3804	57.6145	54.7565	52.0948	61.1244	62.3304	62.9633	61.8924	64.2847	66.2299	57.7094	55.3805	53.8333	60.5194	61.5647	62.0775	58.4063	57.0216	55.5534
57.5808	58.5317	59.0764	54.6673	52.374	50.4911	57.581	60.9383	60.1147	56.8602	50.8394	50.7974	58.8029	61.4501	63.7166	53.9483	51.2933	49.2418	53.9913	50.8381	48.014	57.9747	59.4056	60.261	58.3522	60.5773	62.3999	54.4271	52.2161	50.7631	56.9853	57.8808	58.2837	55.1657	53.9471	52.6359
55.7372	56.9707	57.7821	52.4181	49.9676	48.0118	55.5004	58.7611	58.0211	54.7105	48.8245	48.7792	56.6701	59.2373	61.4633	51.9298	49.3314	47.3319	51.9465	48.8163	46.0368	55.894	57.3063	58.15	56.1902	58.3138	60.0607	52.4342	50.2949	48.9074	54.8701	55.7214	56.0885	53.1422	51.9792	50.7225
58.9699	60.2237	61.0677	55.5561	53.0499	51.0924	58.7367	62.0449	61.3588	57.8543	51.7571	51.7029	60.0095	62.7141	65.0903	54.9758	52.2155	50.0994	55.416	52.6153	50.0879	58.7506	59.8459	60.3512	59.505	61.7719	63.6421	55.5009	53.221	51.7551	58.2092	59.2417	59.7142	56.1348	54.7596	53.3053
61.3578	62.6649	63.5634	57.7867	55.1783	53.1644	61.0868	64.4009	63.7845	60.1567	53.8847	53.8222	62.4304	65.2235	67.7064	57.203	54.3281	52.1336	58.1852	55.8706	53.6118	60.5638	61.1537	61.1501	61.9121	64.2518	66.2025	57.7445	55.3595	53.8386	60.6865	61.911	62.5017	58.2511	56.6498	54.9797
61.3782	62.871	63.9253	57.4513	54.6397	52.4995	60.944	64.212	63.6748	59.982	53.6735	53.6056	62.2666	65.0357	67.5255	57.0616	54.201	52.0247	58.6523	57.0544	55.2518	59.709	59.587	58.8565	61.7513	64.082	66.0344	57.6008	55.2232	53.7256	60.6831	62.0768	62.7809	57.9177	56.1215	54.2741
57.6194	59.3933	60.6833	53.2576	50.2678	47.9989	56.9221	60.0442	59.5936	55.9346	49.8882	49.8205	58.0887	60.6479	62.9751	53.268	50.6222	48.6167	55.5146	54.8603	53.6957	54.807	53.7272	52.0337	57.6072	59.7662	61.5819	53.7726	51.5745	50.2108	56.817	58.3302	59.133	53.8188	51.8923	49.9407
53.6564	55.7527	57.3048	48.7943	45.6081	43.1769	52.6754	55.6907	55.3165	51.6646	45.866	45.7991	53.6157	55.9032	58.0076	49.3034	46.939	45.1531	52.4727	53.1123	52.7972	49.2844	46.8264	44.1051	53.2117	55.1843	56.846	49.7324	47.7432	46.5296	52.7988	54.5172	55.4871	49.4021	47.2503	45.1131
51.2867	53.8589	55.7709	45.6288	42.0777	39.9991	49.9439	52.9947	52.6839	48.8605	43.1096	43.0417	50.5604	52.5269	54.3619	46.8313	44.7841	43.2335	51.3416	53.6982	54.4363	44.8685	43.658	42.4217	50.2944	52.1048	53.6285	47.1361	45.3377	44.2661	50.3892	52.4731	53.7253	46.2666	43.6964	41.1933
47.9018	50.816	53.351	43.807	41.2924	39.4335	47.1121	49.6964	49.5224	46.4697	41.2973	41.243	47.2995	48.6221	49.8616	44.6651	43.1645	42.0004	48.9441	53.4205	55.4056	44.2026	42.7974	41.4094	47.1108	48.3557	49.4131	44.9044	43.6055	42.8619	47.2814	48.9051	50.477	44.2283	42.4195	40.7158
47.347	49.4842	51.1417	43.0179	40.4193	38.4768	46.46	49.0763	48.9275	45.8857	40.6547	40.6032	46.3895	47.4472	48.4366	44.1972	42.9135	41.8958	47.0582	51.5183	55.0022	43.3302	41.7753	40.2076	46.281	47.3547	48.2669	44.3706	43.2299	42.596	46.636	48.2816	49.3469	43.5516	41.7402	40.0482
46.6238	48.7682	50.4104	42.3799	39.8819	37.9644	45.795	48.4013	48.2622	45.1855	40.1013	40.0521	45.5338	46.3753	47.1658	43.6902	42.5928	41.7047	46.5936	49.3625	53.569	42.4955	40.7466	39.0344	45.5235	46.4984	47.3242	43.7989	42.748	42.1828	46.0109	47.6856	48.8006	42.8556	41.0551	39.3363
46.1134	48.2395	49.8728	41.9212	39.3863	37.4656	45.2993	47.9329	47.7877	44.6635	39.6633	39.6166	44.8917	45.5846	46.2298	43.3425	42.3896	41.6022	46.2027	49.1581	51.2849	41.8436	39.9883	38.241	44.9648	45.8509	46.592	43.3565	42.4029	41.8839	45.5382	47.2382	48.3901	42.3702	40.5336	38.8331
45.4843	47.5529	49.1301	41.3607	38.9448	37.0652	44.6759	47.2722	47.1183	44.1173	39.2205	39.1762	44.1627	44.7177	45.2313	42.8718	42.0638	41.3752	45.7283	48.8094	51.0167	41.1209	39.1781	37.3144	44.3147	45.1697	45.8898	42.8086	41.9129	41.4094	44.9774	46.7056	47.8972	41.7556	39.905	38.2092
47.3688	49.4195	50.9217	43.3346	40.9546	39.1285	46.6325	49.3135	49.1399	46.1156	41.1057	41.06	46.0056	46.4621	46.8816	44.8921	44.1796	43.5492	48.0617	51.5478	53.9989	42.7085	40.4666	38.3322	46.3169	47.2543	48.0399	44.6827	43.7352	43.1981	47.0531	48.9347	50.2545	43.5415	41.5334	39.7011
47.4411	49.3639	50.7895	43.6259	41.3617	39.6205	46.7982	49.4477	49.256	46.3539	41.4283	41.3836	46.1007	46.4572	46.7787	45.1822	44.5831	44.0342	48.3884	52.1151	54.758	42.7467	40.3301	38.0579	46.5592	47.558	48.3906	44.8347	43.856	43.2803	47.2986	49.22	50.5852	43.6864	41.622	39.7205
47.392	49.1704	50.472	43.8461	41.7116	39.995	46.8794	49.5354	49.3097	46.4339	41.596	41.5525	46.1236	46.4116	46.6593	45.3507	44.8455	44.3269	48.4905	52.2434	54.9923	42.6688	40.1233	37.7607	46.704	47.7614	48.6367	44.8854	43.8714	43.2628	47.4574	49.426	50.7302	43.727	41.5851	39.6597
46.2225	47.8654	49.0509	42.9865	41.0701	39.5514	45.8029	48.4223	48.1468	45.4739	40.8186	40.7786	45.0256	45.2514	45.4343	44.4021	43.9786	43.5572	47.6432	51.4708	54.1394	41.7296	39.268	36.9943	45.6786	46.7378	47.6081	43.8617	42.8608	42.2274	46.416	48.3846	49.8173	42.7436	40.6736	38.7942
45.6092	47.122	48.2003	42.5989	40.8277	39.3923	45.3047	47.9245	47.5868	44.954	40.4208	40.3845	44.5075	44.7109	44.8609	43.9549	43.567	43.1708	47.1081	51.2278	54.0399	41.3135	38.9019	36.7004	45.2029	46.2755	47.1313	43.3726	42.3788	41.7324	45.9205	47.875	49.3154	42.2864	40.2355	38.3971
45.4884	46.8588	47.8104	42.756	41.0824	39.7482	45.3089	48.0082	47.616	44.8996	40.4677	40.4347	44.5028	44.702	44.8281	43.9711	43.6171	43.2427	47.0617	51.0976	53.9127	41.3342	38.96	36.7911	45.2444	46.3434	47.2143	43.3459	42.336	41.659	45.9346	47.8886	49.3339	42.2885	40.2562	38.418
45.3824	46.5729	47.365	42.9535	41.4335	40.2063	45.3437	48.0357	47.588	44.9705	40.6207	40.591	44.5533	44.7567	44.8667	44.0509	43.7139	43.3497	47.0389	50.9509	53.7043	41.4388	39.1117	36.9705	45.3366	46.4747	47.3863	43.3747	42.3346	41.6195	45.9887	47.9317	49.376	42.3677	40.3471	38.5144
45.1777	46.148	46.7487	43.0989	41.773	40.6777	45.2708	47.9561	47.449	44.9774	40.7246	40.6978	44.5253	44.7415	44.8438	44.0229	43.687	43.3282	46.9569	50.7567	53.4378	41.4552	39.169	37.0569	45.3651	46.5866	47.5625	43.3048	42.2156	41.4463	45.9584	47.8936	49.3385	42.3439	40.3316	38.5069
45.3186	46.1738	46.654	43.4783	42.2711	41.2478	45.5189	48.2483	47.6677	45.2802	41.052	41.0272	44.8268	45.0923	45.2203	44.2541	43.8843	43.4927	47.1966	50.9077	53.4967	41.7562	39.4968	37.4001	45.7258	47.064	48.1348	43.487	42.3361	41.5108	46.2244	48.1572	49.6049	42.6057	40.5917	38.7611
46.4559	47.1372	47.5085	44.9004	43.8255	42.8829	46.8078	49.6238	48.9591	46.6271	42.3294	42.3054	46.1822	46.5229	46.6924	45.4878	45.0749	44.6258	48.5278	52.2809	54.8559	42.9977	40.6953	38.5487	47.1781	48.7084	49.9393	44.6405	43.3544	42.4423	47.5666	49.5525	51.0359	43.8368	41.78	39.8854
47.3064	47.803	47.9828	46.0587	45.1244	44.2699	47.8099	50.6855	49.9403	47.6797	43.3539	43.3297	47.2848	47.7255	47.9645	46.4242	45.9042	45.3831	49.5591	53.345	55.9032	43.9705	41.6317	39.44	48.3812	50.1393	51.5641	45.4944	44.05	42.9961	48.6227	50.6533	52.166	44.798	42.6655	40.7126
49.1698	49.5113	49.5517	48.1579	47.3131	46.509	49.8149	52.815	51.9705	49.7567	45.2676	45.2407	49.414	50.0034	50.3545	48.2994	47.6473	47.0171	51.6543	55.5677	58.1318	45.8385	43.3948	41.0935	50.6476	52.7287	54.4367	47.2603	45.5843	44.361	50.7065	52.8377	54.4145	46.683	44.4366	42.3692
51.0844	51.3039	51.2331	50.2062	49.3864	48.5716	51.824	54.9463	54.0048	51.8057	47.1594	47.1296	51.5902	52.3708	52.8752	50.1421	49.313	48.543	53.7585	57.7809	60.3505	47.6888	45.1203	42.6891	52.9682	55.4335	57.4806	48.9899	47.0398	45.6201	52.8004	55.0366	56.6757	48.56	46.1824	43.9823
53.9725	54.1331	53.9951	53.1254	52.2471	51.3838	54.7885	58.0954	57.0391	54.7857	49.8825	49.8312	54.755	55.7915	56.5137	52.8589	51.7974	50.8492	56.8099	60.9571	65.7398	50.4031	47.6463	45.0268	56.3093	59.2622	61.7488	51.5769	49.2633	47.5897	55.867	58.2583	59.9538	51.3158	48.7508	46.3623
56.9019	57.0861	56.9275	55.9521	54.9764	54.0307	57.7207	61.225	60.0547	57.7556	52.5334	52.4908	57.922	59.2571	60.2323	55.5193	54.2015	53.0463	59.7651	67.0539	71.7726	53.1303	50.1957	47.3846	59.664	63.177	66.3402	54.0832	51.3875	49.4547	58.8658	61.3761	63.1671	54.0398	51.2952	48.7224
60.9099	61.2424	61.1953	59.5791	58.3436	57.1769	61.6318	65.4195	64.1169	61.8239	56.0438	55.9366	62.1572	63.8033	65.1696	59.1122	57.4682	56.0638	66.6773	73.8306	77.8536	56.7717	53.7111	50.657	65.5996	71.3721	76.2136	57.4674	54.3263	52.0981	63.83	67.4876	70.0186	57.6589	54.7086	51.9204
72.4753	73.657	74.2165	69.3503	67.0107	64.9479	72.6364	77.3846	75.7119	72.8738	65.4266	65.3203	73.7128	76.3264	78.4908	69.0516	66.5726	64.5247	76.7358	83.2212	86.7731	64.3542	60.1874	56.9316	76.7878	83.026	88.1805	66.3177	61.0328	57.6189	74.5536	78.272	80.7793	67.1597	62.7471	58.4331
78.617	80.0777	80.8371	74.835	72.0479	69.6566	78.5833	83.7371	81.8908	78.8236	70.6409	70.5352	80.049	83.2423	85.89	74.4024	71.4167	69.0007	81.9837	87.903	91.1095	70.8473	65.0528	59.7205	82.8561	89.3163	94.6182	71.8944	66.2873	62.2818	80.3349	84.0401	86.4978	72.9785	68.5816	64.253
81.0944	82.6223	83.4336	77.0723	74.1144	71.6164	80.9845	86.2405	84.3459	81.1053	72.7734	72.668	82.7021	86.2127	89.1319	76.5035	73.2332	70.6085	83.8445	89.2443	92.1421	73.8143	68.6786	63.1456	85.2908	91.7914	97.1087	74.1774	68.4434	64.3396	82.6157	86.2512	88.6323	75.4144	71.1077	66.8552
83.398	85.1942	86.2211	78.8013	75.4939	72.7419	83.0699	88.4857	86.5525	83.0789	74.4658	74.3592	84.978	88.7653	91.9272	78.2786	74.7383	71.9163	85.4662	90.4348	93.0679	76.2824	71.6279	66.593	87.3627	93.8912	99.2219	76.1289	70.2863	66.1094	84.5649	88.1477	90.4632	77.4818	73.2388	69.0383
84.5989	86.5979	87.7987	79.5821	76.026	73.0976	84.1004	89.5818	87.6545	84.0404	75.2444	75.1353	86.1354	90.0956	93.4203	79.1036	75.3794	72.4247	86.1434	90.7623	93.1832	77.6183	73.329	68.6675	88.3687	94.8901	100.215	77.0852	71.1785	66.9641	85.4846	89.0102	91.2622	78.5262	74.351	70.2084
85.0583	87.1712	88.4835	79.8141	76.1277	73.1134	84.4623	89.9377	88.0469	84.3663	75.4701	75.3553	86.579	90.632	94.0615	79.3438	75.5026	72.4648	86.34	90.8072	93.1512	78.125	74.0265	69.5651	88.7747	95.3489	100.729	77.3556	71.3519	67.0797	85.7956	89.3024	91.5238	78.8869	74.7373	70.6141
84.5649	86.7636	88.1749	79.1823	75.4324	72.3806	83.8982	89.3185	87.4863	83.7779	74.853	74.7311	86.0497	90.1264	93.6092	78.7273	74.8306	71.7565	85.715	90.1334	92.4725	77.6198	73.6126	69.2521	88.2662	94.8964	100.341	76.7173	70.6273	66.3083	85.2012	88.6939	90.8924	78.3328	74.2043	70.0977
84.5171	86.7191	88.1633	79.1475	75.4015	72.3566	83.8622	89.2424	87.4626	83.7243	74.7439	74.6134	86.0353	90.1245	93.653	78.6428	74.7026	71.5961	85.6772	90.113	92.4804	77.5531	73.5502	69.197	88.3335	95.0783	100.637	76.5551	70.3316	65.9316	85.1646	88.6779	90.8799	78.2625	74.1112	69.9778
83.5471	85.8293	87.3622	78.0329	74.2075	71.0891	82.8196	88.098	86.4064	82.7121	73.692	73.5525	84.9712	88.9963	92.5206	77.6135	73.6768	70.5781	84.6989	89.2159	91.6452	76.4406	72.3908	67.9944	87.3727	94.1959	99.8426	75.4306	69.1096	64.6585	84.1154	87.6247	89.7998	77.2235	73.0712	68.9321
82.3564	84.5132	85.9592	77.0826	73.3805	70.37	81.7183	86.8679	85.2417	81.7104	72.7308	72.5826	83.8109	87.7327	91.1895	76.6123	72.741	69.6988	83.7043	88.3144	90.8413	75.2722	71.1492	66.671	86.3861	93.304	99.0565	74.2728	67.8624	63.3611	83.0474	86.5625	88.7578	76.1464	71.9802	67.8328
83.0468	85.1863	86.595	77.7287	73.9792	70.8702	82.4082	87.5797	85.9857	82.592	73.3054	73.1461	84.4685	88.3219	91.7506	77.3098	73.4562	70.4096	84.5481	89.3353	91.9798	75.7485	71.4474	66.7838	87.2715	94.401	100.354	74.7686	68.165	63.5468	83.7934	87.3679	89.5999	76.7541	72.5134	68.2748
84.1521	86.175	87.4741	78.8789	75.0352	71.759	83.619	88.7976	87.2253	84.0865	74.3876	74.2156	85.5341	89.2502	92.5829	78.553	74.7626	71.7423	85.95	91.0201	93.8424	76.6035	72.0219	67.0426	88.6819	96.0924	102.309	75.713	68.879	64.112	85.0407	88.7022	90.9991	77.8245	73.4641	69.0972
81.6271	83.0583	83.7923	77.2934	73.7043	70.5445	81.5068	86.3671	84.9001	82.1098	72.825	72.6432	83.1424	86.3982	89.3475	76.8875	73.4524	70.6799	84.3475	89.884	92.9864	74.1322	69.0337	63.4189	86.8505	94.4996	100.963	73.5685	66.6565	61.8325	83.1497	86.9081	89.3038	75.7217	71.2447	66.7765
75.6305	76.0223	77.0504	72.719	69.5462	66.603	76.0647	80.3857	79.1602	76.6953	68.5073	68.3146	77.2139	79.5535	81.71	72.3783	69.6106	67.2858	80.0138	86.2433	89.7296	68.0124	64.323	60.6405	81.6928	89.4473	96.0516	68.435	62.4122	58.9177	78.1644	82.0795	84.6507	70.4326	65.8255	61.7021
71.7819	73.8425	75.0992	66.4917	62.621	59.2577	71.0739	75.5036	74.3615	71.2431	63.169	63.0446	71.4971	73.4695	75.164	67.5356	65.2034	63.2608	72.7408	77.1002	81.8816	65.5389	62.2767	58.9196	74.026	79.0595	83.4811	65.4332	60.9871	57.9064	71.9913	74.9601	76.9276	66.3434	63.0208	59.8059
67.9258	70.3819	71.9288	62.1668	58.1432	54.6485	66.9582	71.3183	70.2876	67.0195	59.2681	59.1655	66.8731	68.2631	69.4183	63.8843	62.0634	60.4971	68.2332	71.9996	74.3587	61.8765	58.9822	56.0046	68.9232	72.8004	76.1089	62.1132	58.4748	55.9193	67.6557	70.3148	72.1233	62.5667	59.6128	56.7752
62.7368	65.6456	67.5871	56.382	53.0252	49.6171	61.4309	65.7383	64.7669	65.0123	54.0477	53.9734	60.815	61.6728	62.315	58.8336	57.6212	56.865	62.3269	65.5759	67.6295	56.8196	54.2954	51.7139	62.3866	65.0686	67.2746	57.4383	54.6826	52.7436	61.8352	64.1467	65.7687	57.4408	55.1724	53.4247
63.9812	66.2784	67.361	58.1838	45.127	30.9533	63.1392	67.5896	66.2844	68.9842	55.975	55.9354	61.49	61.3597	61.0155	61.4487	61.2373	60.7788	63.7878	66.7473	68.7712	58.8351	56.623	54.4239	62.8734	64.1608	65.1812	60.2132	58.55	57.4412	62.7048	63.982	64.9971	60.2068	58.7982	57.4307
62.7404	65.8295	67.4902	44.689	22.3185	5.1322	58.5137	60.462	60.8908	59.0957	53.4975	53.4833	58.6328	58.8117	58.2498	56.3619	54.3117	52.3326	57.9498	58.2766	58.0552	56.6841	55.0085	53.0034	58.1689	58.4959	58.5991	57.1161	56.3178	55.6816	59.3353	61.2555	62.4619	55.5815	53.4536	51.5456
52.0552	54.8899	56.449	39.6447	21.7616	7.9191	50.4293	52.5351	52.7713	50.9974	44.2545	44.2667	48.6446	48.021	47.2103	49.1548	48.2793	47.1306	50.0174	50.2892	50.0143	47.2249	45.4701	43.8157	49.0772	48.7844	48.3552	49.168	48.9744	48.8066	50.0944	51.0098	51.8448	47.9855	46.4788	45.0494
37.8913	40.8677	42.9847	32.5712	30.0443	27.4195	36.4689	39.7939	39.0303	37.8728	31.6335	31.6521	34.7658	34.2389	33.5612	35.6898	36.1062	36.3729	36.4245	37.8786	38.8413	33.949	32.7603	31.5929	34.9359	34.4131	33.7917	35.4781	35.5808	35.5118	36.2626	37.3659	38.3072	34.2349	33.2911	32.6942
28.5037	30.5851	32.058	24.8549	22.8159	21.089	27.6289	30.1927	29.5655	27.2272	24.1375	24.1646	26.1159	25.5085	24.7875	27.2849	27.8752	28.2255	27.5737	28.6235	29.2917	25.7799	24.8997	24.0417	26.1966	25.4921	24.7399	27.1443	27.5127	27.6205	27.4779	28.2901	29.0277	25.9904	25.2333	24.6153
19.1791	20.1798	20.8367	17.5249	16.6639	15.8928	18.9427	20.6243	20.1703	18.6648	16.9071	16.9334	17.7779	17.195	16.5477	18.9622	19.6146	20.051	19.0052	19.7765	20.2596	17.6916	17.0376	16.3945	17.9129	17.3028	16.6564	18.7535	19.098	19.1796	18.9335	19.5121	20.0661	17.868	17.3343	16.9031
11.8622	12.0419	12.0893	11.6639	11.597	11.4874	12.0878	13.1054	12.7885	11.8364	11.0737	11.0938	11.2873	10.8057	10.2836	12.2906	12.8676	13.2837	12.2782	12.8673	13.2217	11.2262	10.6856	10.1325	11.4956	11.0869	10.6328	11.9929	12.1745	12.1379	12.2082	12.6421	13.0702	11.3986	10.9733	10.6265
8.10292	7.87743	7.59587	8.51615	8.75056	8.87008	8.51094	9.14047	8.912	8.3568	8.02269	8.04164	7.9167	7.52315	7.11272	8.76525	9.27194	9.63913	8.64576	9.00828	9.20703	7.97475	7.59877	7.19543	8.09295	7.76479	7.401	8.51929	8.68334	8.65685	8.6367	8.93144	9.23325	8.07515	7.7901	7.55001
5.63338	4.928	4.24272	6.77409	7.35249	7.72519	6.31543	6.66229	6.4903	6.26039	6.24818	6.2649	5.85602	5.49052	5.12458	6.65087	7.13522	7.49592	6.52087	6.82161	6.97093	5.90526	5.52978	5.11266	6.08941	5.86197	5.59114	6.34913	6.43165	6.34923	6.49838	6.7363	6.98654	6.03061	5.7877	5.57439
6.5917	5.70257	4.9549	7.92467	8.58976	9.00554	7.38479	7.81641	7.56289	7.31342	7.32326	7.33867	6.87173	6.47483	6.07018	7.7517	8.27984	8.66408	7.89038	8.50886	8.81839	6.55127	5.68605	4.68994	7.30153	7.20183	6.9841	7.21241	7.0189	6.64423	7.70241	8.0769	8.4281	6.91927	6.48731	6.07036
9.61961	9.22115	8.741	10.2705	10.5985	10.7416	10.1737	10.9961	10.5883	10.099	9.68642	9.70816	9.6366	9.3127	8.91374	10.3918	10.8554	11.1626	10.7155	11.4289	11.7194	9.01247	7.86201	6.40198	10.0685	9.99155	9.73021	9.82076	9.48762	8.97887	10.4973	10.9791	11.4286	9.50709	8.93086	8.36764
14.49	14.9436	15.1378	13.7747	13.4312	13.047	14.558	16.1757	15.4307	14.2336	13.1788	13.2132	14.0104	13.9288	13.641	14.3788	14.6209	14.7308	14.9507	15.6312	15.8147	12.9735	11.4401	9.41498	14.2699	14.1815	13.831	13.9532	13.5321	12.9135	14.7858	15.389	15.9342	13.5331	12.8053	12.0697
10.9166	11.2086	11.3117	10.4274	10.1649	9.87338	10.9846	12.2143	11.6128	10.7533	9.93739	9.96469	10.713	10.7981	10.6926	10.7399	10.7873	10.7648	11.1519	11.4765	11.4715	9.91346	8.79433	7.77377	10.8413	10.8557	10.6553	10.499	10.1544	9.69136	11.1302	11.5447	11.9117	10.2542	9.72796	9.18713
12.3469	13.2621	14.1243	10.5705	9.53176	8.6967	11.7646	12.8307	12.3159	11.8683	10.6752	10.7018	11.8013	12.2005	12.3554	11.2961	11.0502	10.8142	11.8777	11.8642	11.9302	11.4637	10.2673	7.87242	11.7742	11.9548	11.8752	11.2091	11.2188	10.8909	11.8885	12.2706	12.5805	11.0641	11.0249	10.7009
7.3107	9.77717	11.7349	3.29153	1.64546	0.983612	5.06218	4.87629	5.01621	7.29717	5.43194	5.42833	5.62164	6.11996	6.52689	4.81316	4.42412	4.1041	5.83689	6.34088	6.59248	3.94319	2.72949	1.61863	5.71	6.17897	6.39696	4.65069	3.99064	3.50422	5.4555	5.73841	5.87535	4.77	4.28073	3.75085
0.596942	1.55262	3.00619	0.115114	0.0674124	0.0545174	0.221919	0.190988	0.21422	0.414038	0.281949	0.279717	0.282314	0.322373	0.371771	0.211045	0.18912	0.174077	0.417985	0.786966	1.0845	0.146063	0.101306	0.0697253	0.300167	0.373842	0.45213	0.198819	0.16496	0.14832	0.269751	0.300802	0.319403	0.209383	0.186221	0.16476
0.0446504	0.0731581	0.159386	0.0305767	0.0262916	0.0236017	0.0357553	0.0357661	0.0360061	0.0361273	0.0364479	0.036436	0.0365457	0.0373599	0.038211	0.0352382	0.0346385	0.0341904	0.0403378	0.0522399	0.0732985	0.0328377	0.0306095	0.0288668	0.0362627	0.0368826	0.0375846	0.0355352	0.0352245	0.0351417	0.0358077	0.0358999	0.0359138	0.0358172	0.0358875	0.0359725
0.0373978	0.045356	0.0542382	0.028131	0.0247843	0.0226569	0.0318814	0.0314826	0.0316272	0.0328306	0.0331988	0.0332041	0.0324481	0.0328581	0.0332482	0.0318277	0.0315479	0.0313455	0.0344267	0.0377117	0.0405227	0.0301239	0.0284092	0.0269632	0.0319968	0.0319104	0.0318697	0.0322601	0.0324367	0.0326307	0.0318167	0.0315594	0.0313597	0.0324504	0.0328726	0.0333068
0.037352	0.0430393	0.0484468	0.030236	0.0275006	0.0256122	0.0330627	0.0325297	0.0326123	0.0338568	0.0349288	0.0349406	0.0334103	0.0335199	0.0336256	0.0333484	0.0333709	0.0334028	0.0355258	0.038497	0.0407513	0.0315113	0.0298709	0.028534	0.0330209	0.0326733	0.0323963	0.0337115	0.0341218	0.0344476	0.0330013	0.0326389	0.0324022	0.0338267	0.0343828	0.0349566
0.0414012	0.0379514	0.0358729	0.0563381	0.0826336	0.105683	0.0439696	0.0390207	0.0400509	0.0584007	0.0594786	0.0594221	0.0429873	0.0400168	0.0378539	0.0504751	0.0576684	0.0641951	0.0606073	0.0850322	0.114321	0.0405365	0.039535	0.0375537	0.047428	0.0507728	0.0516179	0.0467216	0.0473612	0.0475813	0.0466294	0.0466468	0.0483428	0.0466094	0.0467018	0.0481654
0.0387114	0.0347782	0.0321457	0.0504918	0.0650284	0.0861209	0.0414739	0.0371776	0.0380207	0.0466269	0.0540571	0.0540496	0.0406152	0.037919	0.0358302	0.046852	0.0514978	0.0558649	0.04971	0.0622171	0.0795117	0.0389489	0.0354497	0.0327804	0.0431497	0.042787	0.0424897	0.0438907	0.0445443	0.0447293	0.043719	0.0436084	0.0438798	0.0437341	0.0438443	0.0439615
0.0410965	0.0350499	0.0317386	0.0790707	0.148619	0.266213	0.0475983	0.0402089	0.0418452	0.0609193	0.0821252	0.0820094	0.0456507	0.0408146	0.0376607	0.0609759	0.0761523	0.09314	0.0657204	0.107164	0.168614	0.0440257	0.0392033	0.0357902	0.0510582	0.0498255	0.0492555	0.0531455	0.0548634	0.0557619	0.052421	0.0520879	0.0543288	0.0525749	0.0525034	0.0529171
0.0469519	0.0397289	0.0355452	0.131958	0.359847	0.690502	0.0566244	0.0455075	0.0475872	0.126607	0.119255	0.118878	0.0534201	0.046542	0.042669	0.0759155	0.138246	0.178792	0.0825156	0.138077	0.227032	0.0520504	0.044961	0.0410141	0.0614115	0.0605237	0.0592364	0.064099	0.0650612	0.0678704	0.0658019	0.0650521	0.0660862	0.0639537	0.0628265	0.0670421
0.0834416	0.0562719	0.0473611	0.305288	0.655611	1.12099	0.127208	0.0837679	0.0929618	0.203631	0.309483	0.308727	0.111995	0.083596	0.0680554	0.205107	0.288844	0.371832	0.253427	0.487528	0.772753	0.0937062	0.0702097	0.0585659	0.145593	0.131792	0.12832	0.157168	0.165915	0.169318	0.159611	0.164367	0.17391	0.148175	0.143072	0.138845
1.13879	0.708851	0.453843	2.2689	3.04664	3.70496	1.55178	1.31974	1.36395	1.89873	2.10658	2.107	1.47237	1.27887	1.11443	1.85169	2.07195	2.23434	2.31922	3.21029	3.78544	1.09567	0.694758	0.457954	1.69339	1.72925	1.75724	1.63262	1.61332	1.57803	1.80803	1.95509	2.09312	1.52446	1.37731	1.24935
7.68237	7.31499	6.94935	8.21875	8.41956	8.512	8.0479	8.36349	8.17564	8.30715	7.7466	7.75564	8.16277	8.34515	8.41483	7.86608	7.70233	7.54199	8.60935	9.14857	9.31087	7.20041	6.34128	5.44696	8.33162	8.71078	8.91292	7.73412	7.44032	7.19685	8.34183	8.69567	8.9636	7.60267	7.15803	6.72537
10.0567	9.79893	9.51831	10.267	10.2682	10.2048	10.3422	10.964	10.6502	10.5274	9.6378	9.64941	10.5453	10.9416	11.1793	9.9192	9.59223	9.31292	10.6485	10.936	10.7924	9.54248	8.7751	7.89518	10.592	11.0169	11.2959	9.88695	9.53956	9.2548	10.5753	10.9674	11.2458	9.76566	9.27565	8.84824
11.1892	11.0889	10.9127	11.1195	10.9939	10.8273	11.3861	12.0604	11.7149	11.4543	10.5624	10.575	11.6275	12.1005	12.4079	10.8816	10.4921	10.0677	11.4178	11.4425	11.0815	10.7413	10.1457	9.42505	11.6079	12.0412	12.3295	10.9184	10.4703	10.1774	11.5543	11.9053	12.1457	10.8248	10.3901	9.96204
11.0914	11.0422	10.9133	10.9546	10.7473	10.5217	11.2597	11.9959	11.6559	11.2681	10.3218	10.3337	11.5186	12.0292	12.3744	10.6904	10.2621	9.90598	11.1686	10.9905	10.4876	10.7225	10.2311	9.58804	11.4638	11.8966	12.1884	10.7552	10.4017	10.123	11.3738	11.6963	11.9121	10.7027	10.289	9.87393
10.1113	10.1229	10.0555	9.88651	9.64657	9.40534	10.2194	10.8972	10.5934	10.2112	9.32758	9.33791	10.4659	10.9506	11.2882	9.6753	9.26699	8.93178	10.0345	9.74806	9.20071	9.81551	9.45278	8.9454	10.3893	10.775	11.0384	9.75892	9.44334	9.19924	10.289	10.5567	10.7312	9.7312	9.38455	9.03424
8.55658	8.60489	8.5841	8.30482	8.07452	7.85336	8.61718	9.18934	8.93922	8.5942	7.85159	7.85984	8.83048	9.24912	9.54759	8.14644	7.79417	7.5086	8.42447	8.13652	7.63904	8.30763	8.03762	7.65373	8.7457	9.05906	9.2752	8.23517	7.97945	7.78366	8.65822	8.87147	9.00797	8.21723	7.94379	7.66784
6.72621	6.77834	6.77677	6.50932	6.3193	6.22172	6.76886	7.22532	7.03133	6.73422	6.14003	6.14621	6.94218	7.28135	7.52691	6.38514	6.09789	5.86626	6.63328	6.42297	6.03965	6.49179	6.24713	5.90632	6.86236	7.10666	7.27506	6.46573	6.26478	6.11313	6.80301	6.97866	7.09052	6.44073	6.21231	5.9841
5.24496	5.35978	5.41633	4.96875	4.77237	4.60369	5.19034	5.45244	5.33796	5.22851	4.84582	4.85035	5.31662	5.53992	5.70402	4.9542	4.77033	4.62326	5.11939	4.9792	4.72843	5.03285	4.8848	4.67276	5.24708	5.38674	5.48069	5.02261	4.91023	4.83139	5.205	5.29906	5.35795	5.01576	4.90065	4.78523
3.39529	3.50805	3.57942	3.13698	2.96497	2.82388	3.3133	3.46573	3.40193	3.37207	3.11391	3.11681	3.40534	3.55371	3.66521	3.16377	3.04245	2.94584	3.33544	3.32518	3.22166	3.14936	2.97772	2.79972	3.34275	3.41639	3.46547	3.2246	3.16377	3.13596	3.3354	3.40463	3.44794	3.1989	3.11639	3.03541
2.56588	2.68372	2.76294	2.13921	2.01325	1.9081	2.33483	2.40082	2.36097	2.46147	2.3792	2.38138	2.37661	2.50024	2.57837	2.22792	2.15703	2.08966	2.45236	2.42245	2.51585	2.21371	2.05149	1.92981	2.3403	2.38389	2.29762	2.43356	2.35086	2.27656	2.33091	2.36488	2.38359	2.26582	2.22721	2.18965
2.48586	2.51948	2.59699	2.27474	2.13829	2.03262	2.38582	2.41006	2.40941	2.33368	2.3564	2.35851	2.43291	2.49414	2.53802	2.33377	2.28351	2.24331	2.33743	1.31649	1.37725	2.26089	2.16663	2.04944	2.36337	2.36704	2.37001	2.32062	2.25914	1.36657	2.39539	2.41478	2.42733	2.35899	2.33817	2.31939
2.38885	2.43291	2.47873	2.24518	2.1819	2.10573	2.32818	2.37129	2.34841	2.3819	2.29098	2.29309	2.36663	2.41957	2.45561	2.28221	2.23942	2.20402	2.39829	2.43885	2.44331	2.22406	2.14751	2.03825	2.33111	2.34149	2.37053	2.31647	2.31033	2.27997	2.34323	2.36838	2.38593	2.29489	2.26715	2.24096
2.69935	2.71532	2.71586	2.64056	2.58947	2.54123	2.68686	2.74328	2.71395	2.75648	2.63365	2.63611	2.72554	2.78193	2.81752	2.63621	2.59079	2.55184	2.7815	2.87926	2.90217	2.54863	2.41195	2.27143	2.69885	2.72234	2.73138	2.66283	2.64655	2.6317	2.71932	2.76571	2.79954	2.62817	2.57541	2.52555
3.35949	3.28051	3.2029	3.46575	3.49654	3.50766	3.44143	3.53231	3.48719	3.51833	3.34433	3.34746	3.48001	3.54585	3.58286	3.37639	3.32335	3.27549	3.57348	3.7284	3.77883	3.23994	3.04997	2.85387	3.46988	3.52064	3.54739	3.38834	3.35008	3.31656	3.50478	3.59272	3.6583	3.33026	3.229	3.13349
4.04514	3.8598	3.69715	4.34849	4.48618	4.57914	4.2308	4.34316	4.28594	4.31769	4.11615	4.11999	4.25994	4.31925	4.3434	4.16798	4.11973	4.07275	4.42451	4.63832	4.71985	3.97736	3.74343	3.50474	4.27344	4.34494	4.38414	4.18376	4.13077	4.08298	4.32583	4.45085	4.54591	4.07774	3.93442	3.79977
4.04863	3.64254	3.37948	4.56923	4.83107	5.02367	4.34032	4.45065	4.39296	4.33867	4.23669	4.24078	4.34939	4.38247	4.37899	4.30052	4.2731	4.23835	4.57782	4.88813	5.05252	4.03325	3.63579	3.3324	4.39146	4.46873	4.50954	4.26666	4.20965	4.15581	4.47091	4.62914	4.75212	4.15489	3.97286	3.80308
3.91541	3.58837	3.38779	4.51614	4.83193	5.07001	4.22779	4.28303	4.24171	4.35352	4.21811	4.22222	4.21088	4.19486	4.14899	4.2447	4.25906	4.25586	4.48519	4.81871	5.0107	3.94887	3.69263	3.4501	4.27344	4.3244	4.3454	4.19083	4.15368	4.11323	4.36274	4.50119	4.61585	4.08054	3.92024	3.77238
3.58462	3.21833	3.03454	4.15169	4.50845	4.7472	3.84549	3.84858	3.82616	3.85763	3.78726	3.79102	3.80782	3.75546	3.71344	3.91353	3.96627	3.99305	4.09869	4.4445	4.70228	3.47625	3.2789	3.10294	3.87864	3.89607	3.76401	3.85128	3.84483	3.82468	3.96747	4.0728	4.1633	3.75313	3.48591	3.37019
2.25711	2.02648	1.8458	2.76846	3.11242	3.38311	2.483	2.51187	2.49048	2.54665	2.52858	2.53136	2.45608	2.42833	2.38668	2.52209	2.5838	2.61948	2.70439	3.01644	3.2124	2.29868	2.13068	1.97406	2.50354	2.5232	2.52465	2.47014	2.45753	2.43996	2.5774	2.67768	2.76922	2.38583	2.27746	2.1785
2.46991	2.32703	2.2167	2.74137	2.96449	3.14974	2.594	2.5916	2.57873	2.6829	2.65863	2.66105	2.56999	2.53603	2.48621	2.63994	2.67977	2.71119	2.68848	2.85314	2.95985	2.51811	2.44868	2.36741	2.59785	2.60053	2.59775	2.60164	2.61769	2.61108	2.64201	2.67629	2.70943	2.56955	2.52989	2.49366
1.72156	1.62249	1.54249	1.91988	2.06027	2.1963	1.81393	1.81614	1.80534	1.86803	1.85392	1.85551	1.79502	1.77064	1.74087	1.84456	1.87216	1.88935	1.84072	1.89998	1.94249	1.7951	1.77051	1.74539	1.82341	1.82705	1.82402	1.81772	1.81809	1.81129	1.84014	1.8574	1.87555	1.80181	1.78062	1.76095
1.02468	0.941321	0.87631	1.19586	1.29921	1.4185	1.10457	1.10617	1.09857	1.13516	1.13117	1.1321	1.08924	1.07015	1.04813	1.12732	1.1485	1.16213	1.10275	1.10849	1.11925	1.10976	1.10947	1.10662	1.11478	1.1216	1.12329	1.10283	1.09882	1.09051	1.12172	1.13263	1.1445	1.09675	1.08276	1.06958
1.04601	0.970333	0.910614	1.19915	1.29009	1.38587	1.11983	1.12808	1.11845	1.14449	1.13519	1.13611	1.10598	1.09103	1.07239	1.13613	1.15277	1.16289	1.1016	1.08273	1.08116	1.13548	1.14674	1.15388	1.12872	1.13671	1.13949	1.11458	1.10886	1.09982	1.13205	1.14052	1.15006	1.11187	1.10058	1.08975
1.76757	1.68781	1.62147	1.92339	2.01209	2.10057	1.84592	1.86579	1.84957	1.88575	1.85765	1.85924	1.83007	1.81563	1.79384	1.86112	1.87808	1.88711	1.83924	1.8383	1.86376	1.84647	1.84452	1.83932	1.85109	1.85678	1.8554	1.84164	1.83949	1.83137	1.8616	1.87494	1.88922	1.83139	1.81478	1.79919
2.85303	2.75363	2.66746	3.03896	3.13788	3.24338	2.95915	3.02027	2.98635	3.0078	2.92626	2.9288	2.94094	2.93627	2.91596	2.95636	2.96393	2.96238	2.94147	2.94835	2.99404	2.94582	2.93912	2.92772	2.96198	2.9763	2.97769	2.93804	2.92913	2.91356	2.97923	3.00823	3.03522	2.91784	2.88325	2.85143
3.13275	2.99497	2.87823	3.38836	3.52389	3.69555	3.29112	3.40554	3.3532	3.32342	3.17882	3.18159	3.27559	3.29126	3.2832	3.25403	3.23997	3.22031	3.25438	3.28263	3.33379	3.25871	3.25142	3.23609	3.29882	3.3359	3.35235	3.23494	3.20446	3.1722	3.32061	3.37905	3.42734	3.20298	3.137	3.0754
3.93866	3.73929	3.57211	4.30846	4.54013	4.80907	4.16607	4.32375	4.25285	4.20934	4.00312	4.00662	4.15313	4.18352	4.18045	4.10768	4.08001	4.04664	4.16576	4.31523	4.42123	4.07365	4.02308	3.96604	4.18457	4.24449	4.27411	4.08216	4.03237	3.9835	4.22208	4.32074	4.39975	4.02627	3.91602	3.81343
4.97732	4.69013	4.45127	5.51053	5.96389	6.31254	5.29536	5.49113	5.40136	5.37123	5.09603	5.10041	5.28949	5.33572	5.337	5.21983	5.17904	5.13135	5.38229	5.76269	5.95853	5.09967	4.96355	4.82516	5.33669	5.42884	5.4778	5.18093	5.10506	5.03394	5.39657	5.55107	5.67264	5.09099	4.91792	4.75686
6.34037	5.97551	5.67213	7.18713	7.73588	8.1387	6.73698	6.96882	6.85797	6.86477	6.62901	6.63441	6.74413	6.81114	6.82106	6.66924	6.66921	6.64171	7.05718	7.54667	7.80873	6.44945	6.23554	6.02307	6.80523	6.93267	7.00428	6.59299	6.49068	6.39697	6.89189	7.13885	7.33468	6.47842	6.25214	6.04195
7.43915	6.98071	6.59823	8.70381	9.32954	9.79086	8.11732	8.31475	8.19749	8.32858	7.98948	7.99538	8.14294	8.19205	8.1662	8.05701	8.00028	7.92649	8.53044	9.08026	9.37619	7.6129	7.28153	6.99821	8.27353	8.46716	8.5834	7.94855	7.79258	7.65257	8.38336	8.68833	8.92427	7.77612	7.42735	7.1012
9.02126	8.16908	7.67704	10.4949	11.2161	11.7521	9.82732	10.091	9.93719	10.0498	9.61918	9.62562	9.90001	10.0207	10.0487	9.70282	9.5898	9.47036	10.2732	10.8923	11.2243	9.25513	8.76221	8.26993	10.0452	10.325	10.5055	9.58169	9.35614	9.16301	10.1359	10.502	10.7804	9.40591	8.98499	8.58824
10.4414	9.48741	8.68937	12.0901	12.8967	13.4941	11.3495	11.6708	11.4852	11.5768	11.0699	11.0766	11.4714	11.6608	11.7419	11.1633	10.9947	10.831	11.8268	12.504	12.8621	10.7147	10.1744	9.62964	11.6279	11.9876	12.2288	11.0324	10.7406	10.4973	11.6976	12.1198	12.4364	10.8558	10.3681	9.90565
11.8467	10.7687	9.86596	13.7103	14.6141	15.2885	12.8764	13.2493	13.0354	13.1083	12.5316	12.5384	13.0476	13.302	13.4322	12.6323	12.4082	12.1991	13.4031	14.1514	14.5395	12.1602	11.5493	10.9243	13.2201	13.6616	13.9643	12.4868	12.1258	11.8295	13.2735	13.7589	14.1182	12.304	11.7381	11.1976
13.3546	12.1582	11.1587	15.4092	16.3952	17.1397	14.4938	14.9152	14.675	14.7418	14.083	14.0898	14.7125	15.0302	15.2081	14.1905	13.9111	13.6568	15.0527	15.8497	16.2513	13.709	13.0398	12.346	14.897	15.4158	15.7771	14.0356	13.608	13.2626	14.9319	15.4738	15.871	13.8486	13.2136	12.6046
14.9243	13.6441	12.5726	17.1008	18.1355	18.915	16.1449	16.6221	16.3556	16.4237	15.655	15.6617	16.4086	16.7902	17.0174	15.7773	15.4411	15.1405	16.7068	17.519	17.9119	15.3175	14.6169	13.8834	16.5959	17.1822	17.5953	15.6216	15.1356	14.748	16.6092	17.1958	17.6222	15.4386	14.7519	14.092
16.4561	15.0824	13.925	18.758	19.8325	20.6389	17.7632	18.2927	18.0041	18.074	17.1841	17.1905	18.0747	18.522	18.7996	17.3271	16.9273	16.5747	18.3088	19.1124	19.4788	16.9071	16.1894	15.4533	18.2701	18.9334	19.4056	17.1662	16.6122	16.1756	18.2528	18.8823	19.3348	16.9912	16.2459	15.5253
17.6046	16.1795	14.9728	19.9608	21.0401	21.8457	18.9606	19.535	19.2314	19.2875	18.2962	18.3021	19.3097	19.8121	20.1347	18.4634	18.0098	17.6147	19.494	20.2998	20.6547	18.0807	17.3553	16.5764	19.4996	20.2134	20.7255	18.3094	17.709	17.2407	19.4622	20.1226	20.5931	18.1395	17.3565	16.598
17.0976	15.7932	14.6792	19.2098	20.1507	20.8442	18.3441	18.9219	18.6282	18.6451	17.6268	17.6315	18.6957	19.2114	19.5542	17.8203	17.3503	16.9463	18.7508	19.4123	19.6807	17.5779	16.9736	16.3152	18.8538	19.5471	20.049	17.6956	17.1076	16.6545	18.7869	19.3987	19.8297	17.5623	16.8357	16.1297
15.2547	14.1825	13.2565	16.9432	17.6694	18.196	16.284	16.8225	16.5606	16.5381	15.5731	15.5764	16.6112	17.0981	17.4321	15.778	15.3307	14.9519	16.5233	16.9816	17.1365	15.7	15.2682	14.7848	16.7272	17.3447	17.7961	15.6899	15.1603	14.7573	16.633	17.1455	17.5013	15.607	14.9959	14.3994
12.2769	11.5269	10.8678	13.4045	13.8627	14.1845	13.003	13.4686	13.2554	13.1937	12.3515	12.3535	13.2711	13.6877	13.9836	12.5557	12.1714	11.8505	13.0607	13.2815	13.3061	12.6365	12.4026	12.1169	13.3396	13.8356	14.2028	12.508	12.0802	11.7595	13.2298	13.6049	13.8599	12.4775	12.0267	11.5832
8.58279	8.20923	7.8589	9.09577	9.2636	9.36199	8.98048	9.37153	9.20739	9.04769	8.38944	8.39036	9.16732	9.49122	9.73094	8.60776	8.30692	8.06155	8.77183	8.64319	8.46269	8.90962	8.94102	8.92174	9.17804	9.51556	9.76996	8.60876	8.31201	8.09353	9.05079	9.25221	9.38201	8.64445	8.3971	8.14811
6.05894	5.88181	5.74577	6.2982	6.4763	6.41204	6.27492	6.62904	6.50828	6.41173	5.84189	5.84228	6.4063	6.65377	6.84261	6.01477	5.80706	5.61846	6.04085	5.80278	5.5563	6.32223	6.44563	6.52367	6.39052	6.62079	6.79665	6.03522	5.84823	5.69952	6.27526	6.43467	6.44919	6.10578	5.9538	5.83181
4.3605	4.2966	4.22304	4.40448	4.38106	4.34813	4.44192	4.60081	4.53387	4.4714	4.20463	4.2053	4.51233	4.64543	4.7469	4.28619	4.17056	4.07195	4.25585	4.06852	3.90603	4.50661	4.60211	4.66519	4.50512	4.62556	4.71909	4.29938	4.19436	4.11714	4.42389	4.45898	4.477	4.35091	4.30045	4.24456
2.62189	2.58241	2.53987	2.66435	2.66752	2.66282	2.65284	2.68368	2.66294	2.72263	2.62573	2.62638	2.68429	2.72462	2.75238	2.61705	2.58175	2.55197	2.62137	2.58042	2.53618	2.66452	2.6728	2.67005	2.68663	2.7286	2.75955	2.61606	2.58029	2.55189	2.6573	2.66522	2.66948	2.63608	2.62087	2.60258
2.09347	1.98562	1.89521	2.29614	2.39139	2.46233	2.17631	2.12214	2.1274	2.30636	2.30065	2.30124	2.19359	2.17177	2.15703	2.21454	2.22616	2.23147	2.30115	2.42733	2.51335	2.09514	2.00551	1.92216	2.20686	2.22249	2.23161	2.19209	2.18101	2.16868	2.22244	2.23926	2.25418	2.18494	2.15159	2.12928
1.22756	1.00921	0.85356	1.70538	2.00236	2.25344	1.40599	1.29456	1.31738	1.57589	1.6462	1.64603	1.42224	1.38287	1.34562	1.49401	1.53343	1.55991	1.72752	2.13082	2.44214	1.21526	1.01991	0.885256	1.4749	1.49334	1.50424	1.44411	1.42485	1.41283	1.51954	1.58523	1.63965	1.39539	1.3284	1.26894
2.66539	2.24169	1.92627	3.52519	4.02051	4.43814	3.01594	2.8629	2.89338	3.29524	3.33528	3.33377	3.07179	3.04557	3.0154	3.11532	3.1379	3.14725	3.6965	4.55114	5.18715	2.53905	2.09295	1.72351	3.17331	3.26373	3.3274	3.02257	2.94888	2.8886	3.25795	3.44317	3.5866	2.91285	2.72493	2.55724
4.37095	3.30293	2.79388	5.90394	6.54877	7.09464	5.23597	5.0678	5.10285	4.88495	5.26941	5.26513	5.3567	5.38026	5.38965	5.30469	4.9043	4.89938	5.7621	7.25474	8.31722	4.42773	3.57281	2.85274	5.52528	5.74873	5.91663	4.8124	4.24005	4.08999	5.6267	5.96757	6.22229	4.99125	4.64111	4.32619
5.9764	5.08595	4.40703	7.64986	8.52512	9.26495	6.74613	6.58166	6.62418	7.18607	7.02694	7.01825	6.95247	7.05204	7.12758	6.74551	6.63429	6.52923	8.32617	10.3056	11.6624	5.38012	4.15494	3.10799	7.21833	7.63627	7.95279	6.50611	6.14848	5.88615	7.35403	7.94142	8.36626	6.24423	5.62181	5.05838
7.59522	6.56391	5.76483	9.4726	10.436	11.2553	8.48007	8.3337	8.38034	8.98899	8.69896	8.68667	8.74591	8.90643	9.03659	8.42649	8.25013	8.09014	10.3544	12.6975	14.2889	6.77394	5.41137	4.13851	9.07951	9.64321	10.0879	8.12813	7.64261	7.29329	9.21428	9.94063	10.4585	7.82848	7.03963	6.31588
8.53455	7.48821	6.55884	10.5639	11.5143	12.3536	9.57569	9.37762	9.43322	10.013	9.65877	9.64354	9.85679	10.0251	10.1928	9.49761	9.29883	9.12146	11.5392	14.1028	15.8418	7.78464	5.8029	4.08139	10.2203	10.8129	11.4284	9.19	8.50661	8.0699	10.3349	11.1023	11.6508	8.88858	8.07488	7.3346
8.6089	7.55441	6.7408	10.5341	11.5223	12.3499	9.52067	9.37435	9.43169	10.0937	9.71638	9.70081	9.8102	9.99205	10.1491	9.44254	9.23968	9.05875	11.5945	14.2225	16.0268	7.64725	6.00536	4.60546	10.177	10.8131	11.317	9.11777	8.57303	8.19097	10.31	11.1082	11.6771	8.80577	7.95849	7.1876
7.48998	6.46792	5.68923	9.38577	10.3715	11.2054	8.36834	8.18157	8.25236	8.89942	8.6387	8.62301	8.63951	8.78722	8.91959	8.33225	8.16251	8.01077	10.4616	13.0703	14.8576	6.4938	4.84564	3.47433	9.00212	9.59513	10.0684	8.00837	7.50252	7.14547	9.15182	9.92749	10.4812	7.69135	6.87312	6.13227
5.29361	4.36182	3.67111	7.09953	8.06413	8.87968	6.09652	5.85492	5.93748	6.54589	6.49967	6.48543	6.31952	6.39852	6.4748	6.14232	6.04315	5.94988	8.14548	10.6423	12.3458	4.32887	2.83938	1.7219	6.66128	7.15214	7.53941	5.83296	5.41353	5.11446	6.83941	7.54608	8.05447	5.5166	4.78299	4.13061
2.91395	2.35158	1.95707	4.10229	4.80435	5.41395	3.3859	3.14446	3.2126	3.75675	3.86335	3.85569	3.49122	3.46422	3.44582	3.52301	3.53918	3.54521	4.8789	6.86545	8.33456	2.33648	1.51654	0.966691	3.70033	3.92277	4.09745	3.33237	3.15144	3.02005	3.86166	4.28144	4.60158	3.11835	2.73214	2.40311
0.868901	0.34265	0.377875	0.367178	0.755677	1.8412	0.274922	0.904773	0.96043	0.316942	0.444491	0.441574	1.14493	0.959384	0.830769	0.281208	0.303769	0.322999	1.55505	2.23555	3.77369	0.160673	0.1102	0.0848414	1.17195	0.775885	0.417264	0.260887	0.280629	0.802757	0.309413	0.37537	0.447262	0.227024	0.196709	0.175434
0.0888507	0.0799251	0.0734214	0.322673	0.167141	0.151841	0.194627	0.0851622	0.0872389	0.105496	0.337997	0.337976	0.188271	0.0906983	0.0871813	0.251816	0.29265	0.33775	0.151116	0.236075	1.08694	0.0792867	0.0658607	0.0572242	0.0988323	0.0981037	0.0993031	0.23487	0.262915	0.106416	0.230962	0.245507	0.262769	0.208488	0.196746	0.187664
0.116422	0.0923309	0.0744366	0.155783	0.23129	0.348733	0.130234	0.107832	0.112402	0.217712	0.172499	0.172646	0.130391	0.117456	0.109993	0.155476	0.151814	0.17133	0.213742	0.369912	0.561365	0.0990631	0.0743357	0.0597899	0.136494	0.133449	0.128268	0.146705	0.152108	0.143753	0.147477	0.15414	0.160033	0.137139	0.114861	0.114752
0.0911697	0.0780459	0.0697344	0.0559365	0.0687483	0.118852	0.104828	0.082088	0.0861822	0.10922	0.0617395	0.0616917	0.0999616	0.0862287	0.0790128	0.154759	0.0576035	0.0606742	0.183947	0.323586	0.105575	0.0843141	0.0634957	0.0528031	0.105912	0.0947636	0.0905007	0.141294	0.0544827	0.0559313	0.113584	0.107527	0.108146	0.139647	0.0522417	0.0526713
0.0396433	0.0383716	0.037298	0.0425738	0.0448058	0.0468731	0.0396826	0.0367526	0.0373448	0.0428092	0.0472027	0.0472348	0.0394747	0.0379346	0.0366734	0.0426766	0.044727	0.0465125	0.0462045	0.0554618	0.0660765	0.0371437	0.0341143	0.0317935	0.0401344	0.039239	0.0384868	0.0419513	0.0430768	0.0438096	0.040926	0.0406767	0.0406443	0.0413709	0.0417175	0.0420827
0.0329272	0.0321174	0.0315246	0.0348789	0.0364038	0.0380788	0.0327046	0.030306	0.030786	0.0352704	0.0390809	0.0391151	0.0324577	0.0311539	0.030099	0.0352863	0.037151	0.0387283	0.0377549	0.0443487	0.0519784	0.0309066	0.0286064	0.0268424	0.0329731	0.0321099	0.0314351	0.0346921	0.0358157	0.0365621	0.0335866	0.0331645	0.0330245	0.034315	0.0348018	0.0353019
0.0266168	0.0262364	0.0259164	0.0279553	0.0294762	0.0311078	0.0262711	0.0243452	0.0247146	0.0287512	0.031841	0.0318822	0.0259981	0.0249386	0.0240975	0.0284911	0.0302843	0.0319064	0.0298352	0.0345483	0.0401745	0.0252192	0.0236234	0.0224053	0.0263644	0.0255871	0.0249957	0.0280358	0.0292224	0.0300648	0.0267849	0.0262592	0.0260247	0.0278422	0.0285757	0.0293714
0.0244794	0.0234488	0.022669	0.027632	0.0308015	0.0261012	0.0247157	0.0224766	0.0228923	0.0280837	0.0316152	0.0316623	0.0244574	0.0232541	0.0223175	0.0273333	0.029428	0.0313234	0.0289352	0.0345713	0.0412892	0.0235788	0.0218325	0.0205442	0.024902	0.0240351	0.0233816	0.0267722	0.0280973	0.0290447	0.0253956	0.0248299	0.0245855	0.0265251	0.0273108	0.0281684
0.0225725	0.0212514	0.0203208	0.0264202	0.0303518	0.0353597	0.0231762	0.0210404	0.021449	0.0266572	0.0294802	0.0295118	0.023066	0.022004	0.0211495	0.0254606	0.0271332	0.0286031	0.0271048	0.0321952	0.0379543	0.0220662	0.020374	0.0190872	0.023544	0.0228809	0.0223441	0.0248925	0.0258255	0.0264305	0.0239843	0.0236254	0.0234866	0.0246556	0.0251278	0.0256153

## Sheet: Gluteus Maximus Anterior
Gluteus Maximus Anterior Origin AP +3.333 mm	Gluteus Maximus Anterior Origin AP +6.667 mm	Gluteus Maximus Anterior Origin AP +10 mm	Gluteus Maximus Anterior Origin AP -3.333 mm	Gluteus Maximus Anterior Origin AP -6.667 mm	Gluteus Maximus Anterior Origin AP -10 mm	Gluteus Maximus Anterior Origin CC +3.333 mm	Gluteus Maximus Anterior Origin CC +6.667 mm	Gluteus Maximus Anterior Origin CC +10 mm	Gluteus Maximus Anterior Origin CC -3.333 mm	Gluteus Maximus Anterior Origin CC -6.667 mm	Gluteus Maximus Anterior Origin CC -10 mm	Gluteus Maximus Anterior Origin LM +3.333 mm	Gluteus Maximus Anterior Origin LM +6.667 mm	Gluteus Maximus Anterior Origin LM +10 mm	Gluteus Maximus Anterior Origin LM -3.333 mm	Gluteus Maximus Anterior Origin LM -6.667 mm	Gluteus Maximus Anterior Origin LM -10 mm	Gluteus Maximus Anterior Insertion AP +3.333 mm	Gluteus Maximus Anterior Insertion AP +6.667 mm	Gluteus Maximus Anterior Insertion AP +10 mm	Gluteus Maximus Anterior Insertion AP -3.333 mm	Gluteus Maximus Anterior Insertion AP -6.667 mm	Gluteus Maximus Anterior Insertion AP -10 mm	Gluteus Maximus Anterior Insertion CC +3.333 mm	Gluteus Maximus Anterior Insertion CC +6.667 mm	Gluteus Maximus Anterior Insertion CC +10 mm	Gluteus Maximus Anterior Insertion CC -3.333 mm	Gluteus Maximus Anterior Insertion CC -6.667 mm	Gluteus Maximus Anterior Insertion CC -10 mm	Gluteus Maximus Anterior Insertion LM +3.333 mm	Gluteus Maximus Anterior Insertion LM +6.667 mm	Gluteus Maximus Anterior Insertion LM +10 mm	Gluteus Maximus Anterior Insertion LM -3.333 mm	Gluteus Maximus Anterior Insertion LM -6.667 mm	Gluteus Maximus Anterior Insertion LM -10 mm
10.0885	10.1825	9.9313	9.83948	9.7735	9.73639	10.2814	10.3469	10.5176	10.0016	9.81761	9.61907	10.7888	11.4499	12.0499	9.25184	8.48376	7.69927	10.706	11.1478	11.7337	9.53163	8.87779	8.33478	10.4581	10.9469	11.4223	9.65444	9.15805	8.78534	11.4796	12.7995	14.0186	8.49311	6.84828	5.26074
26.523	26.569	25.7427	26.3947	26.4396	26.4139	27.0396	27.1779	27.6846	26.4643	26.1428	25.7517	27.1791	27.7978	28.3911	25.8347	25.1214	24.3987	26.403	25.7268	25.4192	27.0235	27.1019	27.368	27.0406	27.5703	28.2095	26.0992	25.4771	25.1209	27.345	28.0338	28.6611	25.7498	24.8564	23.9913
15.6528	16.7502	17.3501	13.3055	12.4363	10.9544	15.6267	16.4609	17.6499	13.2437	12.2095	10.9385	14.5658	14.68	14.8192	14.3354	14.2522	14.201	13.4833	12.2378	11.1952	15.6124	16.7074	17.7482	14.7315	15.1428	15.6252	14.051	13.7332	13.4882	12.9923	11.5987	10.2906	16.0591	17.6753	19.4114
28.554	30.4863	31.5229	24.9595	23.2505	21.7454	27.9697	29.2279	30.8072	25.2045	23.9019	22.3744	26.3392	26.0753	25.9054	27.1563	27.6643	28.2466	26.0678	25.0602	24.4739	27.7232	28.8439	30.0205	26.8768	27.7036	28.4282	26.0624	25.675	25.3295	24.7159	22.8953	20.9678	28.8226	31.3311	34.1322
41.2923	41.4648	40.1812	40.5722	40.1897	39.5797	42.0503	42.4663	43.4568	40.4846	39.6789	38.7524	41.073	41.0479	41.0054	40.8347	40.6317	40.3657	39.5521	37.3029	35.6089	43.0173	44.468	45.9909	41.4198	41.9833	42.6364	40.5857	40.0175	39.7606	39.8512	38.6557	37.5066	42.3487	43.5905	45.017
43.1926	43.0183	41.2768	43.2771	43.3806	43.2657	44.1964	44.419	45.2555	43.156	42.5791	41.8831	43.916	44.2746	44.758	42.6437	41.8628	40.9931	42.2155	40.2524	38.904	45.0986	46.2448	47.654	43.9764	44.6945	45.5497	42.7818	41.9676	41.5542	43.4606	43.4239	43.3472	43.3131	43.0875	42.915
57.3095	57.0228	54.8093	57.6801	57.9796	57.9797	58.7631	59.0292	60.1602	57.437	56.7014	55.7783	58.784	59.7912	60.649	56.3174	54.9231	53.3865	56.275	53.8283	52.2182	59.8521	61.254	62.9567	58.6458	59.7288	61.0185	56.7934	55.5567	54.8901	58.4982	59.1013	59.6064	56.9169	55.9576	55.1041
64.3918	64.1725	61.7827	64.5582	64.7694	64.6888	65.997	66.3603	67.6766	64.3408	63.4582	62.323	66.1046	67.3855	68.5262	63.0044	61.2306	59.3036	63.227	60.5533	58.8216	67.0146	68.405	70.1542	65.8079	67.0592	68.5512	63.6623	62.2247	61.447	65.7443	66.5539	67.2506	63.6732	62.4095	61.247
66.0956	65.9356	63.5751	66.2528	66.3612	66.2858	67.7694	68.1794	69.5811	66.0007	65.0096	63.7728	68.0732	69.623	71.0008	64.4205	62.3579	60.1833	65.0882	62.52	60.9331	68.5386	69.7115	71.2967	67.6033	68.9322	70.5347	65.2955	63.7718	62.9202	67.7774	68.8284	69.7856	65.0432	63.5241	61.8466
67.4322	67.3474	65.0317	67.3728	67.5378	67.5227	69.1565	69.6286	71.1075	67.2124	66.2025	64.8446	69.6841	71.5878	73.2895	65.4312	63.1655	60.7934	66.6668	64.3382	62.9362	69.5547	70.4481	71.8055	69.0353	70.4692	72.1846	66.4725	64.8136	63.8422	69.4882	70.8888	72.2446	65.8311	63.707	61.6933
73.7214	73.7657	71.3548	73.4842	73.7127	73.5527	75.6128	76.1941	77.8702	73.3323	72.176	70.7079	76.1647	78.1683	80.1669	71.4225	68.9615	66.3953	73.0224	70.5841	69.2659	75.727	76.4832	78.0468	75.3757	77.0209	78.9847	72.6178	70.7736	69.7032	76.083	78.0026	79.7673	71.767	69.7959	68.2097
80.9855	81.0758	78.5465	80.7745	80.9431	80.7997	82.9591	83.6069	85.4659	80.5431	79.2788	77.7132	83.2112	85.4388	87.591	78.8222	76.502	74.0528	80.0713	77.6429	76.3649	83.7237	85.2233	87.2013	82.5649	84.3863	86.53	79.935	78.1933	77.2868	83.4175	85.5827	87.507	79.6735	77.974	76.4516
80.3524	80.3887	77.7359	80.1244	80.2854	80.1226	82.2372	82.8599	84.6573	79.9503	78.7311	77.2717	82.2594	83.9899	85.6459	78.4537	76.4425	74.3436	79.051	76.1279	74.8671	82.99	84.4385	86.3967	81.6856	83.0725	84.7461	79.4024	77.8039	77.0056	81.723	82.933	84.7282	79.336	77.9488	76.7385
78.2597	78.3727	75.8654	77.8756	77.9527	77.7118	80.0044	80.6296	82.3872	77.7643	76.5702	75.158	79.8945	81.4595	82.9608	76.4523	74.6362	72.7414	76.933	74.1131	72.4249	80.6886	82.0582	83.8951	79.3585	80.6038	82.117	77.338	75.8882	75.198	79.2411	79.9572	80.5743	77.4329	76.3337	75.4079
75.4642	75.6766	73.3644	74.8986	74.8835	74.5614	77.0525	77.6804	79.3907	74.865	73.701	72.3314	76.8854	78.3514	79.7629	73.6691	71.9777	70.2154	74.1806	71.5608	70.0318	77.5928	78.8136	80.4699	76.3449	77.4708	78.8483	74.5366	73.2071	72.6008	76.2003	76.7871	77.2816	74.662	73.7013	72.9074
76.9392	77.2476	74.9785	76.226	76.165	75.7847	78.471	79.1163	80.8449	76.2905	75.1156	73.7474	78.2911	79.7667	81.1916	75.0703	73.3825	71.6319	75.806	73.3669	72.0679	78.8127	79.8277	81.3012	77.7394	78.8505	80.2186	75.957	74.6257	74.0314	77.7204	78.4214	79.0254	75.9474	74.8629	73.9452
77.9189	78.3404	76.1695	76.9946	76.8527	76.3803	79.345	80.0058	81.7373	77.1884	76.0081	74.658	79.1089	80.5267	81.9017	76.003	74.3754	72.6806	76.9143	74.7138	73.6632	79.4601	80.2467	81.5103	78.5722	79.6346	80.949	76.8727	75.5717	75.0134	78.6424	79.388	80.0414	76.7708	75.6315	74.6546
76.3824	76.9247	74.9377	75.2546	75.0258	74.4651	77.6637	78.3256	80.0221	75.5543	74.3973	73.0768	77.3804	78.7242	80.0254	74.4409	72.8983	71.2999	75.5028	73.5719	72.7832	77.5637	78.13	79.1704	76.8497	77.8246	79.0408	75.2971	74.0704	73.5714	77.0034	77.7631	78.4276	75.1105	73.9692	72.9771
70.9335	71.5644	69.8406	69.6691	69.3671	68.758	72.0317	72.6716	74.2697	70.0346	68.9405	67.6923	71.7389	72.9809	74.1844	69.0246	67.6	66.1106	70.1814	68.5694	68.0336	71.7487	72.1143	72.9271	71.2062	72.0576	73.13	69.8585	68.7553	68.3329	71.4497	72.2112	72.8847	69.5857	68.4686	67.4946
65.3911	66.0707	64.5843	64.0579	63.7162	63.0943	66.3574	66.9823	68.4925	64.4484	63.41	62.2159	66.1074	67.3015	68.4574	63.4761	62.0689	60.5924	64.8125	63.523	63.2412	65.8678	66.0056	66.5547	65.5494	66.3126	67.2846	64.3322	63.319	62.9416	65.9336	66.7828	67.5468	63.9136	62.7254	61.6686
63.5631	64.3094	62.9511	62.1573	61.7917	61.1847	64.5004	65.1619	66.683	62.5576	61.5112	60.2901	64.3317	65.6132	66.8245	61.5334	60.0814	58.5826	63.2051	62.1961	62.1817	63.7244	63.6011	63.9102	63.6788	64.4045	65.3582	62.4957	61.5036	61.1241	64.2057	65.1926	66.0954	61.8944	60.557	59.3295
61.7974	62.6842	61.516	60.161	59.6925	59.0142	62.6485	63.3503	64.9072	60.6255	59.5493	58.2837	62.5076	63.8755	65.2167	59.6087	58.1181	56.5829	61.5245	60.7502	60.9675	61.6325	61.3304	61.4683	61.7873	62.4987	63.433	60.6208	59.6347	59.2524	62.4442	63.5507	64.5729	59.8842	58.4192	57.0544
58.0889	59.1277	58.2229	56.1941	55.5938	54.8272	58.8271	59.5693	61.1486	56.7082	55.6068	54.2884	58.7368	60.1761	61.5938	55.7043	54.1504	52.5538	57.8538	57.3173	57.7395	57.5818	57.1277	57.1061	57.9442	58.6543	59.5766	56.7705	55.7904	55.3922	58.7349	59.982	61.1484	55.9074	54.3204	52.8257
55.7493	56.8646	56.1089	53.709	53.0408	52.2308	56.4092	57.1657	58.7477	54.2684	53.1702	51.8342	56.3194	57.7562	59.2047	53.2944	51.7498	50.1568	55.5976	55.2602	55.8675	54.9897	54.3856	54.2178	55.5319	56.2425	57.1597	54.3638	53.3702	52.9798	56.4262	57.7849	59.0662	53.3823	51.7085	50.1084
54.4308	55.6228	54.9596	52.2847	51.5651	50.715	55.053	55.824	57.4155	52.8819	51.7612	50.4232	54.9411	56.3605	57.7503	51.9368	50.3944	48.8119	54.3501	54.1491	54.8937	53.5002	52.7844	52.511	54.159	54.863	55.7706	52.9883	52.017	51.6092	55.1243	56.549	57.8963	51.9513	50.2031	48.5463
51.8909	53.1488	52.6305	49.639	48.8686	47.9947	52.4015	53.1456	54.6842	50.3112	49.2319	47.9491	52.2342	53.5555	54.8688	49.4703	48.0501	46.5734	51.9363	51.9563	52.8957	50.708	49.8207	49.3995	51.6015	52.3377	53.2727	50.3535	49.3609	48.9167	52.6239	54.1514	55.6072	49.2691	47.4477	45.713
50.1988	51.4953	51.0687	47.9184	47.1489	46.2876	50.7008	51.4498	52.9808	48.639	47.5661	46.3091	50.5156	51.8097	53.0953	47.8308	46.478	45.1041	50.484	50.7835	52.0127	48.7933	47.6914	47.1044	50.0328	50.886	51.9396	48.5575	47.4597	46.9107	51.2052	52.9997	54.7206	47.3115	45.2258	43.2226
47.3412	48.6193	48.2624	45.1397	44.4102	43.5997	47.8037	48.5081	49.9606	45.9059	44.9061	43.7453	47.5616	48.7541	49.9783	45.205	43.9874	42.7093	47.8609	48.399	49.8337	45.7961	44.5306	43.8213	47.3174	48.2571	49.3953	45.6699	44.5116	43.8858	48.5489	50.497	52.3874	44.3682	42.1573	40.0349
44.0651	45.2644	44.9259	42.0278	41.377	40.641	44.6031	45.3302	46.7777	42.7543	41.7997	40.8136	44.4081	45.6897	47.3279	42.1191	41.1785	40.1486	44.77	45.4816	47.0899	42.5138	41.177	40.414	44.2135	45.2236	46.4296	42.4297	41.218	40.5253	45.5184	47.6212	49.6641	41.0426	38.6866	36.6
41.8678	42.9571	42.4838	40.0408	39.4818	38.842	42.7155	43.5952	45.1977	40.5143	39.3518	38.0968	42.7456	44.3606	45.9928	39.5553	38.147	37.1547	42.6246	43.2747	44.7935	40.5057	39.2293	38.5288	42.2217	43.2972	44.5602	40.3164	39.0198	38.2354	43.6888	45.9693	48.1273	38.6575	35.9428	33.38
41.2518	42.3054	41.7898	39.4953	38.9716	38.3682	42.144	43.021	44.6197	39.9443	38.7636	37.4876	42.1437	43.7151	45.2948	38.9798	37.3947	35.829	42.0723	42.7424	44.285	39.9177	38.6184	37.9103	41.6749	42.7752	44.0687	39.7247	38.4065	37.6008	43.1484	45.4206	47.6396	38.0393	35.2557	32.4587
40.765	41.7974	41.2554	39.0512	38.5502	37.9725	41.6879	42.5631	44.1633	39.4899	38.305	37.0373	41.6603	43.2048	44.7598	38.5422	37.005	35.4547	41.6379	42.3364	43.9086	39.4403	38.1123	37.3914	41.2556	42.394	43.7284	39.2332	37.8849	37.0521	42.7368	45.09	47.3191	37.5336	34.701	31.8467
40.2165	41.2184	40.6452	38.5642	38.0939	37.5459	41.1672	42.0281	43.623	38.9945	37.8154	36.5675	41.108	42.6214	44.1447	38.0689	36.5688	35.0598	41.1434	41.8567	43.447	38.9178	37.5719	36.8471	40.7783	41.9525	43.3265	38.695	37.3193	36.4592	42.2568	44.6403	46.9053	36.9919	34.1307	31.2476
39.1056	40.0652	39.4722	37.5325	37.0963	36.5871	40.0788	40.9301	42.5034	37.944	36.7806	35.561	40.0094	41.4792	42.9682	37.0427	35.583	34.1039	40.0763	40.8013	42.3923	37.8459	36.4939	35.7724	39.7527	40.9684	42.3871	37.5934	36.1904	35.2988	41.2129	43.6372	45.941	35.8991	33.0177	30.1175
37.3595	38.3138	37.7654	35.794	35.3511	34.8509	38.3273	39.1805	40.7447	36.1861	35.0283	33.8077	38.2826	39.7748	41.2796	35.2918	33.812	32.2039	38.3152	39.0458	40.6178	36.1014	34.7613	34.0485	38.0508	39.3109	40.776	35.8123	34.3846	33.4589	39.5094	41.9719	44.3229	34.1351	31.2447	28.3344
36.2761	37.2305	36.7073	34.711	34.2627	33.7703	37.2617	38.1287	39.7058	35.0857	33.9152	32.6721	37.2386	38.7648	40.305	34.1832	32.6299	30.7985	37.2404	37.9864	39.5629	35.012	33.6628	32.9503	37.04	38.372	39.916	34.6739	33.1936	32.2142	38.5109	41.0598	43.5043	32.9871	30.0356	27.0518
34.7711	35.7115	35.2185	33.2284	32.7806	32.3017	35.7632	36.6338	38.2037	33.5775	32.403	31.1322	35.7631	37.3049	38.8614	32.6706	30.983	28.9983	35.7258	36.471	38.0241	33.5235	32.1878	31.4901	35.5975	36.9846	38.5882	33.1364	31.624	30.6042	37.0571	39.6549	42.1578	31.4652	28.4856	25.4334
33.2967	34.2415	33.7983	31.7427	31.275	30.7917	34.3005	35.193	36.7739	32.0618	30.8338	29.428	34.3351	35.9212	37.5236	31.097	29.1348	27.0339	34.2477	35.0132	36.5661	32.033	30.6922	29.9934	34.2003	35.6709	37.365	31.5894	30.0163	28.9266	35.6634	38.352	40.9556	29.9106	26.8151	23.6205
31.3399	32.3042	31.9446	29.7039	29.147	28.6033	32.3595	33.2973	34.8844	29.938	28.588	27.0924	32.4609	34.0882	35.7263	28.8483	26.7926	24.6769	32.2554	33.0612	34.6179	30.007	28.6489	27.9278	32.317	33.8882	35.6792	29.5	27.8391	26.6415	33.7882	36.5688	39.263	27.7732	24.5714	21.3684
29.8861	30.8806	30.5775	28.116	27.4808	26.8667	30.9589	31.9269	33.4789	28.2797	26.8426	25.2927	31.0859	32.7517	34.4354	27.1222	24.9934	22.852	30.781	31.6425	33.2315	28.4353	27.0435	26.2602	30.9413	32.6553	34.5487	27.8817	26.1069	24.7954	32.4263	35.3223	38.1113	26.0999	22.8087	19.5664
27.9332	28.9828	28.817	26.0952	25.4235	24.7836	29.0175	30.1236	31.8016	26.2437	24.8074	23.2487	29.3163	31.1074	32.8233	25.117	22.9899	20.858	28.803	29.722	31.3376	26.4015	24.9745	24.2048	29.0577	30.9034	32.9686	25.8068	23.9823	22.6193	30.5727	33.6619	36.6031	24.0769	20.7874	17.5532
26.0866	27.197	27.1803	24.1442	23.4187	22.7327	27.1411	28.358	30.1266	24.2919	22.835	21.2445	27.5609	29.6123	31.4431	23.1783	21.0204	18.8621	26.9253	27.9042	29.554	24.4488	22.9948	22.1992	27.2401	29.1911	31.4009	23.8283	21.9472	20.5151	28.7219	31.9365	35.0944	22.1464	18.8407	15.5905
24.1283	25.4791	25.7764	21.7317	20.7831	19.8751	25.0891	26.4827	28.4064	21.9234	20.3459	18.5695	25.6792	28.1849	30.6002	20.7174	18.2927	15.8778	24.8055	25.8903	27.6231	22.1509	20.6295	19.7537	25.1323	27.185	29.5035	21.5547	19.5987	18.085	26.6075	29.9113	33.2123	19.8957	16.5413	13.2389
21.8638	23.1807	23.5403	19.5339	18.6017	17.7251	22.8252	24.2281	26.1157	19.7025	18.1481	16.4127	23.3991	25.8545	28.3426	18.5684	16.2211	13.8895	22.6106	23.7748	25.5513	19.8673	18.3019	17.406	23.0359	25.2146	27.6707	19.2152	17.173	15.556	24.4466	27.8233	31.2054	17.6147	14.2153	10.8646
19.4758	20.6904	21.0524	17.3379	16.4855	15.6958	20.4432	21.8042	23.6006	17.4689	15.9854	14.3536	20.9612	23.2697	25.6395	16.447	14.2652	12.1053	20.307	21.5096	23.28	17.5621	15.9943	15.1132	20.8324	23.0971	25.6421	16.8472	14.7598	13.0734	22.1514	25.5305	28.9225	15.3386	11.9616	8.63271
16.9738	18.1835	18.6479	14.8414	13.9774	13.182	17.8964	19.2666	21.0212	14.9596	13.5058	11.9051	18.4268	20.7057	23.0561	13.9925	11.8597	9.75556	17.7871	19.0275	20.7895	15.0326	13.4702	12.5892	18.3742	20.688	23.2802	14.2963	12.1911	10.4624	19.6045	22.9501	26.3153	12.882	9.56334	6.30447
14.6047	15.8186	16.3894	12.4599	11.5758	10.7654	15.4778	16.8604	18.5789	12.5679	11.14	9.56318	16.0286	18.2907	20.6307	11.6454	9.54678	7.48618	15.3845	16.6549	18.4019	12.631	11.0809	10.2022	16.0251	18.3749	21.0005	11.88	9.76831	8.01181	17.1691	20.4699	23.7967	10.5589	7.31506	4.19656
11.4635	12.6928	13.4159	9.28347	8.36366	7.52595	12.2697	13.6765	15.3527	9.3819	7.98277	6.43693	12.8561	15.1085	17.444	8.51007	6.44799	4.47147	12.2121	13.5455	15.2976	9.41865	7.86716	6.97885	12.9177	15.3309	18.017	8.6561	6.53124	4.76227	13.9652	17.2393	20.5475	7.44285	4.32446	1.72943
7.77458	9.03738	9.95769	5.54192	4.59308	3.75612	8.48282	9.92125	11.5517	5.6373	4.32277	2.93877	9.12396	11.3819	13.7288	4.84046	2.96462	1.50302	8.46135	9.86607	11.6224	5.64735	4.1627	3.3317	9.22129	11.6878	14.4238	4.91505	2.96946	1.60841	10.1592	13.3867	16.6591	3.88765	1.46822	0.34471
5.03332	6.31366	7.39675	2.88289	2.06276	1.44124	5.64546	7.1103	8.72516	2.97392	1.93433	1.05309	6.32894	8.61572	11.0117	2.33981	1.0837	0.427741	5.63829	7.08368	8.84556	2.97172	1.79306	1.24135	6.43233	8.95138	11.7575	2.38864	1.06655	0.449169	7.27945	10.4895	13.7651	1.68816	0.440776	0.106759
1.74905	2.87179	4.1006	0.482466	0.242321	0.134407	2.10266	3.41834	4.94497	0.531736	0.251034	0.115342	2.74689	4.96209	7.42189	0.343656	0.118154	0.0601795	2.11138	3.42094	5.10767	0.521418	0.212006	0.124486	2.769	5.16907	7.98684	0.370138	0.127169	0.0655852	3.43507	6.49204	9.71281	0.232603	0.0693165	0.0382641
1.01744	1.71862	2.67377	0.334536	0.197336	0.122897	1.18645	2.00678	3.13937	0.365136	0.206763	0.110593	1.57124	3.18463	5.41597	0.263682	0.115816	0.0598392	1.19367	2.01558	3.27304	0.356105	0.180656	0.118662	1.56828	3.28478	5.82263	0.276337	0.118632	0.0637573	1.95032	4.28081	7.28689	0.197624	0.0698467	0.0353335
0.462978	0.897509	1.66364	0.132929	0.0809076	0.0552233	0.11914	1.0234	1.01666	0.145299	0.0865813	0.0521529	0.758965	1.21932	3.77779	0.107373	0.0532434	0.0341772	0.521889	0.995007	1.8533	0.146318	0.0452523	0.0366795	0.178675	1.00133	3.64424	0.116372	0.0579942	0.0376275	0.243345	1.88143	5.02769	0.0870579	0.0401187	0.0264029
0.175305	0.40079	0.921933	0.0550045	0.0380911	0.0297886	0.197117	0.394385	0.881401	0.0599698	0.0416347	0.0305783	0.27748	1.00489	2.90734	0.0476603	0.0307523	0.0235531	0.190226	0.396562	0.83665	0.060852	0.0400739	0.0319151	0.256101	0.748817	2.22679	0.0528613	0.0344682	0.0269151	0.308644	1.12476	3.20678	0.0444895	0.0284767	0.0213484
0.0675859	0.149893	0.44986	0.0315931	0.0258056	0.0219674	0.0718898	0.152111	0.385424	0.0334376	0.0275413	0.022831	0.106326	0.463452	2.17467	0.0297559	0.0231337	0.0190952	0.0692527	0.132049	0.326009	0.0336929	0.0267712	0.0234394	0.0865817	0.282859	1.19374	0.0318931	0.0251825	0.0214157	0.108637	0.458704	1.88183	0.0292328	0.0222866	0.0180713
0.225444	0.092912	0.924807	0.0263168	0.0217358	0.0186905	0.226064	0.389132	0.74229	0.0280856	0.0234573	0.0195968	0.295921	0.416888	1.70957	0.0252528	0.0198571	0.016504	0.220419	0.0747342	0.668647	0.0283283	0.0230501	0.0202595	0.267993	0.597739	0.590981	0.027178	0.0219045	0.0188156	0.0630628	0.772968	0.990991	0.0614706	0.0197055	0.0160982
0.0351991	0.0574801	0.669458	0.0208956	0.0175832	0.0151888	0.0354761	0.0530599	0.10507	0.0220107	0.0190071	0.0161231	0.042888	0.56386	0.781965	0.0202409	0.0163671	0.0137832	0.0344522	0.0479718	0.0854418	0.0222482	0.0186524	0.0166536	0.0377547	0.0723268	0.250297	0.021666	0.0180999	0.0158642	0.0418525	0.0951972	0.397491	0.0203808	0.0165376	0.0138604
0.0570973	0.12147	0.330727	0.022904	0.0143169	0.0124825	0.055318	0.0329238	0.0577724	0.0248258	0.0196304	0.0133327	0.0291284	0.0485627	0.327828	0.0163916	0.0135309	0.0120197	0.0520827	0.059653	0.0411816	0.0255757	0.0153017	0.0140674	0.0260744	0.0354847	0.073111	0.0246411	0.0151312	0.0153996	0.0275154	0.0392661	0.462029	0.0168286	0.016422	0.0119794
0.0198699	0.0292058	0.102409	0.0125729	0.0108615	0.0095744	0.0225923	0.0222744	0.0281481	0.0131615	0.0117407	0.0108337	0.0222281	0.0309803	0.0692818	0.012361	0.0104912	0.00917634	0.0177653	0.0213425	0.0380511	0.0131944	0.0121854	0.0105299	0.0211844	0.0326336	0.0307275	0.0134274	0.0118297	0.0105805	0.0186211	0.0236519	0.0324589	0.012781	0.0112489	0.00965415
0.0123633	0.0173596	0.0378815	0.00904184	0.00744069	0.00656467	0.0123639	0.0140687	0.0171336	0.00903633	0.00813894	0.00719826	0.0130397	0.0179522	0.0442054	0.00851565	0.00729421	0.00639681	0.0118856	0.0146519	0.0174499	0.00906498	0.00806235	0.00735068	0.0116442	0.0152669	0.0230522	0.00925235	0.00835396	0.00770789	0.0120377	0.0143117	0.017737	0.0092213	0.00796448	0.00716663
0.00727155	0.0149204	0.0113511	0.00549893	0.00468323	0.0041622	0.00684847	0.00952465	0.0174445	0.0058398	0.00537196	0.00481496	0.00732256	0.0187255	0.0121758	0.00531734	0.00487816	0.00432618	0.00688197	0.00773478	0.00982905	0.00586192	0.00511784	0.00463782	0.00688625	0.00766758	0.0154164	0.00582289	0.00543016	0.00510648	0.00730483	0.00741711	0.0100661	0.00563069	0.00529221	0.00668377
0.0105072	0.0120284	0.0208618	0.00612369	0.00500755	0.00476371	0.0109819	0.0112664	0.014093	0.00661393	0.00545714	0.0049175	0.00989311	0.0100581	0.0213966	0.00673145	0.00501282	0.00448445	0.00748429	0.0084534	0.013313	0.00592996	0.005352	0.00496033	0.0102576	0.0126058	0.0173443	0.00744027	0.00662049	0.00596392	0.00986706	0.00839205	0.00965214	0.00672669	0.00599083	0.00527302
0.00920073	0.0109298	0.0134946	0.00699413	0.00625611	0.00566485	0.00902375	0.0102278	0.011749	0.00729284	0.00669678	0.00607152	0.00949733	0.0115851	0.0150871	0.00703446	0.00625554	0.00563989	0.00911433	0.0104072	0.0122003	0.00721146	0.00646779	0.00596328	0.00915807	0.0107091	0.013059	0.00726197	0.00657292	0.00606604	0.00927333	0.0108469	0.0130229	0.00712132	0.00636089	0.00572956
0.0106421	0.0123912	0.0149962	0.00830849	0.0075044	0.00685992	0.0105792	0.011976	0.0136633	0.00861697	0.00792426	0.00721734	0.0110341	0.0132678	0.0165712	0.00835908	0.00749076	0.00679622	0.0108091	0.0124517	0.0148584	0.00845129	0.00756516	0.00710862	0.0110456	0.0133846	0.0173035	0.00840584	0.00751642	0.00687008	0.0112004	0.0135432	0.0171942	0.00822583	0.00724286	0.00645766
0.0143481	0.0162489	0.021242	0.0124719	0.0113478	0.010327	0.0150778	0.0164071	0.0210197	0.0126607	0.0115545	0.0104438	0.0150172	0.0172584	0.0246239	0.0125251	0.0112151	0.0102573	0.0156024	0.0181969	0.0293078	0.0121002	0.0105249	0.00968997	0.0162906	0.0212451	0.0313369	0.0114111	0.00996657	0.00894375	0.0165772	0.0294373	0.0656783	0.0111135	0.0095272	0.00828302
0.0216222	0.0230691	0.0257078	0.0186991	0.0174002	0.0181617	0.0237219	0.0278648	0.0318435	0.0182804	0.0170746	0.0162524	0.0205479	0.0269899	0.03141	0.0198018	0.0173803	0.0165931	0.0225409	0.0271171	0.0345018	0.0168527	0.0147058	0.0134436	0.0373687	0.101655	0.174437	0.0160285	0.0135203	0.0121165	0.0389988	0.0417249	0.175898	0.0154687	0.0126919	0.01095
0.0438668	0.0433954	0.04517	0.0460423	0.0487271	0.0532346	0.0542051	0.0632403	0.0734057	0.0449855	0.0400687	0.0383905	0.0511527	0.0538593	0.0571203	0.0467804	0.0447486	0.0428369	0.0750307	0.152565	0.323611	0.0361664	0.0282603	0.025689	0.12152	0.457437	1.61413	0.0314915	0.0246542	0.0208591	0.144365	0.628655	2.00609	0.0290317	0.0219425	0.017749
0.462377	0.345438	0.268266	0.847099	1.14792	1.5933	0.701371	0.719974	0.727093	0.76283	0.740036	0.854457	0.575743	0.459796	0.369132	0.881644	1.0804	1.31601	1.14739	1.81719	2.70396	0.456639	0.248785	0.192648	1.67908	3.25789	5.24545	0.296551	0.134145	0.0719148	1.97597	3.94134	6.11584	0.21359	0.0730622	0.0368883
0.0143865	0.0143219	0.0142433	0.0147615	0.0141346	0.0143176	0.0143341	0.0144693	0.0151862	0.0148368	0.0146718	0.0148843	0.0139508	0.0136282	0.0136776	0.014902	0.0156445	0.0161427	0.0164968	0.0192421	0.0232368	0.0128729	0.0114943	0.0107125	0.0164041	0.0193501	0.0296585	0.0130555	0.0116351	0.0107373	0.0183984	0.0248378	0.0355808	0.0125749	0.0110139	0.00967286
0.0079208	0.00817983	0.00847363	0.00748201	0.00729897	0.00718365	0.00784971	0.00795806	0.0080569	0.00771532	0.00762147	0.00759695	0.00777557	0.00778478	0.00779698	0.00776496	0.00776322	0.00776362	0.00855714	0.00952684	0.0107387	0.00712211	0.00650805	0.00609701	0.00839414	0.00915768	0.0101443	0.00727758	0.00685786	0.00651493	0.00855244	0.0094915	0.0106552	0.0071093	0.00654953	0.00606242
0.00592688	0.00621048	0.00653374	0.00544974	0.00524481	0.00506853	0.00579792	0.00591604	0.00598771	0.00564544	0.00557554	0.00549905	0.00579797	0.00588315	0.0059781	0.00563867	0.00558714	0.00550004	0.0062417	0.00687261	0.00764684	0.00527179	0.00486355	0.00456145	0.00603378	0.0064072	0.00686153	0.00545321	0.00521759	0.00502072	0.00613146	0.00660265	0.00715174	0.00534823	0.00502529	0.00473313
0.0100452	0.0105496	0.0111253	0.00919035	0.00884177	0.00852694	0.00978495	0.00993475	0.0100754	0.00954784	0.00941874	0.00974561	0.0098034	0.00995848	0.0101267	0.00951919	0.00939105	0.00926963	0.0105621	0.0116497	0.0129927	0.00891685	0.00820533	0.00768538	0.0101355	0.0106899	0.0113533	0.00925931	0.00889586	0.00859224	0.010337	0.0111068	0.0120035	0.00905636	0.00852558	0.00804637
0.0102944	0.0108795	0.0115252	0.00931269	0.00890128	0.0085786	0.00997088	0.0101309	0.0102823	0.00970147	0.00956001	0.00942875	0.0100284	0.0102604	0.0104768	0.00965418	0.00950925	0.00934636	0.0107565	0.0118697	0.0136484	0.00906253	0.00838466	0.00781053	0.0102528	0.0107248	0.0112974	0.00951564	0.00916837	0.00892164	0.0104705	0.011203	0.0120011	0.00928448	0.00882018	0.00838637
0.00933408	0.00987029	0.0104886	0.00843717	0.00804193	0.007709	0.00899691	0.00911919	0.00923835	0.00877732	0.00866005	0.00853383	0.00903919	0.00922326	0.00943149	0.00872028	0.00859961	0.00845747	0.00951583	0.0102536	0.0111642	0.00831872	0.00782589	0.00741455	0.00906736	0.00927519	0.00951048	0.00872023	0.00855548	0.00841931	0.00911359	0.0093666	0.00965757	0.00865134	0.00845417	0.00824738
0.00900276	0.00950667	0.0100812	0.00814785	0.00778695	0.00745762	0.00865935	0.00875633	0.00885442	0.00846204	0.00837885	0.00827172	0.00869677	0.0088402	0.00899636	0.00843838	0.0083231	0.00821465	0.00904957	0.00959011	0.0102156	0.00812181	0.00773077	0.00737846	0.00864069	0.00872834	0.00882481	0.00848687	0.00841295	0.00834856	0.00859791	0.00864089	0.00869077	0.0085278	0.00849647	0.00847164
0.00950809	0.01001	0.0105788	0.0086514	0.00828737	0.00795058	0.0091429	0.00922357	0.00930923	0.00897003	0.00890023	0.0088013	0.0091608	0.00927087	0.00939134	0.00896345	0.00887599	0.00879422	0.00947911	0.00993636	0.0104516	0.00867119	0.00832833	0.00800279	0.00907348	0.00909553	0.00911964	0.00904001	0.00901983	0.00900173	0.0089656	0.00887987	0.00879961	0.00915814	0.00926444	0.00938055
0.0110622	0.0116116	0.0122311	0.0101167	0.00971187	0.00933487	0.0106394	0.0107106	0.0107883	0.010479	0.0104174	0.0103242	0.0106348	0.0107141	0.0108017	0.0104958	0.0104362	0.0103817	0.0110005	0.0114724	0.0120003	0.0101558	0.00979737	0.00944735	0.0105442	0.0105317	0.0105197	0.0105734	0.0105845	0.0105932	0.0103805	0.0102124	0.0100544	0.010757	0.0109653	0.0111916
0.0134778	0.0140986	0.0147932	0.0124003	0.0119353	0.0115	0.0129694	0.0130243	0.0130871	0.0128379	0.0127905	0.0127145	0.01293	0.012959	0.0129949	0.0128896	0.0128779	0.0128713	0.0134234	0.013979	0.0145984	0.0124289	0.012006	0.0115909	0.0128691	0.0128353	0.0128009	0.0129371	0.0129693	0.0129959	0.0126595	0.0124309	0.0122163	0.0131735	0.0134596	0.0137716
0.0230325	0.0233749	0.0237599	0.0223894	0.0220876	0.0215248	0.022239	0.0217835	0.0213747	0.0232604	0.0237491	0.0245374	0.0216313	0.0206571	0.0197783	0.0239233	0.0252471	0.0274587	0.0241842	0.0258967	0.0278459	0.0214564	0.0202845	0.0192929	0.022856	0.0229889	0.0231167	0.0226307	0.0225455	0.0224884	0.0230416	0.0261334	0.0265729	0.0224371	0.0219334	0.0217089
0.0250656	0.0252223	0.0253946	0.0247684	0.0246361	0.0245278	0.0242581	0.0236687	0.0231012	0.0257168	0.0263953	0.0275158	0.0235054	0.0222331	0.0210776	0.0265575	0.0284094	0.0306137	0.0266447	0.0286549	0.0309509	0.0234747	0.0221082	0.0209701	0.0250714	0.0251676	0.0252735	0.0248591	0.0248321	0.024789	0.0253482	0.0258243	0.0263556	0.0245666	0.0241995	0.023877
0.0362049	0.0353804	0.0347527	0.0398121	0.0407936	0.0420966	0.0350318	0.033112	0.0314727	0.0417461	0.0445937	0.0496849	0.0329201	0.0303456	0.0274073	0.0431599	0.0505808	0.0604537	0.0412556	0.0458258	0.0519194	0.0356049	0.0326897	0.0303961	0.03785	0.0381105	0.0383551	0.0370287	0.0369367	0.0383567	0.0392615	0.0412826	0.0452953	0.0357211	0.0339309	0.03267
0.0515065	0.0448746	0.0416312	0.0492046	0.0538118	0.0562378	0.0476271	0.0441019	0.0401567	0.0530002	0.0558481	0.065025	0.0419782	0.0378479	0.0331449	0.0612931	0.0757407	0.106385	0.0583438	0.0689707	0.083806	0.0440357	0.0392966	0.0358584	0.0506344	0.0528432	0.0538274	0.0488588	0.048281	0.048026	0.0530072	0.0586505	0.0739265	0.0486299	0.0460859	0.0435336
0.0520196	0.0511299	0.0504902	0.0563416	0.0570451	0.0572556	0.0517218	0.0487378	0.0443431	0.0598425	0.063969	0.071263	0.0482973	0.0427545	0.0383914	0.0650659	0.0773056	0.0937053	0.0636454	0.0708674	0.0851477	0.0493791	0.0443068	0.040536	0.0564886	0.0542679	0.0547639	0.0549441	0.0546161	0.0543002	0.0601818	0.0620942	0.0680299	0.0514997	0.0485638	0.0454488
0.0647729	0.0665193	0.0691289	0.0614301	0.0601679	0.0586314	0.0604457	0.0583474	0.0560771	0.0662877	0.0688864	0.0741112	0.0583737	0.0542274	0.0506545	0.0691179	0.0758011	0.0835284	0.0758106	0.0951766	0.124225	0.05447	0.047821	0.0433495	0.0650475	0.0666127	0.0682912	0.061916	0.0607293	0.0596587	0.0719489	0.0833081	0.097443	0.0566005	0.0517088	0.0473705
0.0997451	0.114513	0.156042	0.0747808	0.0687303	0.0638567	0.0908567	0.0922685	0.10867	0.0817991	0.0807535	0.0797033	0.0947947	0.102041	0.109074	0.0822454	0.0747531	0.0711456	0.114177	0.152762	0.215183	0.0689349	0.0591138	0.0523072	0.0945613	0.0993956	0.106653	0.0796272	0.0761992	0.0735347	0.110919	0.143555	0.221298	0.0701561	0.0611967	0.0544339
0.0823474	0.254152	0.306426	0.0709509	0.364527	0.0620531	0.086665	0.189213	0.190426	0.0758533	0.46107	0.0740167	0.079864	0.225069	0.250518	0.0732729	0.0704286	0.0678241	0.0895212	0.107851	0.135777	0.0696684	0.0590573	0.0531116	0.0788515	0.209125	0.229223	0.0743858	0.0720934	0.0702453	0.248741	0.34951	0.468222	0.0677275	0.0607594	0.0550072
0.567794	0.669223	0.795914	0.448662	0.0837005	0.0762817	0.498758	0.515405	0.524782	0.515183	0.102679	0.10032	0.549252	0.620135	0.146311	0.472631	0.425209	0.0837945	0.668129	0.209809	0.343207	0.389627	0.290618	0.0614147	0.521454	0.558185	0.597554	0.498743	0.467301	0.0923762	0.138112	0.199608	0.310539	0.394144	0.0718623	0.0625608
0.234044	0.291359	0.371618	0.157672	0.132618	0.114334	0.199413	0.208721	0.214549	0.185094	0.177089	0.168131	0.22793	0.272703	0.33034	0.164854	0.143328	0.12639	0.287835	0.44832	0.70818	0.13552	0.101904	0.0820884	0.208852	0.226961	0.247033	0.179147	0.164876	0.153926	0.288599	0.443154	0.68578	0.135354	0.102004	0.0804701
0.357234	0.440665	0.550468	0.24074	0.200931	0.171022	0.30552	0.319806	0.329206	0.283033	0.270647	0.259248	0.351449	0.423385	0.515647	0.249465	0.213602	0.187489	0.42922	0.636966	0.945227	0.207615	0.152783	0.11879	0.316213	0.34002	0.366055	0.276231	0.255724	0.23974	0.431237	0.640869	0.941856	0.206495	0.153169	0.11654
0.616151	0.72864	0.865696	0.441903	0.37701	0.325217	0.54006	0.559744	0.573302	0.509142	0.492209	0.469342	0.607862	0.707016	0.827383	0.455436	0.396507	0.346124	0.703396	0.943543	1.26074	0.391356	0.296564	0.23095	0.551183	0.579965	0.609927	0.501518	0.474093	0.45235	0.699444	0.92894	1.22447	0.393684	0.296891	0.22682
0.286834	0.342829	0.416367	0.196799	0.171784	0.152655	0.251426	0.260296	0.266402	0.223029	0.215624	0.206611	0.282215	0.308815	0.364386	0.21384	0.179682	0.161451	0.326674	0.450508	0.634091	0.179104	0.145547	0.124055	0.254472	0.265286	0.276352	0.221681	0.211365	0.203408	0.321693	0.437267	0.596177	0.18084	0.152819	0.127636
1.01717	1.11904	1.23968	0.823688	0.748624	0.682316	0.928456	0.94527	0.969701	0.895076	0.877969	0.854866	0.984761	1.06594	1.15431	0.843727	0.780873	0.723354	1.06282	1.24477	1.44537	0.780443	0.670999	0.578741	0.927167	0.943496	0.9595	0.896203	0.875607	0.859183	1.03527	1.17054	1.31588	0.799003	0.705334	0.613844
0.408333	0.466579	0.559682	0.317844	0.283774	0.252803	0.367959	0.37788	0.382809	0.350579	0.343306	0.334128	0.385179	0.413461	0.44514	0.338025	0.316711	0.307097	0.431047	0.517558	0.648985	0.303187	0.256989	0.213303	0.362682	0.36685	0.369409	0.357163	0.352762	0.347684	0.402403	0.440901	0.481774	0.324001	0.300933	0.268821
0.394461	0.405987	0.433762	0.265457	0.273618	0.234336	0.295575	0.392326	0.36948	0.322707	0.293369	0.29068	0.321796	0.311153	0.349399	0.361564	0.343323	0.280033	0.406149	0.447718	0.476025	0.251651	0.249279	0.185205	0.304924	0.307931	0.311384	0.302455	0.311826	0.309653	0.305062	0.327315	0.348692	0.359165	0.325733	0.31065
0.5009	0.149763	0.140672	0.44927	0.409061	0.374579	0.52317	0.5048	0.503261	0.505436	0.433474	0.468478	0.533343	0.54861	0.556044	0.505366	0.449223	0.398763	0.543885	0.155549	0.148167	0.438898	0.394807	0.354724	0.513078	0.511522	0.50831	0.515791	0.515635	0.514498	0.531357	0.507142	0.548755	0.506271	0.425445	0.115985
0.507265	0.559168	0.598193	0.440639	0.402942	0.369073	0.469185	0.474965	0.472926	0.458446	0.453268	0.463058	0.483717	0.503462	0.543992	0.448178	0.432399	0.41339	0.525661	0.59101	0.648664	0.411186	0.384244	0.337706	0.46339	0.4613	0.459868	0.466232	0.466182	0.465698	0.486674	0.527592	0.551069	0.444537	0.411485	0.393593
0.53761	0.594613	0.661302	0.440771	0.399864	0.363958	0.489997	0.495346	0.497389	0.480568	0.475373	0.467146	0.510192	0.535544	0.562906	0.464213	0.443653	0.424339	0.561749	0.651261	0.75546	0.420805	0.367593	0.3216	0.486	0.485165	0.483227	0.486318	0.484231	0.48246	0.526091	0.568527	0.613924	0.448996	0.414913	0.382872
0.632657	0.703118	0.78142	0.512289	0.461469	0.417178	0.573917	0.57965	0.581674	0.564317	0.557842	0.548124	0.608348	0.649773	0.694555	0.533603	0.500441	0.469486	0.678734	0.808079	0.962337	0.477876	0.403702	0.342035	0.572636	0.574849	0.575838	0.566962	0.560195	0.555366	0.64959	0.737832	0.835236	0.497882	0.435015	0.379077
0.982403	1.04508	1.14169	0.765923	0.687318	0.617846	0.900558	0.907287	0.910206	0.845329	0.833026	0.815968	0.916856	0.986661	1.05981	0.793423	0.773237	0.71882	1.06393	1.21995	1.44498	0.707695	0.586232	0.485705	0.863158	0.909534	0.91524	0.844767	0.827933	0.818635	0.999465	1.16087	1.33915	0.724222	0.61348	0.517309
0.861438	0.957787	1.05181	0.691872	0.284157	0.253991	0.780721	0.786441	0.788362	0.772392	0.361488	0.354091	0.852179	0.935447	1.0255	0.703461	0.29589	0.267572	0.965203	1.18667	1.48483	0.62087	0.228989	0.190545	0.787707	0.798949	0.809072	0.764944	0.745324	0.344799	0.964682	1.18527	1.46824	0.28424	0.227331	0.179591
1.62255	1.71781	1.79294	1.44631	1.36117	1.28788	1.53637	1.53393	1.53343	1.55018	1.5442	1.53739	1.61969	1.70783	1.80073	1.45396	1.37063	1.28928	1.76015	1.99671	2.2661	1.34368	1.16365	1.01139	1.55121	1.56705	1.58289	1.52802	1.49965	1.48327	1.7735	2.03396	2.30297	1.31945	1.12645	0.949994
2.42399	2.56368	2.5884	2.05023	1.98919	1.92891	2.36	2.34503	2.41233	2.38604	2.14605	2.1514	2.41882	2.54351	2.59436	2.05494	1.98883	1.92115	2.55762	2.80757	3.02386	1.95007	1.77663	1.51647	2.3778	2.39157	2.47775	2.35173	2.08415	2.07167	2.64308	2.85244	3.17844	1.91181	1.70988	1.41437
1.39017	1.42734	1.42915	1.30905	1.27237	1.2363	1.34862	1.33502	1.32781	1.38207	1.385	1.39426	1.40551	1.45548	1.49875	1.29472	1.23867	1.17673	1.53341	1.70063	1.89924	1.20076	1.04704	0.914113	1.37635	1.39662	1.41746	1.34163	1.3105	1.29026	1.58899	1.82263	2.05425	1.13386	0.927368	0.748187
3.13593	3.12525	3.05147	3.13411	3.16021	3.15745	3.13663	3.10725	3.09646	3.18352	3.19602	3.22228	3.11308	3.09326	3.06908	3.14704	3.16054	3.15919	3.21267	3.23706	3.30282	3.09911	3.04624	2.9848	3.14763	3.15409	3.15866	3.14082	3.1154	3.11849	3.21644	3.30037	3.36277	3.05817	2.95686	2.86387
3.34635	3.31218	3.1852	3.41304	3.46079	3.49585	3.39466	3.36971	3.38194	3.42686	3.42861	3.44865	3.33444	3.28102	3.22239	3.42397	3.46036	3.49135	3.3812	3.32535	3.31104	3.43095	3.43612	3.45741	3.39549	3.40704	3.42568	3.3827	3.36313	3.36639	3.40187	3.4076	3.40758	3.36882	3.34075	3.31644
3.04473	3.00094	2.86089	3.12608	3.18032	3.21972	3.10423	3.08333	3.09947	3.12926	3.12647	3.14452	3.02002	2.94604	2.86697	3.15007	3.20653	3.25767	3.06309	2.98008	2.93819	3.16123	3.18705	3.22956	3.10214	3.11591	3.1362	3.08663	3.06693	3.06975	3.08052	3.05963	3.03423	3.10339	3.10404	3.10989
3.41796	3.37318	3.21773	3.50002	3.55569	3.5953	3.48854	3.47138	3.49803	3.49912	3.48871	3.49938	3.39344	3.31882	3.23933	3.52446	3.58162	3.63358	3.41967	3.31103	3.24847	3.55852	3.60164	3.66289	3.47782	3.49414	3.51799	3.45939	3.43679	3.43936	3.43794	3.39982	3.35738	3.49585	3.51374	3.5388
4.25046	4.2153	4.04959	4.31454	4.36424	4.39645	4.32471	4.30972	4.34838	4.3211	4.30302	4.30437	4.23073	4.16884	4.10157	4.33404	4.37638	4.41264	4.24502	4.12677	4.06498	4.39138	4.43617	4.50229	4.30454	4.32401	4.35269	4.28224	4.25395	4.25611	4.26637	4.23048	4.18999	4.3172	4.33011	4.35165
6.24176	6.21282	5.98981	6.29225	6.34307	6.3697	6.34663	6.33841	6.41181	6.30551	6.26472	6.24287	6.23932	6.19577	6.14411	6.29524	6.3095	6.31495	6.2142	6.04161	5.95411	6.42596	6.49179	6.5898	6.30563	6.34101	6.39083	6.2599	6.2093	6.20564	6.26492	6.23331	6.19474	6.29736	6.29542	6.30584
7.22951	7.19016	6.90773	7.29872	7.36621	7.40185	7.37117	7.36747	7.4641	7.30975	7.25415	7.21764	7.26794	7.2491	7.21926	7.26401	7.24468	7.21353	7.20811	6.99856	6.89638	7.4564	7.52844	7.64401	7.32648	7.38243	7.45786	7.24544	7.16748	7.15222	7.32065	7.33668	7.34185	7.24501	7.18319	7.13492
7.67357	7.63752	7.34154	7.74052	7.81189	7.8496	7.82291	7.81898	7.92032	7.76329	7.70616	7.66477	7.76408	7.7939	7.81075	7.65791	7.5858	7.50049	7.69922	7.52434	7.46722	7.86631	7.89331	7.97209	7.79095	7.86248	7.9578	7.67834	7.57799	7.54896	7.8637	7.97155	8.06401	7.59148	7.42651	7.27201
7.22527	7.2106	6.95162	7.26169	7.32129	7.35146	7.36025	7.36141	7.45879	7.30628	7.2515	7.20654	7.38213	7.49131	7.58879	7.12333	6.97857	6.82256	7.33893	7.27402	7.32497	7.30323	7.23519	7.22506	7.35846	7.4528	7.57289	7.19706	7.06894	7.01432	7.55683	7.81308	8.04928	6.97392	6.65108	6.33292
7.05165	7.0585	6.83503	7.05352	7.09405	7.11424	7.181	7.18968	7.29137	7.11094	7.04701	6.98835	7.29039	7.49281	7.68234	6.84413	6.60655	6.35827	7.23766	7.27009	7.41654	7.02849	6.88146	6.79617	7.20523	7.33092	7.48233	6.98442	6.82421	6.73857	7.526	7.93327	8.31646	6.6297	6.15171	5.67704
6.73881	6.77911	6.59181	6.68783	6.68862	6.68085	6.85817	6.88359	6.99746	6.76191	6.67868	6.59545	7.0449	7.33776	7.62129	6.41851	6.0886	5.74862	7.00007	7.13616	7.38777	6.59353	6.34525	6.18218	6.91427	7.08752	7.28734	6.60949	6.40112	6.272	7.36745	7.95302	8.49898	6.13255	5.48387	4.82671
6.38966	6.48148	6.36145	6.2211	6.17216	6.11753	6.46952	6.51033	6.62937	6.34863	6.25551	6.16415	6.72233	7.09161	7.44539	5.95401	5.56849	5.17851	6.75791	7.06506	7.48361	6.05	5.66696	5.36369	6.56732	6.796	7.04877	6.1635	5.90925	5.73607	7.18367	7.98553	8.76171	5.54064	4.74684	3.98072
5.95064	6.09436	6.04605	5.66775	5.55002	5.4336	5.97721	6.03067	6.14747	5.84036	5.73051	5.61943	6.28961	6.72264	7.14209	5.41007	4.97875	4.55394	6.40244	6.85578	7.41625	5.40331	4.87922	4.45054	6.12881	6.40912	6.7131	5.6268	5.32938	5.11437	6.8647	7.85121	8.81844	4.88812	3.96975	3.13239
4.91683	5.133	5.18666	4.55629	4.34997	4.17104	4.88897	5.04923	5.1751	4.78554	4.64587	4.50163	5.36795	5.92322	6.48012	4.2959	3.78794	3.30452	5.56753	6.23475	6.97484	4.18748	3.49668	2.95899	5.16932	5.5252	5.91306	4.54036	4.17999	3.90749	6.1086	7.40288	8.67213	3.64103	2.58802	1.7479
4.52811	4.83072	4.96339	3.93329	3.65346	3.39641	4.45371	4.56929	4.71447	4.21744	4.04952	3.87357	4.93422	5.59756	6.27476	3.67059	3.09443	2.56384	5.21091	6.06309	7.02425	3.4807	2.66222	2.02953	4.70526	5.133	5.60046	3.93624	3.52173	3.20053	5.82235	7.36754	8.89792	2.90706	1.77592	0.971897
5.52895	5.82601	5.94693	4.94838	4.68799	4.44103	5.45537	5.56305	5.70419	5.22638	5.08324	4.91047	5.90215	6.53389	7.18946	4.72769	4.18752	3.67734	6.15873	6.9675	7.90727	4.54043	3.81306	3.20965	5.68628	6.09145	6.53597	4.96523	4.58837	4.28603	6.71217	8.19479	9.71411	4.04051	2.95599	2.07502
5.1666	5.58552	5.80204	4.33113	3.93524	3.57033	5.07325	5.26036	5.47566	4.6858	4.43702	4.16325	5.71384	6.62017	7.54308	3.97381	3.18724	2.47598	5.9845	7.0406	8.20901	3.78783	2.74045	1.95266	5.38106	5.9501	6.56349	4.3531	3.79606	3.36404	6.76022	8.67677	10.5584	3.04855	1.63726	0.757082
6.22314	6.6284	6.80775	5.42082	5.04596	4.69806	6.16532	6.35813	6.5947	5.75156	5.4931	5.2042	6.80617	7.74111	8.69889	5.03067	4.22918	3.4938	6.99003	7.98001	9.1097	4.94236	3.94755	3.16655	6.4544	7.02879	7.65465	5.42807	4.86894	4.43901	7.78902	9.70129	11.6043	4.17399	2.71744	1.61557
8.02111	8.34086	8.37135	7.38017	7.08542	6.80143	8.07469	8.25915	8.52204	7.64112	7.3712	7.06399	8.69725	9.61753	10.5338	6.87989	6.02197	5.20383	8.67798	9.41967	10.3107	7.01349	6.13015	5.41349	8.32959	8.89148	9.50534	7.31653	6.74455	6.30871	9.5266	11.2381	12.9101	6.11635	4.5706	3.22842
9.5768	9.74574	9.57178	9.24245	9.10987	8.9705	9.76906	9.90818	10.1639	9.38969	9.14505	8.8607	10.2965	11.076	11.8179	8.64848	7.81916	6.99439	10.0718	10.4648	11.0205	9.04388	8.43946	7.97314	9.97284	10.4661	11.0084	9.07452	8.54224	8.14785	10.9162	12.259	13.5343	8.05766	6.62313	5.25023
10.2017	10.2215	9.88505	10.1875	10.2361	10.2585	10.4709	10.5382	10.7487	10.2414	10.0841	9.89915	10.7978	11.3191	11.8196	9.66745	9.06665	8.43816	10.4891	10.5277	10.7372	10.1796	9.94406	9.82827	10.6021	10.9567	11.3597	9.96187	9.56186	9.29047	11.1776	12.0261	12.8272	9.31665	8.32537	7.32628
11.3985	11.3568	10.9247	11.464	11.5439	11.5784	11.6561	11.6866	11.8738	11.4877	11.3742	11.2493	11.7167	11.9504	12.1698	11.1906	10.9053	10.6046	11.432	11.1628	11.0626	11.6719	11.6882	11.7922	11.6889	11.9164	12.1918	11.2904	11.0243	10.8758	11.8634	12.2057	12.5225	11.0883	10.6584	10.2407
10.0827	10.0225	9.60828	10.1663	10.2404	10.2828	10.322	10.3408	10.5043	10.1716	10.0548	9.94381	10.2881	10.4227	10.5431	9.98597	9.80757	9.58992	10.0201	9.67184	9.489	10.4334	10.5698	10.7783	10.2916	10.4524	10.6518	10.0384	9.84806	9.75708	10.3309	10.4643	10.5374	9.98312	9.76471	9.5617
7.14844	7.13727	6.893	7.14622	7.17035	7.17798	7.27499	7.29123	7.40274	7.16466	7.09343	7.02372	7.22065	7.27038	7.31296	7.08727	7.0173	6.93978	7.08712	6.8756	6.76068	7.36516	7.48444	7.64108	7.24343	7.33498	7.44748	7.10262	7.01187	6.98056	7.22811	7.26217	7.28326	7.15749	7.1372	7.13227
3.47325	3.47649	3.12235	3.466	3.47302	3.46943	3.50634	3.50163	3.53481	3.4868	3.46961	3.45684	3.47566	3.47511	3.47158	3.46533	3.4557	3.44292	3.45767	3.39241	3.38172	3.53001	3.55119	3.5854	3.48838	3.5051	3.5287	3.46648	3.44243	3.43915	3.46332	3.44294	3.43896	3.48853	3.49205	3.5009
1.65854	1.6678	1.65502	1.63285	1.62789	1.62157	1.64048	1.62113	1.60923	1.66878	1.68075	1.70222	1.62823	1.60387	1.57842	1.67439	1.69587	1.71641	1.71147	1.76207	1.82566	1.59751	1.54374	1.49834	1.66029	1.66632	1.67401	1.63964	1.63105	1.62702	1.68204	1.70844	1.73289	1.61328	1.58039	1.54816
0.304416	0.307672	0.317269	0.291996	0.285732	0.28089	0.287762	0.278095	0.26717	0.311939	0.321333	0.337522	0.283327	0.268166	0.253875	0.316885	0.33507	0.35079	0.346826	0.401997	0.473872	0.260684	0.227102	0.201787	0.309274	0.315367	0.32472	0.291257	0.28347	0.27647	0.333544	0.376872	0.424562	0.267253	0.23855	0.213176
0.326296	0.341539	0.361577	0.298172	0.284955	0.274271	0.303657	0.296072	0.285838	0.324115	0.330943	0.344185	0.302601	0.291715	0.281375	0.326486	0.339419	0.353186	0.3814	0.468877	0.577185	0.260299	0.216065	0.18412	0.331631	0.349189	0.367488	0.298994	0.284744	0.271799	0.372981	0.441395	0.521396	0.264362	0.2231	0.186693
0.360423	0.225945	0.105115	0.313583	0.292679	0.275479	0.332007	0.328822	0.321263	0.344832	0.34749	0.355288	0.335481	0.332344	0.329666	0.172601	0.199494	0.085336	0.424662	0.327813	0.183746	0.271679	0.218157	0.18031	0.362259	0.386137	0.218502	0.319185	0.300421	0.283273	0.411711	0.298409	0.374684	0.278799	0.230048	0.189452
0.0616087	0.0668264	0.0742045	0.0534699	0.0502403	0.0476239	0.0573534	0.0594959	0.0590854	0.0578101	0.0576207	0.0578783	0.0601477	0.0607757	0.0615118	0.0573216	0.0570632	0.0567942	0.0703876	0.0913501	0.125743	0.0490485	0.0428302	0.038608	0.0611187	0.0649979	0.0694562	0.0548205	0.0522083	0.0500154	0.0683694	0.0843571	0.107596	0.0513266	0.0453667	0.0408225
0.0465797	0.0501112	0.0551234	0.0411015	0.0388354	0.03695	0.0437963	0.0440483	0.0440219	0.0439308	0.0436133	0.0435116	0.0442991	0.0449125	0.0456024	0.0435038	0.0430492	0.0426415	0.0516908	0.0644476	0.084781	0.0384298	0.0341481	0.0311131	0.0459577	0.0484775	0.0513055	0.0421669	0.0404013	0.0390104	0.0501379	0.058794	0.0716325	0.0392936	0.0355267	0.0325031
0.0359567	0.0379574	0.0402663	0.0543645	0.0491041	0.0298345	0.0613972	0.0344371	0.0619359	0.0605515	0.0597864	0.0340373	0.0624864	0.0348305	0.0651846	0.0340726	0.0338382	0.0336128	0.0385705	0.0441239	0.0518414	0.0479633	0.0390381	0.0259979	0.0668531	0.0732493	0.080876	0.0566359	0.0525353	0.0490282	0.0772359	0.0412148	0.133718	0.0315606	0.0415637	0.0356072
0.0457941	0.049365	0.05502	0.0399475	0.0371556	0.0348708	0.0430548	0.0435517	0.0435451	0.0428023	0.0423131	0.0420789	0.0439656	0.0457501	0.047047	0.0422068	0.0409571	0.040268	0.0526767	0.0686088	0.093956	0.0362601	0.0310245	0.0274444	0.0461057	0.0496617	0.0531958	0.0404849	0.0381335	0.0364985	0.0516778	0.0629022	0.0800873	0.0366224	0.0319702	0.0282862
0.0363132	0.0392588	0.0432809	0.0315882	0.0297401	0.0281833	0.0341261	0.034419	0.0344389	0.0338736	0.0335651	0.0334362	0.0343991	0.0347994	0.0352523	0.0337046	0.0334505	0.033245	0.0405022	0.0504964	0.0663659	0.0294376	0.0259768	0.0235656	0.035977	0.0381343	0.0406159	0.0324279	0.0309994	0.0297465	0.0390457	0.0457579	0.0552582	0.0302422	0.0273251	0.0249554
0.0282149	0.0296301	0.0312881	0.0258368	0.0247956	0.0238844	0.0270772	0.0270773	0.0270408	0.0271479	0.0270663	0.0270954	0.0271197	0.0271461	0.0271901	0.0270947	0.0271151	0.0271502	0.030091	0.0339088	0.0391342	0.0247051	0.0226352	0.0210462	0.0279434	0.0288016	0.0297956	0.0263858	0.0256676	0.0250483	0.0291199	0.0316969	0.0348061	0.0253181	0.0238544	0.0224895
0.0312262	0.0328415	0.0349248	0.0284986	0.0273358	0.0263558	0.0297284	0.0296269	0.0293945	0.0301415	0.030185	0.0304614	0.0296336	0.0293547	0.029104	0.0302899	0.0306665	0.0311048	0.0340761	0.0399643	0.0484334	0.0268091	0.0242549	0.0223866	0.0311417	0.0324722	0.0340926	0.0289431	0.0280178	0.027204	0.0330643	0.0371653	0.0423174	0.0275245	0.0255713	0.0239243
0.0264364	0.0273656	0.0283898	0.0247698	0.0240358	0.0233711	0.025436	0.0263257	0.0258933	0.0258543	0.0259767	0.0262427	0.0262583	0.0249128	0.0244689	0.0260586	0.0265065	0.0269809	0.0277189	0.0301931	0.0332875	0.0238684	0.0222799	0.0209889	0.0260477	0.0264578	0.0273084	0.0263624	0.0249752	0.024585	0.0265994	0.0276608	0.0287657	0.0247287	0.0238923	0.0231033
0.0258112	0.0265549	0.0273841	0.0244735	0.023866	0.0233494	0.0248411	0.0244217	0.0241597	0.0254955	0.0257654	0.0262271	0.0243644	0.0238214	0.0233185	0.0258782	0.0268305	0.0268828	0.026982	0.0291528	0.031733	0.0236036	0.0221923	0.0210261	0.0254634	0.0258644	0.0256696	0.0247297	0.0245252	0.0243398	0.0255334	0.0261215	0.0267755	0.0243898	0.02388	0.0233779
0.0264114	0.0270244	0.0277237	0.0253478	0.0248136	0.0244885	0.0254124	0.0250355	0.0245792	0.0264332	0.0268352	0.027575	0.0250024	0.0241466	0.0232322	0.0269624	0.0276647	0.0292069	0.0278432	0.0301604	0.0328847	0.0242905	0.0228257	0.0217155	0.0261772	0.0264203	0.0266961	0.0256183	0.025472	0.0252542	0.0266354	0.027482	0.0284058	0.0251943	0.0246661	0.0241785
0.0261826	0.0264689	0.0269507	0.0263587	0.0261192	0.0262801	0.024986	0.0241782	0.0235049	0.0273929	0.029176	0.0315077	0.0241836	0.0229659	0.0220438	0.0298581	0.023716	0.0245353	0.0277899	0.0300158	0.0324811	0.0246071	0.0230563	0.0218137	0.0261879	0.0264159	0.0265688	0.0257087	0.0255304	0.0253739	0.026875	0.0274595	0.0281163	0.025296	0.0247398	0.0241891
0.0201319	0.020635	0.0211812	0.0192149	0.0188008	0.0184141	0.0193874	0.0191355	0.018886	0.019945	0.020184	0.0205493	0.0190613	0.0185037	0.017974	0.0202928	0.0209641	0.0216964	0.0207048	0.0218916	0.0232296	0.0187329	0.0178841	0.0171261	0.0196284	0.0195757	0.0195166	0.0196972	0.0197527	0.0197885	0.0195994	0.019552	0.0195113	0.0197245	0.019802	0.0198923
0.0176419	0.0180745	0.0185444	0.0168475	0.0164969	0.0161548	0.0169887	0.0167529	0.0165211	0.0174838	0.0177041	0.0180321	0.0166878	0.0161824	0.0157053	0.0178133	0.0184365	0.0191256	0.0180816	0.0190442	0.02012	0.0164632	0.0157719	0.0151328	0.017166	0.0170858	0.0169954	0.0172989	0.0173853	0.0174518	0.017096	0.0169762	0.0168795	0.0173746	0.0175174	0.0176918
0.015926	0.0162827	0.0166779	0.0152757	0.0149799	0.0147283	0.0153163	0.0150731	0.0148425	0.0158496	0.0160985	0.016469	0.015004	0.0144845	0.0140039	0.0162134	0.0169227	0.0177714	0.0162885	0.0170935	0.0179848	0.0149426	0.0143653	0.0138559	0.01548	0.0153689	0.0152478	0.0156734	0.0157913	0.0158893	0.0153822	0.0152094	0.0150488	0.0157877	0.0160114	0.0162543
0.015212	0.0154545	0.0157407	0.0147456	0.0145822	0.0143781	0.0146404	0.0143417	0.0140628	0.0153034	0.0156136	0.0161061	0.0143004	0.0137096	0.0131727	0.0157154	0.0165775	0.0175693	0.0156827	0.0165078	0.0174229	0.0143174	0.0137331	0.0132629	0.0148964	0.0148133	0.014713	0.0150358	0.0151416	0.0152079	0.0148384	0.0147477	0.0146607	0.0150987	0.0151594	0.0153337
0.0145374	0.0147176	0.0149229	0.0142181	0.014168	0.0140343	0.0140214	0.01371	0.0134134	0.014746	0.0150803	0.0156593	0.0136935	0.0130958	0.0125573	0.0151413	0.016011	0.0171181	0.0151038	0.0159623	0.0169253	0.0137269	0.0131982	0.0126708	0.0143453	0.0143012	0.0142544	0.0143979	0.0144572	0.0144958	0.0143457	0.0143468	0.0143485	0.0144083	0.0144705	0.0145397

## Sheet: Gluteus Maximus Middle
Gluteus Maximus Middle Origin AP +3.333 mm	Gluteus Maximus Middle Origin AP +6.667 mm	Gluteus Maximus Middle Origin AP +10 mm	Gluteus Maximus Middle Origin AP -3.333 mm	Gluteus Maximus Middle Origin AP -6.667 mm	Gluteus Maximus Middle Origin AP -10 mm	Gluteus Maximus Middle Origin CC +3.333 mm	Gluteus Maximus Middle Origin CC +6.667 mm	Gluteus Maximus Middle Origin CC +10 mm	Gluteus Maximus Middle Origin CC -3.333 mm	Gluteus Maximus Middle Origin CC -6.667 mm	Gluteus Maximus Middle Origin CC -10 mm	Gluteus Maximus Middle Origin LM +3.333 mm	Gluteus Maximus Middle Origin LM +6.667 mm	Gluteus Maximus Middle Origin LM +10 mm	Gluteus Maximus Middle Origin LM -3.333 mm	Gluteus Maximus Middle Origin LM -6.667 mm	Gluteus Maximus Middle Origin LM -10 mm	Gluteus Maximus Middle Insertion AP +3.333 mm	Gluteus Maximus Middle Insertion AP +6.667 mm	Gluteus Maximus Middle Insertion AP +10 mm	Gluteus Maximus Middle Insertion AP -3.333 mm	Gluteus Maximus Middle Insertion AP -6.667 mm	Gluteus Maximus Middle Insertion AP -10 mm	Gluteus Maximus Middle Insertion CC +3.333 mm	Gluteus Maximus Middle Insertion CC +6.667 mm	Gluteus Maximus Middle Insertion CC +10 mm	Gluteus Maximus Middle Insertion CC -3.333 mm	Gluteus Maximus Middle Insertion CC -6.667 mm	Gluteus Maximus Middle Insertion CC -10 mm	Gluteus Maximus Middle Insertion LM +3.333 mm	Gluteus Maximus Middle Insertion LM +6.667 mm	Gluteus Maximus Middle Insertion LM +10 mm	Gluteus Maximus Middle Insertion LM -3.333 mm	Gluteus Maximus Middle Insertion LM -6.667 mm	Gluteus Maximus Middle Insertion LM -10 mm
1.17602	1.78654	2.69955	1.39543	1.11709	0.439786	1.23148	1.76278	2.54964	1.23658	1.01064	0.79645	1.89302	3.55987	5.76492	0.990156	0.634561	0.402996	1.19543	1.57295	2.35594	1.51216	0.539772	0.959949	1.99924	1.67863	2.22087	1.51641	1.24708	0.404224	2.7635	4.28767	6.02241	0.434814	0.226778	0.154568
39.7445	40.1658	40.6195	38.804	38.2057	37.6019	40.1792	40.9043	41.56	38.5736	37.7217	36.8328	41.7332	44.0838	46.39	36.9749	34.5359	32.1681	39.5924	40.0204	40.0693	38.8156	38.5006	37.872	39.6249	39.8452	40.0243	39.3134	39.0957	38.8023	39.9398	40.3693	40.6413	38.5812	37.6904	36.6122
56.3086	57.6186	58.6799	54.7703	54.8173	53.0839	56.779	58.559	59.6619	55.4068	54.1955	53.1745	54.6762	53.6706	52.5961	56.5055	57.3387	58.209	54.9553	54.7329	54.1688	56.1825	57.4914	57.9882	54.7096	53.7923	52.6443	56.6439	57.3588	58.1519	50.216	44.7978	39.5127	61.1227	66.4178	71.4521
91.7716	94.9818	98.015	87.8673	87.0757	84.5779	90.7815	93.2746	94.7403	89.4265	88.0384	86.8663	88.0649	86.3437	84.644	91.842	93.6902	95.6044	90.4895	92.1441	93.3159	89.1553	90.0993	90.0701	88.3032	87.7354	86.3812	90.8885	91.9602	92.7964	83.008	76.2706	69.178	96.6149	103.852	110.871
102.506	102.089	101.006	103.694	104.453	103.534	103.848	104.397	104.711	103.937	103.539	103.266	103.907	104.218	104.276	102.642	101.671	100.51	101.392	99.9331	97.7064	104.91	107.197	108.095	102.049	100.765	99.093	104.953	106.163	107.213	98.2117	92.878	87.5146	108.361	112.95	117.115
84.4928	83.893	82.6388	85.753	86.3511	85.9063	86.0554	86.6984	87.219	85.3007	84.6285	84.0474	87.8175	89.8011	92.0147	82.6679	79.7566	76.6602	83.4116	81.9273	79.7881	86.8426	88.9797	90.221	84.719	84.1279	83.2587	86.2638	86.7853	87.2752	83.1585	80.6815	77.9596	87.1601	88.5456	89.3818
101.009	100.285	99.1524	102.689	103.444	102.932	103.285	104.399	105.381	101.604	100.397	99.2688	106.423	110.511	114.196	97.4351	92.6052	87.4599	99.5296	97.6023	94.8972	104.028	106.746	108.095	101.604	101.138	100.359	103.036	103.409	103.795	100.516	98.4974	96.0436	103.2	103.871	104.007
108.242	107.653	106.64	109.556	110.156	109.421	110.796	112.383	113.654	108.299	106.66	105.084	114.33	119.18	123.662	103.632	97.7698	91.5729	106.513	104.475	101.6	111.053	113.556	114.592	108.568	107.999	107.108	110.238	110.659	111.114	107.313	104.95	102.041	110.348	110.983	110.973
104.854	104.394	103.656	106.072	106.216	105.521	107.605	109.476	111.043	104.416	102.302	100.282	111.53	117.055	122.116	99.4256	92.8372	86.079	103.469	101.764	99.2468	107.001	108.899	109.539	105.222	104.687	103.942	106.697	107.091	107.409	104.239	101.996	99.2794	106.408	106.833	107.293
101.332	101.015	100.474	102.01	102.389	101.788	104.237	106.502	108.3	100.417	98.2133	95.7739	108.283	114.322	120.088	95.415	88.7126	81.8245	100.08	98.7235	96.6437	103.1	104.958	105.623	101.352	100.922	100.459	103.262	103.917	104.409	100.716	99.194	97.3524	103.291	104.088	104.481
113.629	113.305	112.674	114.62	115.509	114.746	117.059	119.396	121.351	112.755	110.445	108.074	121.242	127.111	133.034	107.544	100.543	93.3185	112.498	110.607	108.089	115.701	117.826	118.52	113.674	112.922	111.973	116.038	116.703	117.253	112.634	110.561	108.076	115.872	116.563	116.378
132.425	131.997	131.112	133.707	134.321	133.754	135.699	137.845	139.777	131.958	129.708	127.559	139.746	145.915	151.822	126.748	119.936	112.82	130.723	128.869	126.04	135.14	137.863	138.989	132.653	131.934	130.88	134.673	135.259	135.829	131.87	129.979	127.443	134.186	134.609	134.501
138.421	137.919	136.92	139.862	140.496	140.107	141.547	143.309	145.044	138.347	136.418	134.586	145.133	150.655	155.933	133.632	127.646	121.502	137.158	135.646	132.988	141.056	143.67	144.884	138.73	138.007	136.951	140.811	141.487	142.092	138.131	136.37	134.025	140.345	140.794	140.699
139.259	138.809	137.839	140.632	141.24	140.882	142.21	143.797	145.421	139.328	137.578	135.924	145.398	150.39	155.152	135.007	129.588	124.021	138.182	136.869	134.5	141.673	144.082	145.085	139.428	138.574	137.382	141.712	142.513	143.216	138.751	136.859	134.605	141.376	142.046	142.184
135.413	135.096	134.282	136.538	137.033	136.631	138.155	139.673	141.247	135.39	133.72	132.137	141.071	145.732	150.179	131.387	126.338	121.151	134.454	133.374	131.264	137.465	139.619	140.41	135.399	134.489	133.25	137.752	138.605	139.348	134.765	132.882	130.663	137.426	138.141	138.347
135.756	135.562	134.978	136.551	136.847	136.373	138.408	139.95	141.594	135.436	133.693	132.033	141.326	146.068	150.608	131.5	126.39	121.107	134.839	134.057	132.185	137.384	139.295	139.872	135.645	134.795	133.624	137.865	138.673	139.353	135.269	133.708	131.815	137.265	137.64	137.462
135.522	135.582	135.267	135.88	135.948	135.346	137.987	139.547	141.238	134.851	133.07	131.332	140.83	145.546	150.069	131.061	125.979	120.76	134.681	134.162	132.611	136.658	138.298	138.633	135.215	134.397	133.273	137.357	138.147	138.789	135.013	133.665	131.974	136.575	136.72	136.323
130.919	131.205	131.199	130.831	130.686	129.951	133.164	134.754	136.477	129.936	128.114	126.348	135.857	140.454	144.856	126.342	121.388	116.31	130.098	129.844	128.594	131.562	132.94	133.071	130.394	129.606	128.525	132.457	133.226	133.842	130.316	129.13	127.613	131.574	131.582	131.044
119.521	119.99	120.233	119.074	118.778	117.962	121.501	123.087	124.77	118.292	116.5	114.755	123.969	128.299	132.45	115.008	110.34	105.52	118.725	118.671	117.704	119.758	120.883	120.872	118.831	118.095	117.095	120.755	121.475	122.056	118.851	117.849	116.539	119.839	119.756	119.171
106.514	107.084	107.531	105.788	105.368	104.518	108.311	109.934	111.612	104.995	103.191	101.397	110.686	114.891	118.922	101.871	97.1724	92.2791	105.781	105.911	105.204	106.361	107.164	106.911	105.766	105.138	104.292	107.422	108.047	108.538	105.948	105.252	104.26	106.393	106.061	105.273
99.1809	99.856	100.504	98.2688	97.7472	96.9779	101.016	102.829	104.66	97.2842	95.3343	93.2982	103.644	108.233	112.531	94.0185	89.0303	83.9144	98.6626	99.0877	98.7086	98.5694	98.9902	98.472	98.4742	97.9318	97.2734	99.868	100.398	100.736	98.7863	98.3748	97.6707	98.6044	97.9479	96.7964
91.6924	92.6096	93.5698	90.3499	89.6532	88.7665	93.4349	95.4628	97.4459	89.3468	87.2234	85.0139	96.1761	101.116	105.908	86.0627	80.8683	75.5547	91.1287	91.7519	91.6268	90.6613	90.8929	90.2484	90.8173	90.3528	89.7838	92.0651	92.5242	92.7898	91.1788	90.8941	90.312	90.7404	89.957	88.689
80.1031	81.2597	82.5374	78.3266	77.4713	76.4218	81.7115	83.9666	86.0608	77.3261	75.0441	72.6871	84.5464	89.706	94.7421	73.9955	68.5969	63.0827	79.4314	80.1691	80.2376	78.6943	78.7677	78.0397	79.0166	78.6147	78.1163	80.1663	80.5746	80.7969	79.3625	79.1299	78.6174	78.882	78.1183	76.906
72.7917	74.055	75.5652	70.6694	69.672	68.5312	74.2423	76.5938	78.7573	69.6837	67.3668	64.8786	77.0983	82.3286	87.5551	66.3877	60.9456	55.3464	72.0361	72.8753	73.0918	71.0548	70.9732	70.1456	71.5857	71.2887	70.9064	72.5967	72.841	73.0579	72.0075	71.9619	71.6535	71.1935	70.3602	69.0355
68.5825	69.9984	71.6209	66.2958	65.2074	63.9867	70.0195	72.4511	74.6517	65.3166	62.8802	60.3727	72.8716	78.1281	83.2341	62.0341	56.4767	50.8037	67.8387	68.75	69.0653	66.6927	66.5082	65.6038	67.3501	67.1085	66.7805	68.1983	68.4637	68.5472	67.8216	67.8708	67.653	66.8284	65.8521	64.4789
61.5641	63.1834	65.1061	58.8463	57.5461	56.2172	62.6352	64.9874	67.0864	58.0652	55.718	53.3127	65.2975	70.2911	75.2132	55.1082	49.8762	44.4618	60.856	62.0262	62.631	59.1811	58.7176	57.6611	60.2799	60.2422	60.131	60.6973	60.7858	60.7009	60.7923	61.1082	61.1861	59.369	58.2423	56.7409
52.0738	53.8096	56.0034	49.068	47.6062	46.2619	52.9337	55.2654	57.3414	48.2839	45.9454	43.5627	55.6432	60.6571	65.6081	45.4809	40.3673	35.1941	51.3598	52.7102	53.5878	49.3876	48.7549	47.6496	50.9246	51.2261	51.4723	50.6926	50.5008	50.1403	51.6459	52.492	53.1089	49.1977	47.5948	45.6471
42.8886	44.672	47.0221	39.7582	38.2004	36.9035	43.4089	45.523	47.4132	39.1251	37.0269	34.8668	45.9416	50.7072	55.5705	36.7477	32.0169	27.0666	42.2918	43.824	44.9132	39.9843	39.1842	38.0687	41.9429	42.5635	43.1545	41.0844	40.6496	40.0488	42.7678	44.0225	45.1259	39.597	37.7012	35.5319
32.825	34.4516	36.7236	29.8521	28.3481	27.1781	33.3994	35.5263	37.4816	29.0918	27.133	25.5457	36.1237	41.2674	47.4779	26.9683	23.2259	19.1389	32.1756	33.6166	34.8247	30.1395	29.4368	28.4926	32.1208	32.946	33.7619	30.8631	30.2374	29.4738	33.1423	34.7986	36.2871	29.2346	26.9785	25.1712
28.227	29.6435	31.4541	25.5693	24.1713	23.2057	29.6346	32.1771	34.6677	24.0654	21.404	18.7312	33.0636	39.2926	45.5715	20.8771	15.4624	11.5734	27.4051	28.3037	28.9311	26.1233	25.6956	25.0492	28.0358	29.1576	30.2659	26.2207	25.2229	24.1281	29.729	32.1993	34.3343	23.6872	20.2034	16.8372
27.3211	28.695	30.4458	24.7142	23.3213	22.4089	28.7788	31.2865	33.7745	23.1531	20.4409	17.6411	32.1805	38.3478	44.5353	19.9306	13.855	7.9608	26.5201	27.3834	27.9802	25.2746	24.8515	24.2346	27.253	28.4645	29.6705	25.2548	24.1618	22.98	29.0502	31.6651	33.9884	22.5914	18.8192	14.6479
26.0638	27.4237	29.1678	23.4605	22.06	21.1617	27.5221	30.0071	32.493	21.8774	19.1496	16.3195	30.9148	37.0699	43.2422	18.6727	12.6488	6.78336	25.2764	26.1367	26.7418	24.0183	23.5842	22.9754	26.0751	27.3694	28.6598	23.9249	22.7558	21.4973	27.9366	30.7191	33.1574	21.191	17.2525	12.8687
24.9024	26.2436	27.9731	22.3064	20.8932	20.0207	26.3489	28.7872	31.2551	20.7112	17.9992	15.1797	29.6998	35.8107	41.9486	17.5674	11.6037	5.77195	24.1206	24.9863	25.5989	22.863	22.4156	21.8155	24.9871	26.3519	27.7174	22.6851	21.455	20.1427	26.8909	29.7744	32.3303	19.9269	15.8878	11.418
22.791	24.1014	25.8058	20.2232	18.8143	17.9676	24.2051	26.6065	29.0334	18.6322	15.9575	13.1746	27.5216	33.5171	39.5778	15.5695	9.72003	4.1299	22.0257	22.8808	23.4996	20.7715	20.3103	19.7262	22.9543	24.3915	25.8358	20.5089	19.2178	17.8517	24.8469	27.845	30.5102	17.7571	13.6647	9.16668
18.9515	20.281	22.0144	16.3453	14.9332	14.0534	20.3176	22.7543	25.1621	14.7613	12.085	9.31177	23.6824	29.747	35.8548	11.6787	5.93646	1.55704	18.154	18.9843	19.6097	16.9089	16.4326	15.8568	19.0853	20.5357	21.9995	16.6303	15.3372	13.9762	20.9478	23.9081	26.5627	13.9767	10.0164	5.78712
15.642	16.9983	18.7734	12.9724	11.5428	10.6288	16.9839	19.4807	21.9011	11.3723	8.67263	5.93221	20.4223	26.5893	32.8138	8.26633	2.92726	0.458786	14.8075	15.6236	16.26	13.5568	13.0611	12.4909	15.7638	17.2551	18.7668	13.2489	11.9283	10.5502	17.5954	20.5805	23.2794	10.6516	6.78479	2.98774
12.4295	13.7893	15.5733	9.7492	8.33182	7.40232	13.7353	16.2562	18.6567	8.16305	5.52938	3.06402	17.1805	23.3456	29.5782	5.15667	1.12227	0.172241	11.5737	12.3619	12.9971	10.3421	9.83818	9.28402	12.5327	14.0333	15.5607	10.0187	8.70612	7.35559	14.2994	17.2484	19.9367	7.54131	4.01219	1.36307
8.31614	9.69826	11.5229	5.60437	4.22943	3.32736	9.56956	12.1475	14.5434	4.08075	1.86231	0.587377	13.0669	19.2961	25.6105	1.62751	0.157854	0.0597554	7.42241	8.18108	8.82428	6.20786	5.69263	5.15719	8.39271	9.91834	11.4819	5.86417	4.58208	3.33237	10.0924	13.0262	15.731	3.60177	1.06899	0.219133
4.42339	5.58746	7.21785	2.47452	1.76617	1.27783	5.37696	7.67846	9.93782	1.70133	0.824533	0.385628	8.52411	14.6425	20.9555	0.771002	0.151483	0.0560051	3.75606	4.30024	4.81326	2.84427	2.50187	2.19595	4.40804	5.69132	7.12733	2.70164	1.97271	1.40404	5.75231	8.40809	11.0249	1.56201	0.593893	0.213725
0.898879	1.74684	3.34166	0.250136	0.130214	0.103401	1.30242	3.57749	6.2971	0.1314	0.0926677	0.0605579	4.44081	10.586	16.9109	0.0923928	0.0474784	0.0334832	0.50659	0.716952	0.941672	0.333459	0.188789	0.424529	0.898704	1.66789	3.14963	0.204974	0.155108	0.223728	1.92377	4.31757	6.98138	0.127189	0.0949989	0.0773524
0.286749	0.541799	1.21518	0.0935704	0.0723582	0.068094	0.300104	1.17772	2.37594	0.0753641	0.0554108	0.0436553	1.54946	6.27443	12.4185	0.0551663	0.0370002	0.028077	0.152724	0.19361	0.249181	0.107868	0.128997	0.110388	0.205997	0.398205	1.00555	0.100535	0.0928697	0.0751749	0.387047	1.3043	3.2335	0.081236	0.0567769	0.0411931
0.0960532	0.137514	0.232707	0.064609	0.0525684	0.0458549	0.128837	0.247297	0.527433	0.0545721	0.0420061	0.0342621	0.312895	2.42177	7.86963	0.0421531	0.0295009	0.0235406	0.087316	0.0977523	0.108833	0.0694524	0.0612853	0.0551117	0.115602	0.134401	0.227871	0.0631426	0.0521301	0.046166	0.179773	0.33329	0.879163	0.0489264	0.0379244	0.0309893
0.0400246	0.0461599	0.0560698	0.0313436	0.0282256	0.0259496	0.0417647	0.0516237	0.0641749	0.0298145	0.0259337	0.0227938	0.0543652	0.129457	2.0288	0.0260373	0.0208349	0.017419	0.0371464	0.0398219	0.0429106	0.0329035	0.031178	0.0296012	0.0382924	0.0423846	0.0477277	0.0331739	0.0310346	0.0291707	0.041578	0.0503106	0.0627488	0.0300428	0.0261286	0.0229513
0.0313988	0.0354622	0.0420382	0.0254406	0.023193	0.0216063	0.0322158	0.0379643	0.045131	0.0245476	0.0218928	0.0196564	0.0394981	0.0783128	0.461862	0.0220706	0.0183316	0.0157297	0.0295071	0.0313583	0.0333937	0.026529	0.025286	0.0241914	0.0303744	0.0333325	0.0372851	0.0265802	0.0250253	0.0236723	0.0326051	0.0388079	0.0480314	0.0244526	0.0215962	0.0192312
0.0269816	0.0298074	0.0340092	0.0225144	0.0207311	0.019511	0.0273651	0.0308402	0.0347906	0.021938	0.0199324	0.0181833	0.0316445	0.0463423	0.109806	0.0201561	0.0172114	0.0150627	0.025645	0.0270368	0.0285531	0.0233644	0.0223768	0.0215493	0.0264289	0.0288233	0.0318933	0.0232402	0.0219523	0.020832	0.0281345	0.0327361	0.038893	0.0215911	0.0192169	0.0172239
0.0228607	0.0249614	0.0279273	0.0194329	0.0180334	0.0170625	0.0229832	0.0252779	0.0277601	0.0191111	0.0176059	0.016261	0.0257472	0.0336285	0.0510412	0.0177975	0.0155233	0.0138018	0.021874	0.0229424	0.0241026	0.0200951	0.0193139	0.0186634	0.0223988	0.0241211	0.0262739	0.0200237	0.0190505	0.0181975	0.0235828	0.0267149	0.0306171	0.0188049	0.0169747	0.015399
0.0200279	0.0217261	0.024057	0.0172213	0.016065	0.0152496	0.0200132	0.021697	0.0234761	0.0170517	0.0158627	0.0147831	0.0220276	0.0273643	0.036678	0.0160157	0.0141801	0.0127546	0.0192392	0.0201134	0.0210637	0.0177691	0.0171193	0.0165788	0.0195978	0.020917	0.02254	0.0177467	0.0169805	0.0163064	0.0204831	0.0227939	0.0255538	0.0167943	0.0153286	0.01404
0.0168956	0.0182128	0.019972	0.0146952	0.0137821	0.0131264	0.0167802	0.0179419	0.0191478	0.014654	0.0137727	0.0129594	0.018155	0.0216034	0.0269069	0.0138904	0.0125004	0.0113893	0.0162945	0.0169804	0.0177287	0.0151287	0.0146099	0.0141783	0.0165083	0.0174629	0.0186224	0.0151463	0.0145771	0.0140743	0.0171281	0.0187381	0.0205939	0.0144482	0.0133416	0.0123376
0.0142373	0.0152784	0.0166345	0.0124916	0.0117656	0.0112292	0.0140694	0.0148886	0.0157248	0.0125336	0.0118777	0.0112615	0.0150275	0.0173407	0.0206373	0.0119632	0.0109072	0.0100358	0.0137723	0.0143169	0.0149129	0.0128369	0.0124179	0.0120653	0.0138759	0.0145577	0.0153774	0.0128918	0.012471	0.0120907	0.0143038	0.0154145	0.0166571	0.0123833	0.0115481	0.0107633
0.0125366	0.0134256	0.0145645	0.0110422	0.0104191	0.009944	0.0123511	0.0129994	0.0136526	0.0111231	0.0105851	0.0100712	0.0131099	0.0148984	0.0173572	0.0106476	0.00976599	0.00902617	0.0121453	0.0126093	0.0131181	0.0113376	0.010968	0.010653	0.0121896	0.0127208	0.0133561	0.0114132	0.0110656	0.0107498	0.0125174	0.0133648	0.0142976	0.0110036	0.0103162	0.00967699
0.0108256	0.0115848	0.0125351	0.00954235	0.0090071	0.00858226	0.0106362	0.0111517	0.0116563	0.00965453	0.00921337	0.00879135	0.0112337	0.0126087	0.0144399	0.00925609	0.00853021	0.0079232	0.0105033	0.010899	0.0113303	0.00979052	0.00945773	0.00917383	0.0104912	0.0108829	0.011345	0.00989069	0.00961645	0.00937849	0.0107275	0.0113339	0.0119865	0.00957569	0.00905135	0.00857095
0.0098604	0.0105601	0.0114244	0.00868726	0.00820401	0.00781275	0.00967274	0.0101347	0.0105783	0.00881137	0.00842563	0.00805707	0.0102044	0.0114135	0.0129929	0.00845197	0.00781203	0.00727553	0.00957183	0.00993882	0.0103362	0.00891144	0.00860975	0.00834989	0.00953747	0.00987443	0.0102596	0.00902791	0.00880328	0.00861065	0.0097351	0.0102434	0.0107714	0.00876377	0.0083308	0.00793163
0.00887948	0.00952585	0.0103127	0.00780101	0.00736305	0.00699728	0.00867936	0.00913443	0.00948635	0.00792445	0.00757739	0.00724345	0.00919769	0.0102523	0.0116754	0.00758514	0.00700213	0.00651904	0.00861658	0.00895423	0.00931979	0.00800414	0.00769904	0.00745909	0.00850984	0.00878443	0.0090798	0.0081401	0.00795913	0.007809	0.00866744	0.00906876	0.00946655	0.00791499	0.00756538	0.00724765
0.00784682	0.00844321	0.00916352	0.00687861	0.00649026	0.00615489	0.00767847	0.00806571	0.0084253	0.00700375	0.00669692	0.00640423	0.00812439	0.00914227	0.0104706	0.00668748	0.00616946	0.00573791	0.00760882	0.00791828	0.00824831	0.00705831	0.00681514	0.00659216	0.00750918	0.00771381	0.00794803	0.00722528	0.0071	0.00699641	0.00762422	0.0079317	0.00823741	0.00704661	0.0067884	0.00654593
0.00706627	0.00761011	0.00827255	0.00618872	0.00583987	0.00553296	0.00690757	0.00726563	0.00759005	0.00630715	0.00603238	0.00576975	0.0073097	0.0082204	0.00944137	0.00602417	0.00556236	0.00517663	0.00684837	0.00712861	0.00743459	0.00635003	0.0061322	0.0059291	0.00673912	0.00691028	0.00710875	0.0065194	0.00642118	0.00634038	0.00683423	0.00708517	0.00733801	0.00636982	0.00616071	0.00596347
0.00650743	0.00686209	0.00768384	0.00556076	0.00524467	0.00496141	0.00639219	0.00672767	0.00702901	0.00567054	0.00541993	0.00518042	0.00676541	0.00741666	0.00853365	0.00541191	0.00499357	0.0046448	0.00630018	0.00641865	0.0068657	0.00570563	0.00550799	0.00532124	0.00619779	0.00640329	0.00634347	0.00587759	0.00580222	0.00574144	0.00612037	0.00657207	0.00652373	0.00584357	0.005583	0.00542549
0.00560597	0.00605494	0.00674146	0.00489255	0.00461254	0.00435796	0.00547323	0.00577107	0.00603343	0.00499382	0.00477145	0.00455893	0.00579423	0.00675827	0.00751104	0.00476445	0.00439592	0.00408862	0.00542816	0.00565727	0.00590793	0.00501992	0.00484409	0.0046738	0.00530639	0.00541059	0.00553659	0.0051891	0.0051347	0.00509229	0.00536444	0.00551509	0.00567192	0.00508446	0.00495666	0.00483524
0.00500939	0.00542307	0.00592879	0.00435683	0.00406247	0.00383315	0.00488737	0.00509605	0.00533495	0.0044491	0.00424598	0.0040162	0.0051097	0.00577912	0.00663368	0.00420075	0.00387562	0.00361531	0.0048459	0.0050134	0.0052207	0.00447139	0.0042658	0.00411284	0.00466642	0.00474459	0.00484107	0.00463597	0.00454968	0.0045586	0.00471029	0.00482259	0.00502827	0.0045014	0.00443856	0.00431432
0.00420366	0.00455035	0.00500549	0.00365728	0.00344662	0.00324978	0.00412069	0.00431911	0.00451216	0.00373961	0.00357338	0.00342995	0.00432497	0.00484471	0.00554695	0.00357481	0.00330661	0.00308528	0.00406515	0.00424173	0.0044487	0.00374997	0.00362854	0.00348244	0.00396101	0.00402105	0.00407028	0.00390276	0.00388076	0.00386237	0.00397648	0.00405091	0.0041294	0.00383716	0.00378017	0.00371265
0.00318637	0.00347082	0.00382484	0.00278312	0.00259929	0.00244223	0.00311158	0.00328729	0.00343899	0.00282728	0.00269566	0.00256972	0.00327908	0.00369505	0.00426561	0.00269736	0.00248916	0.00231638	0.0030846	0.00323598	0.00338206	0.00283102	0.00272556	0.00261669	0.00297076	0.00300885	0.00305337	0.00296944	0.00296588	0.00296778	0.00298445	0.0030146	0.0030476	0.00293932	0.00290375	0.00288555
0.00235893	0.00271169	0.00281202	0.0020545	0.00192199	0.00180224	0.0022919	0.00246857	0.00268481	0.00211029	0.00201145	0.00191826	0.0024135	0.00287864	0.00309083	0.00200218	0.00186462	0.00173769	0.00228194	0.00238838	0.00251977	0.00210493	0.00201667	0.00192761	0.00219008	0.00219433	0.00235765	0.00221084	0.00221699	0.00222869	0.00220613	0.00219012	0.00223018	0.00218481	0.00219116	0.00231391
0.0024148	0.0025844	0.00285612	0.00206325	0.00192975	0.00183008	0.00236702	0.00246901	0.00257995	0.00211428	0.00200318	0.0019132	0.00243517	0.00266572	0.00307453	0.0020462	0.00187473	0.00175559	0.00227982	0.00238132	0.0025258	0.00209797	0.00202149	0.0019431	0.00226462	0.0022894	0.00233271	0.00224376	0.00223682	0.00223122	0.00225891	0.00221964	0.00223745	0.00219728	0.00218571	0.00216749
0.00274423	0.00295252	0.00320339	0.00241108	0.00227944	0.00215944	0.00267488	0.00280438	0.00291661	0.00246477	0.00236584	0.0022711	0.00277235	0.00302537	0.00334594	0.00239233	0.00224816	0.00212436	0.00266225	0.00276972	0.00288753	0.00247046	0.0023878	0.00230771	0.00260086	0.00264499	0.00269919	0.00254985	0.00252719	0.00250973	0.00261026	0.00265749	0.00270689	0.00252093	0.00247945	0.00243978
0.00312517	0.00334475	0.00360947	0.00276648	0.00262217	0.00249693	0.00304881	0.00317781	0.00329866	0.00282525	0.00272173	0.00262197	0.00313778	0.00338134	0.00368501	0.00276153	0.00261522	0.00248823	0.00303927	0.00315032	0.00327447	0.00283493	0.00274735	0.00267825	0.00299477	0.00306797	0.00315661	0.00289532	0.00285339	0.00281867	0.00301087	0.00309178	0.00317669	0.0028597	0.00278936	0.00272408
0.00415699	0.00440458	0.00472407	0.00374483	0.00356565	0.00342058	0.00406002	0.00417584	0.00431702	0.00381968	0.00370971	0.00359694	0.00412777	0.00435009	0.00462848	0.00377935	0.00363273	0.00350227	0.00405695	0.00418542	0.00435736	0.00382879	0.00372622	0.00364463	0.00407052	0.00423181	0.00442794	0.00383039	0.00373541	0.00365451	0.00411533	0.00432839	0.00454716	0.00376793	0.00361414	0.00346936
0.00607246	0.00633947	0.00668188	0.00556818	0.00533555	0.0052147	0.00591748	0.00597389	0.00609089	0.00567996	0.005598	0.00552391	0.00593001	0.00605859	0.00620478	0.00571898	0.00562582	0.00554604	0.00595898	0.00611871	0.0062987	0.00568982	0.00555407	0.00548561	0.00612915	0.0065148	0.00696765	0.00555786	0.00534821	0.00517183	0.00626116	0.00674935	0.00732432	0.00542746	0.00508416	0.00477521
0.0101235	0.0104394	0.0108833	0.00944514	0.00909058	0.00901373	0.00985673	0.00977977	0.00989412	0.00962461	0.00960355	0.00960457	0.00977647	0.00976743	0.00976977	0.00982572	0.00986405	0.00991132	0.0100109	0.0102507	0.0105213	0.00962256	0.00940259	0.00935641	0.0105339	0.0114521	0.0125778	0.0091709	0.00869526	0.00829844	0.0109521	0.0123436	0.0139649	0.00884131	0.00804593	0.00736589
0.0210316	0.0207127	0.0208072	0.0209912	0.0204854	0.0215164	0.0204566	0.019085	0.0188354	0.0213078	0.0224043	0.023849	0.0195808	0.018127	0.0169598	0.0231003	0.0253266	0.0279352	0.0213672	0.0215493	0.0215523	0.0211705	0.0205803	0.0211096	0.0248317	0.0293626	0.0356522	0.0181628	0.0162754	0.0148562	0.0282569	0.0390881	0.0602081	0.0166488	0.0137797	0.0118382
0.00755857	0.00777451	0.00805593	0.00709469	0.00677662	0.00671374	0.00723938	0.00709954	0.00714331	0.00729772	0.00737721	0.00747986	0.00712175	0.006968	0.00684817	0.00748263	0.00770255	0.00790496	0.00752007	0.0077501	0.008009	0.00710727	0.00690032	0.0068039	0.00772699	0.00826875	0.00908774	0.00692082	0.00659083	0.00633827	0.00813955	0.00912327	0.0103	0.00668012	0.0061306	0.00565076
0.00473262	0.0049374	0.0051904	0.00435016	0.00417054	0.00407066	0.0045615	0.0045517	0.00458727	0.00448592	0.00447157	0.00446228	0.00453301	0.00453113	0.00453271	0.00454602	0.00455654	0.00456956	0.00468896	0.00485218	0.00503244	0.00440249	0.00426317	0.00416537	0.00470961	0.00491135	0.00515462	0.0043831	0.00425912	0.00415104	0.00481632	0.00512537	0.00547513	0.00428802	0.00406384	0.00385936
0.00365566	0.00383918	0.00406053	0.00333088	0.00318535	0.00308171	0.00352937	0.00357114	0.003604	0.00343115	0.00340013	0.00335478	0.00352755	0.00357182	0.00362236	0.00345022	0.00342958	0.00338781	0.0036089	0.00374134	0.00388672	0.00337402	0.00326527	0.00317604	0.00358143	0.00369057	0.00381899	0.00340328	0.00333194	0.00326876	0.00362996	0.00378276	0.00395005	0.00335441	0.00323302	0.00311882
0.00628147	0.00660275	0.0069892	0.00571331	0.00546142	0.00527829	0.00606609	0.00612369	0.00620563	0.0058847	0.00581006	0.00577795	0.00606498	0.00615148	0.00624774	0.0059147	0.00585001	0.00579065	0.00620625	0.0064446	0.00670623	0.00578313	0.00558574	0.00542528	0.00614138	0.00631817	0.00652427	0.00584911	0.00573052	0.00562462	0.00622357	0.00647872	0.00675701	0.00576633	0.00556356	0.00537399
0.00653173	0.00688159	0.00729747	0.00592385	0.00566075	0.0054585	0.00631521	0.00640395	0.00650312	0.00609734	0.00599943	0.0059021	0.00632366	0.00645379	0.00658139	0.00611462	0.00602573	0.00594158	0.0064461	0.00669706	0.00700272	0.00600186	0.00579793	0.00561511	0.0063496	0.00650145	0.00667748	0.00609974	0.00599267	0.00589949	0.00640467	0.00663256	0.00684665	0.00603858	0.00587754	0.00572547
0.00662321	0.00698617	0.00741417	0.0060079	0.0057479	0.00552454	0.00640751	0.00652189	0.00662535	0.0061879	0.00607848	0.00596989	0.00640507	0.00652425	0.00665795	0.00619816	0.00611245	0.00602847	0.00651743	0.0067562	0.00702073	0.00609006	0.00589947	0.00572702	0.0063831	0.00647771	0.00658505	0.00622867	0.00615981	0.00609789	0.00636494	0.00643786	0.00652021	0.00623424	0.00617874	0.00612465
0.00704638	0.00743117	0.00787859	0.00640265	0.00614231	0.00589365	0.00681861	0.0069519	0.00705704	0.0066009	0.00648845	0.00637535	0.00679616	0.00689593	0.00700699	0.00662252	0.00654789	0.00647949	0.00691944	0.00715084	0.0074023	0.00650099	0.00631567	0.00613911	0.00675255	0.00680494	0.00686393	0.0066707	0.00663262	0.0065979	0.00666667	0.00663515	0.00660966	0.00674918	0.0067997	0.00685803
0.0080434	0.00847274	0.00896728	0.0073315	0.00705032	0.00676347	0.00778373	0.00793601	0.00804524	0.00756547	0.00744626	0.0073261	0.00772874	0.00780042	0.00788172	0.00760762	0.00755755	0.0075131	0.00788987	0.00813311	0.00839549	0.00744911	0.00725589	0.00706569	0.0076847	0.00770791	0.00773433	0.00765675	0.00764127	0.00762775	0.00753071	0.00740886	0.0072964	0.00781082	0.00796942	0.0081448
0.00985697	0.0103668	0.0109507	0.00901193	0.00868085	0.00833311	0.00953552	0.009708	0.00982448	0.00930722	0.00917805	0.00904755	0.00943305	0.00946602	0.00950713	0.00938777	0.00937481	0.00936754	0.00967138	0.00995574	0.0102624	0.00915431	0.00892807	0.00870294	0.00941335	0.00942159	0.00943209	0.0094123	0.00940907	0.00940717	0.00918926	0.00899121	0.00880834	0.00964544	0.00990509	0.0101925
0.0124624	0.0130833	0.0137923	0.011427	0.0110188	0.010592	0.0120458	0.0122286	0.0123493	0.0118118	0.011677	0.0115407	0.0118738	0.0118428	0.0118193	0.011958	0.0120099	0.0120686	0.0122482	0.0126087	0.0129975	0.0115926	0.0113043	0.0110199	0.0119197	0.0119291	0.0119409	0.0119135	0.0119094	0.0119067	0.0116332	0.0113795	0.0111455	0.0122185	0.0125526	0.0129235
0.0250636	0.02598	0.0270521	0.0232932	0.022386	0.0215322	0.0237174	0.0230403	0.0227287	0.0244626	0.0250271	0.0256687	0.022781	0.0215531	0.0204612	0.0257242	0.0274551	0.030181	0.0253778	0.0266764	0.0281264	0.0231107	0.0220685	0.0212236	0.0246782	0.0252751	0.025923	0.0235722	0.0231154	0.0227489	0.0254043	0.0298757	0.0316213	0.0230902	0.0218394	0.0210098
0.0292836	0.030198	0.0312783	0.0273818	0.026306	0.0258604	0.02756	0.0264938	0.0259673	0.0288743	0.0298562	0.0309861	0.0263229	0.0245722	0.0230263	0.0307387	0.0335834	0.0371507	0.0300085	0.0318162	0.0338496	0.0269118	0.0254977	0.0243853	0.0290924	0.0299375	0.0309033	0.0274512	0.0268599	0.0263257	0.030462	0.0331167	0.0364437	0.0265957	0.0250538	0.0237316
0.0535606	0.0544393	0.0556884	0.0540067	0.0513609	0.0518566	0.048652	0.0436319	0.0413107	0.0590239	0.0651357	0.0730307	0.0444025	0.0397946	0.0346447	0.0643195	0.0797022	0.101293	0.0583912	0.063826	0.0713907	0.0510583	0.0465166	0.0431885	0.0559205	0.0593949	0.0634319	0.0491333	0.0468827	0.0473809	0.0640666	0.0789683	0.105217	0.044667	0.038168	0.0336973
0.0847121	0.0753533	0.0709792	0.0692662	0.0702387	0.0714975	0.0718955	0.0628603	0.0565585	0.0782267	0.0845644	0.0985725	0.0606286	0.0532898	0.0445713	0.0977798	0.125993	0.183936	0.0893574	0.10372	0.123335	0.0664163	0.0583284	0.0527442	0.0812144	0.0912758	0.100178	0.0684957	0.064036	0.0608513	0.0956744	0.129465	0.204437	0.0643538	0.0536732	0.0453279
0.0636323	0.0654466	0.0676195	0.0623454	0.0586455	0.0574587	0.0610655	0.0558029	0.0509212	0.0673672	0.072154	0.0779372	0.056288	0.0493991	0.0438593	0.076317	0.0903152	0.10852	0.072854	0.076934	0.0875956	0.058903	0.0532498	0.0491809	0.0691865	0.0692702	0.0741867	0.0605556	0.0576119	0.055194	0.0802396	0.0949279	0.124183	0.0543078	0.0471861	0.0411254
0.0489948	0.0513507	0.0542432	0.0443858	0.0421091	0.0409265	0.0460687	0.0447864	0.0444219	0.0465079	0.0471048	0.0481352	0.0447032	0.0429651	0.0414018	0.0488958	0.0513371	0.0540423	0.0508704	0.0558065	0.0619333	0.043224	0.0400619	0.0378247	0.0486954	0.0509816	0.0536615	0.0445775	0.0430202	0.0416568	0.053309	0.0623925	0.07472	0.0417124	0.0380208	0.0348854
0.0408385	0.0434409	0.0474713	0.0363417	0.0343958	0.0330296	0.0395131	0.04029	0.0419405	0.0372515	0.0363337	0.0354069	0.0400112	0.0417823	0.0438343	0.0371991	0.0361312	0.0351743	0.0408696	0.0435291	0.0466065	0.036337	0.034446	0.0328326	0.0396814	0.0409448	0.0424131	0.0374005	0.0364613	0.0355838	0.0412166	0.0444892	0.0500632	0.0361609	0.0341974	0.0324317
0.0421457	0.0505465	0.0552518	0.0377164	0.093908	0.0340665	0.0420992	0.046218	0.0476818	0.0384653	0.106639	0.0363462	0.0414275	0.0500624	0.0544868	0.0382432	0.0368858	0.0356448	0.0421489	0.0448316	0.047882	0.0379901	0.0356464	0.0338871	0.0409289	0.047409	0.0501315	0.038719	0.0377314	0.0367889	0.0486817	0.056032	0.0641537	0.0373412	0.035194	0.0332687
0.0723637	0.0807777	0.0922553	0.0633899	0.0380704	0.0364467	0.0690563	0.0722467	0.0761975	0.0648779	0.0399949	0.0387161	0.0737733	0.0846068	0.050653	0.0625028	0.0566697	0.037389	0.0735351	0.0485717	0.0520896	0.0625427	0.0562825	0.0362515	0.0696984	0.0749546	0.0811802	0.0659936	0.0624823	0.0394937	0.0460598	0.0498917	0.0545755	0.0589905	0.0375488	0.0353671
0.0520129	0.0558087	0.0605657	0.0456346	0.0428347	0.0408877	0.0503863	0.051867	0.0535305	0.0466208	0.044971	0.0433379	0.0520269	0.0560936	0.061169	0.0457731	0.0433322	0.0411924	0.0521355	0.0561695	0.0609181	0.0455565	0.0428332	0.0405444	0.0503448	0.0522306	0.0543644	0.0472028	0.0457916	0.0444906	0.0532819	0.05921	0.0672569	0.0449261	0.0418773	0.0392379
0.064101	0.0693341	0.0760526	0.055515	0.0518191	0.049284	0.0620319	0.0642329	0.0666851	0.0566729	0.0543687	0.052246	0.0647787	0.071447	0.0802616	0.0552339	0.0516799	0.0487532	0.0642742	0.0699071	0.0766754	0.0553774	0.051745	0.048719	0.0618237	0.0644082	0.0673866	0.0576136	0.0557178	0.0539753	0.0662772	0.0755731	0.0883557	0.0543079	0.0502384	0.0466996
0.0995046	0.109963	0.124315	0.0828354	0.0759869	0.0715411	0.0954806	0.100119	0.105269	0.0847647	0.0803485	0.0759764	0.102072	0.117102	0.137432	0.0813499	0.0739864	0.067866	0.0998166	0.111158	0.125314	0.0822823	0.0753632	0.0698172	0.0948832	0.099953	0.105739	0.0868541	0.0833121	0.0800354	0.104325	0.122608	0.147389	0.0797462	0.0712227	0.0645092
0.0843357	0.0906091	0.0984524	0.0734701	0.0690395	0.0657981	0.0818178	0.084575	0.0874505	0.0749917	0.0721976	0.0694397	0.0848233	0.0910226	0.0995489	0.0737038	0.0690874	0.065374	0.0841909	0.0903799	0.0975908	0.073537	0.0693318	0.0657599	0.0811792	0.0837496	0.0865689	0.0763436	0.074327	0.0724213	0.0851681	0.0930461	0.102709	0.0730502	0.0687519	0.0647476
0.323818	0.356429	0.404374	0.262234	0.239681	0.22374	0.30558	0.322195	0.345214	0.268065	0.252019	0.236506	0.322591	0.364483	0.414244	0.257813	0.23193	0.209962	0.316462	0.354323	0.393604	0.261987	0.239696	0.220876	0.300379	0.314297	0.32958	0.276826	0.265658	0.255093	0.323665	0.365106	0.411559	0.256312	0.232481	0.208701
0.150555	0.166781	0.191213	0.125609	0.116164	0.108175	0.143945	0.151059	0.157149	0.129544	0.123626	0.118034	0.147142	0.158932	0.17286	0.128565	0.120706	0.114797	0.149741	0.164036	0.183582	0.126474	0.116727	0.105564	0.140812	0.145367	0.149913	0.133814	0.130579	0.126965	0.146963	0.154921	0.162809	0.128943	0.122675	0.117065
0.158801	0.160335	0.169304	0.118697	0.121761	0.109577	0.131348	0.171176	0.166255	0.131514	0.120269	0.1149	0.137613	0.135222	0.149515	0.14853	0.14151	0.119014	0.156097	0.159567	0.159677	0.118566	0.120773	0.102613	0.133461	0.137594	0.140196	0.127831	0.127089	0.124421	0.128257	0.132422	0.136806	0.152839	0.144547	0.143965
0.221804	0.0982967	0.102622	0.206491	0.192409	0.180324	0.245173	0.241579	0.247656	0.223187	0.179637	0.194593	0.242648	0.250652	0.255478	0.229159	0.200114	0.179476	0.22984	0.096078	0.0990786	0.210227	0.198879	0.188853	0.237851	0.242654	0.247441	0.230012	0.225754	0.221573	0.234293	0.21307	0.230098	0.23759	0.204655	0.0856073
0.221092	0.242169	0.254405	0.197995	0.185025	0.173226	0.212273	0.222701	0.230407	0.194303	0.185602	0.186817	0.212823	0.22354	0.247912	0.19498	0.187733	0.181011	0.217508	0.232219	0.238178	0.190832	0.19016	0.175139	0.207612	0.21208	0.217696	0.199688	0.195607	0.191759	0.207544	0.223297	0.229031	0.200125	0.190887	0.189642
0.208628	0.230078	0.257372	0.174535	0.160955	0.150267	0.199193	0.208861	0.217552	0.180131	0.17133	0.16276	0.203163	0.218068	0.235359	0.178517	0.168501	0.159623	0.206721	0.225702	0.248586	0.175476	0.16263	0.151821	0.195563	0.201374	0.207567	0.185273	0.180165	0.175333	0.201958	0.215454	0.230811	0.179634	0.170688	0.16295
0.204479	0.227902	0.258142	0.167333	0.15204	0.14141	0.194672	0.204488	0.214442	0.172338	0.162588	0.153154	0.20426	0.227781	0.255993	0.167275	0.152946	0.140605	0.205325	0.229997	0.260198	0.166269	0.150756	0.138022	0.191863	0.199971	0.208737	0.17777	0.171005	0.164656	0.207776	0.235472	0.268312	0.164477	0.147999	0.134086
0.289275	0.315774	0.362147	0.217586	0.192392	0.175832	0.274342	0.289924	0.30672	0.224795	0.208762	0.193289	0.28088	0.325093	0.378749	0.215642	0.198822	0.176985	0.292985	0.3248	0.375608	0.214487	0.188446	0.167624	0.258821	0.285496	0.301737	0.233575	0.221412	0.211148	0.291385	0.347717	0.416875	0.208054	0.178822	0.155289
0.200988	0.227058	0.261959	0.160719	0.111804	0.106268	0.190988	0.201086	0.212926	0.164736	0.117892	0.113052	0.208877	0.247798	0.299478	0.155817	0.110889	0.103735	0.205252	0.238055	0.29317	0.157596	0.110338	0.103009	0.189244	0.200602	0.21331	0.170408	0.161848	0.117716	0.218988	0.273368	0.364334	0.116411	0.106146	0.0974718
0.595151	0.670892	0.771265	0.470966	0.411909	0.381536	0.564324	0.59284	0.62803	0.482454	0.445988	0.410335	0.625708	0.745363	0.894005	0.448803	0.381363	0.325768	0.612746	0.71797	0.839217	0.45727	0.394682	0.347292	0.562065	0.600958	0.643503	0.500669	0.469602	0.440542	0.667033	0.847789	1.06382	0.419275	0.336354	0.270306
1.6639	1.89152	2.04903	1.13137	1.01794	0.954237	1.60416	1.64139	1.79133	1.44599	1.09147	1.02729	1.71446	2.00128	2.20929	1.09029	0.959923	0.844197	1.70801	1.9942	2.20068	1.09884	0.972053	0.76463	1.61135	1.68698	1.86237	1.47311	1.12019	1.06307	1.91896	2.23726	2.77011	1.0121	0.822761	0.579286
0.71767	0.786471	0.872933	0.584836	0.517047	0.486347	0.685085	0.701674	0.734659	0.594238	0.557166	0.519157	0.773261	0.927112	1.10625	0.544304	0.46572	0.401131	0.757466	0.887434	1.04717	0.556244	0.479881	0.420685	0.698628	0.756126	0.818491	0.606201	0.564776	0.523679	0.885714	1.20016	1.59619	0.483699	0.372574	0.300012
4.61714	4.65392	4.69521	4.49474	4.42159	4.38244	4.58785	4.5467	4.54623	4.53109	4.5163	4.49486	4.66312	4.7645	4.85526	4.45109	4.33919	4.20468	4.69395	4.81663	4.93015	4.43375	4.33073	4.18738	4.62639	4.68306	4.72701	4.51602	4.44981	4.39338	4.82816	5.09801	5.33015	4.29185	3.99207	3.69742
7.02966	6.96894	6.87963	7.14598	7.16206	7.22744	7.08138	6.97518	6.94935	7.15405	7.20131	7.2476	7.12155	7.11699	7.09105	7.08641	7.0418	6.98044	7.1117	7.13915	7.1182	7.08956	7.09284	7.05341	7.12205	7.13036	7.12927	7.1076	7.1052	7.08993	7.2353	7.32801	7.3977	6.96092	6.78111	6.56958
7.48732	7.39729	7.2699	7.66278	7.70889	7.79393	7.55573	7.43117	7.39317	7.6724	7.74072	7.81015	7.54993	7.48312	7.39466	7.64069	7.65812	7.65907	7.57005	7.56768	7.50941	7.61077	7.64912	7.63506	7.59625	7.58812	7.56752	7.61399	7.62882	7.62908	7.6622	7.69184	7.7025	7.51899	7.40504	7.25823
8.58368	8.47932	8.33004	8.7938	8.86037	8.95241	8.67696	8.55422	8.52045	8.79947	8.86738	8.93716	8.65607	8.57762	8.47654	8.76933	8.79661	8.80697	8.65566	8.62715	8.53381	8.756	8.82997	8.83985	8.70227	8.68207	8.64679	8.74587	8.77193	8.78277	8.72459	8.69735	8.6507	8.69063	8.62757	8.5286
9.92648	9.83139	9.68841	10.1237	10.1863	10.2636	10.0392	9.93706	9.92226	10.125	10.1699	10.216	10.0345	9.99285	9.92523	10.0667	10.0492	10.012	9.97965	9.94318	9.83343	10.105	10.1976	10.2153	10.0388	10.0163	9.97546	10.093	10.1214	10.1336	10.034	9.97047	9.88228	10.0533	10.0067	9.91669
13.7195	13.6205	13.4614	13.9374	14.0115	14.075	13.8988	13.8301	13.8536	13.9179	13.9206	13.9248	13.9523	14.0085	14.0291	13.7684	13.6322	13.4691	13.7356	13.6631	13.4898	13.9585	14.1168	14.1669	13.8416	13.809	13.7495	13.9306	13.9689	13.9887	13.7922	13.6603	13.4926	13.9075	13.8858	13.8024
15.5911	15.4798	15.3051	15.8296	15.9005	15.9682	15.8202	15.7652	15.8148	15.7766	15.7473	15.7209	15.9768	16.1655	16.3138	15.518	15.2398	14.9317	15.6037	15.5243	15.3258	15.8547	16.0326	16.0868	15.7463	15.7312	15.6853	15.813	15.8361	15.84	15.7705	15.7222	15.6298	15.6987	15.5756	15.3836
14.8446	14.7756	14.6627	14.9796	14.9835	15.0174	15.07	15.0608	15.1495	14.8933	14.8027	14.7068	15.3761	15.7648	16.1123	14.5129	14.0337	13.523	14.8637	14.8454	14.7113	14.9849	15.0867	15.0793	14.9971	15.0338	15.0467	14.9661	14.94	14.8943	15.1663	15.3155	15.4129	14.6917	14.3674	13.9736
10.8721	10.9171	10.9609	10.7559	10.6232	10.588	11.0682	11.1744	11.3546	10.6074	10.3876	10.144	11.558	12.2533	12.9239	10.1232	9.39026	8.647	10.9094	11.0369	11.0782	10.7255	10.6598	10.5325	11.0069	11.1611	11.3099	10.7439	10.6058	10.4499	11.3833	11.8644	12.293	10.2545	9.62086	8.93476
7.61495	7.74282	7.88688	7.32555	7.1085	7.03145	7.80267	7.9966	8.25776	7.13787	6.82616	6.4928	8.38881	9.30462	10.2316	6.63076	5.81244	5.03948	7.64785	7.84758	7.99684	7.30115	7.13984	6.95911	7.75293	8.01275	8.27862	7.29658	7.0646	6.82632	8.27497	9.01592	9.71551	6.68473	5.8746	5.06645
4.80459	5.0146	5.26294	4.39047	4.07984	3.95132	4.94137	5.194	5.5043	4.19321	3.84915	3.49659	5.5544	6.59669	7.72245	3.74208	2.98627	2.33788	4.83108	5.10857	5.36138	4.3459	4.10149	3.91742	4.90593	5.2352	5.58247	4.35701	4.08208	3.81197	5.51166	6.46325	7.36084	3.77613	2.9754	2.22604
2.71171	2.94738	3.24918	2.23861	1.97764	1.85551	2.75909	2.97788	3.25422	2.13804	1.88194	1.63496	3.22171	4.11274	5.13595	1.86676	1.39046	1.02448	2.73757	3.04093	3.3358	2.21441	1.97559	1.77661	2.75768	3.07523	3.41429	2.24557	2.01715	1.80635	3.30329	4.22458	5.25064	1.78105	1.25231	0.841885
1.39745	1.58834	1.85289	1.04498	0.876219	0.797099	1.39125	1.54219	1.74012	1.00255	0.856013	0.722446	1.66944	2.27593	3.03807	0.875368	0.634608	0.462315	1.41423	1.66224	1.92854	1.03066	0.872353	0.750104	1.40452	1.63731	1.89821	1.05995	0.920629	0.798604	1.78711	2.51677	3.41088	0.8008	0.518783	0.331876
0.240786	0.271435	0.338691	0.216446	0.179762	0.168465	0.23705	0.334066	0.389773	0.208329	0.178337	0.153528	0.363386	0.554333	0.873463	0.186092	0.142697	0.114819	0.303125	0.376188	0.359535	0.213769	0.179633	0.160073	0.298916	0.364562	0.452452	0.219744	0.189095	0.164571	0.408812	0.715254	1.17958	0.167201	0.118269	0.091086
0.126304	0.143961	0.171319	0.100969	0.0905556	0.0857617	0.124043	0.134753	0.150848	0.0995507	0.0912535	0.0839889	0.141021	0.192214	0.29165	0.0940933	0.0816746	0.072546	0.12667	0.146913	0.176822	0.100606	0.0911025	0.0839642	0.12549	0.143675	0.170995	0.102062	0.0940398	0.0870748	0.156021	0.245054	0.439111	0.0886924	0.0737755	0.0630688
0.429667	0.505307	0.614755	0.309716	0.261832	0.24035	0.421929	0.473057	0.540931	0.299394	0.261623	0.223526	0.499046	0.69956	1.00374	0.275783	0.211969	0.166179	0.432011	0.520921	0.634483	0.304289	0.265996	0.231521	0.428535	0.509963	0.613467	0.313751	0.275696	0.239403	0.552108	0.843829	1.28126	0.246098	0.169888	0.121054
0.0937015	0.103359	0.117713	0.0781735	0.0713977	0.0679421	0.0927007	0.0993476	0.108139	0.0772272	0.0716225	0.0665311	0.101698	0.127433	0.173865	0.0737927	0.0653124	0.0586512	0.0934184	0.103906	0.117632	0.0783323	0.0723191	0.0675838	0.092926	0.102488	0.114939	0.0793595	0.0741112	0.0695036	0.106338	0.142305	0.2153	0.0711621	0.0608929	0.0529077
0.136385	0.161209	0.202521	0.100723	0.0872742	0.0816445	0.135743	0.155244	0.182653	0.0968273	0.0851393	0.0756285	0.162987	0.249397	0.414485	0.0891561	0.0730331	0.062412	0.135764	0.163375	0.202437	0.100994	0.088961	0.0807017	0.136507	0.164611	0.203921	0.101629	0.0899194	0.0807153	0.177324	0.295742	0.517109	0.0834191	0.0654234	0.054184
[truncated: 27 more rows]

## Sheet: Gluteus Maximus Posterior
Gluteus Maximus Posterior Origin AP +3.333 mm	Gluteus Maximus Posterior Origin AP +6.667 mm	Gluteus Maximus Posterior Origin AP +10 mm	Gluteus Maximus Posterior Origin AP -3.333 mm	Gluteus Maximus Posterior Origin AP -6.667 mm	Gluteus Maximus Posterior Origin AP -10 mm	Gluteus Maximus Posterior Origin CC +3.333 mm	Gluteus Maximus Posterior Origin CC +6.667 mm	Gluteus Maximus Posterior Origin CC +10 mm	Gluteus Maximus Posterior Origin CC -3.333 mm	Gluteus Maximus Posterior Origin CC -6.667 mm	Gluteus Maximus Posterior Origin CC -10 mm	Gluteus Maximus Posterior Origin LM +3.333 mm	Gluteus Maximus Posterior Origin LM +6.667 mm	Gluteus Maximus Posterior Origin LM +10 mm	Gluteus Maximus Posterior Origin LM -3.333 mm	Gluteus Maximus Posterior Origin LM -6.667 mm	Gluteus Maximus Posterior Origin LM -10 mm	Gluteus Maximus Posterior Insertion AP +3.333 mm	Gluteus Maximus Posterior Insertion AP +6.667 mm	Gluteus Maximus Posterior Insertion AP +10 mm	Gluteus Maximus Posterior Insertion AP -3.333 mm	Gluteus Maximus Posterior Insertion AP -6.667 mm	Gluteus Maximus Posterior Insertion AP -10 mm	Gluteus Maximus Posterior Insertion CC +3.333 mm	Gluteus Maximus Posterior Insertion CC +6.667 mm	Gluteus Maximus Posterior Insertion CC +10 mm	Gluteus Maximus Posterior Insertion CC -3.333 mm	Gluteus Maximus Posterior Insertion CC -6.667 mm	Gluteus Maximus Posterior Insertion CC -10 mm	Gluteus Maximus Posterior Insertion LM +3.333 mm	Gluteus Maximus Posterior Insertion LM +6.667 mm	Gluteus Maximus Posterior Insertion LM +10 mm	Gluteus Maximus Posterior Insertion LM -3.333 mm	Gluteus Maximus Posterior Insertion LM -6.667 mm	Gluteus Maximus Posterior Insertion LM -10 mm
[truncated: 148 more rows]

[truncated: 18 more sheets: Adductor Longus, Adductor Brevis, Adductor Magnus Anterior, Adductor Magnus Middle, Adductor Magnus Posterior, Tensor Fasciae Latae, Pectineus, Iliacus, Psoas, Quadriceps Femoris, Gemelus, Perineus, Rectus Femoris, Semimembranous, Semitendinous, Biceps Femoris Long Head, Sartorius, Gracilis]
