# Supplementary material for: Influence of musculotendon geometry variability in muscle forces and hip bone-on-bone forces during walking
Source: PLoS One. 2019 Sep 25;14(9):e0222491. doi: 10.1371/journal.pone.0222491 (PMC6760798; doi:10.1371/journal.pone.0222491)
Supplement: S3 Table — Each sheet corresponds to the modifications of one muscle. Each column corresponds to a specific modification. (XLSX) [file pone.0222491.s005.xlsx]

## Sheet: Baseline Model
Magnitude (N/W)
0.555692
1.2566
1.86023
2.00837
1.50497
1.19897
1.42757
1.62965
1.7429
1.87267
2.16071
2.51644
2.69559
2.7946
2.80427
2.85116
2.86713
2.81076
2.64447
2.45284
2.35561
2.28814
2.1801
2.11225
2.07238
1.99608
1.9693
1.92398
1.89171
1.85307
1.87711
1.92051
1.96029
1.99558
2.03025
2.08675
2.12723
2.19206
2.26528
2.36172
2.47064
2.61607
2.85428
3.04932
3.19254
3.33373
3.4448
3.54231
3.61987
3.70691
3.75599
3.74683
3.74476
3.7238
3.71528
3.71201
3.7334
3.72595
3.73697
3.8062
3.88319
3.85974
3.63977
3.22263
2.624
1.98117
1.44421
1.1377
1.54385
1.65385
1.80967
0.833793
0.843967
0.847527
0.801023
0.702609
0.57352
0.436716
0.409808
0.400518
0.374368
0.325556
0.254387
0.186618
0.185034
0.224042
0.243566
0.229449
0.197543
0.162319
0.128078
0.103508
0.0825441
0.0750759
0.0740421
0.0770506
0.0840447
0.0913556
0.0948179
0.0886761
0.0790609
0.0810282
0.0880581
0.167012
0.245565
0.299602
0.380117
0.484212
0.63729
0.743765
0.80718
0.815134
0.7934
0.727067
0.652443
0.552039
0.452729
0.382963
0.35149
0.351581
0.390627
0.356275
0.271538
0.17719
0.134818
0.106619
0.0949884
0.142128
0.126072
0.128515
0.308198
0.528231
0.723395
0.882455
0.985475
1.01703
0.987301
0.912234
0.823169
0.747437
0.716176
0.731178
0.801871
0.924953
1.09503
1.29234
1.49372
1.68521

## Sheet: Gluteus Medius
Gluteus Medius Origin AP +3.333 mm	Gluteus Medius Origin AP +6.667 mm	Gluteus Medius Origin AP +10 mm	Gluteus Medius Origin AP -3.333 mm	Gluteus Medius Origin AP -6.667 mm	Gluteus Medius Origin AP -10 mm	Gluteus Medius Origin CC +3.333 mm	Gluteus Medius Origin CC +6.667 mm	Gluteus Medius Origin CC +10 mm	Gluteus Medius Origin CC -3.333 mm	Gluteus Medius Origin CC -6.667 mm	Gluteus Medius Origin CC -10 mm	Gluteus Medius Origin LM +3.333 mm	Gluteus Medius Origin LM +6.667 mm	Gluteus Medius Origin LM +10 mm	Gluteus Medius Origin LM -3.333 mm	Gluteus Medius Origin LM -6.667 mm	Gluteus Medius Origin LM -10 mm	Gluteus Medius Insertion AP +3.333 mm	Gluteus Medius Insertion AP +6.667 mm	Gluteus Medius Insertion AP +10 mm	Gluteus Medius Insertion AP -3.333 mm	Gluteus Medius Insertion AP -6.667 mm	Gluteus Medius Insertion AP -10 mm	Gluteus Medius Insertion CC +3.333 mm	Gluteus Medius Insertion CC +6.667 mm	Gluteus Medius Insertion CC +10 mm	Gluteus Medius Insertion CC -3.333 mm	Gluteus Medius Insertion CC -6.667 mm	Gluteus Medius Insertion CC -10 mm	Gluteus Medius Insertion LM +3.333 mm	Gluteus Medius Insertion LM +6.667 mm	Gluteus Medius Insertion LM +10 mm	Gluteus Medius Insertion LM -3.333 mm	Gluteus Medius Insertion LM -6.667 mm	Gluteus Medius Insertion LM -10 mm
0.556454	0.555889	0.559139	0.555751	0.554055	0.553788	0.55351	0.552814	0.553246	0.557077	0.555619	0.558592	0.553506	0.553353	0.551622	0.558124	0.559286	0.560814	0.549726	0.545697	0.540649	0.561014	0.56318	0.56959	0.552533	0.550119	0.547147	0.558682	0.560755	0.562601	0.547948	0.541724	0.533074	0.564206	0.571366	0.579146
1.26193	1.25969	1.26451	1.25598	1.25391	1.25449	1.25469	1.25273	1.25559	1.26053	1.26137	1.26532	1.25412	1.25363	1.25191	1.26139	1.2651	1.2689	1.27117	1.28635	1.30243	1.24514	1.23332	1.22494	1.24764	1.23732	1.22546	1.26868	1.27887	1.28862	1.24845	1.23967	1.23189	1.26801	1.27949	1.29264
1.85549	1.85052	1.84714	1.86586	1.86843	1.87586	1.86347	1.86604	1.87031	1.86002	1.85524	1.85375	1.85928	1.8575	1.85499	1.8632	1.86488	1.86649	1.87333	1.88306	1.89225	1.85458	1.84514	1.8356	1.85244	1.84172	1.83109	1.87274	1.88239	1.89189	1.85671	1.85157	1.847	1.86528	1.87135	1.87666
2.00449	1.99872	1.99572	2.0141	2.01849	2.02114	2.01085	2.01289	2.01679	2.00858	2.00571	2.00519	2.0066	2.00527	2.00268	2.01178	2.01431	2.0169	2.0211	2.03764	2.05026	2.00087	1.98355	1.97517	1.99989	1.98296	1.97375	2.01895	2.034	2.0445	2.00376	1.99983	1.99483	2.01484	2.02077	2.02704
1.50439	1.50205	1.50243	1.50585	1.50579	1.50867	1.50554	1.50593	1.50709	1.50601	1.50388	1.50489	1.50334	1.50092	1.49626	1.50782	1.51013	1.51249	1.5198	1.53284	1.54572	1.49382	1.48068	1.46681	1.49473	1.48275	1.46935	1.51882	1.53034	1.54153	1.49855	1.49155	1.48439	1.51342	1.52235	1.53123
1.20024	1.20072	1.20635	1.1995	1.19861	1.20073	1.19618	1.19344	1.19203	1.20407	1.20573	1.21095	1.19453	1.18889	1.18603	1.2058	1.21177	1.21758	1.21957	1.23986	1.26009	1.18198	1.16387	1.14551	1.1873	1.17417	1.15908	1.2144	1.22769	1.24041	1.19002	1.18047	1.17182	1.21145	1.22373	1.23729
1.43115	1.43303	1.43828	1.42684	1.42378	1.42577	1.42276	1.41762	1.41477	1.43594	1.43943	1.44777	1.42057	1.41172	1.40808	1.43845	1.44749	1.45679	1.4558	1.48439	1.51295	1.40427	1.37992	1.35565	1.41138	1.39337	1.37237	1.44901	1.4675	1.48509	1.4139	1.39919	1.38576	1.44635	1.46468	1.48472
1.63385	1.63609	1.64278	1.62919	1.6258	1.62838	1.6238	1.61792	1.61442	1.63958	1.64383	1.65368	1.62109	1.61049	1.60581	1.64271	1.65362	1.6647	1.66288	1.69646	1.73056	1.60244	1.57418	1.54619	1.61061	1.58934	1.56469	1.65494	1.67678	1.69758	1.61328	1.59563	1.57936	1.65229	1.67445	1.69876
1.74818	1.75106	1.75844	1.74222	1.73808	1.74072	1.73647	1.72997	1.72598	1.75424	1.75918	1.77035	1.73363	1.72181	1.71655	1.7578	1.7701	1.78265	1.77931	1.81575	1.85324	1.71334	1.68357	1.65385	1.72235	1.69865	1.67256	1.77037	1.79459	1.81723	1.72406	1.70509	1.68694	1.76868	1.79357	1.82065
1.87894	1.8826	1.89113	1.87128	1.8652	1.86723	1.86517	1.85784	1.85322	1.88555	1.89105	1.90371	1.86195	1.84876	1.84286	1.88949	1.903	1.91724	1.91213	1.95192	1.99282	1.84112	1.80857	1.77686	1.85	1.82504	1.79544	1.90325	1.92942	1.95434	1.85235	1.82984	1.80945	1.90141	1.92909	1.95923
2.16806	2.17188	2.18189	2.15817	2.15102	2.15299	2.15178	2.14322	2.13862	2.1752	2.18146	2.19579	2.1482	2.13276	2.1256	2.17975	2.19588	2.21238	2.20615	2.25371	2.3017	2.12406	2.08624	2.04906	2.13437	2.10477	2.07066	2.19606	2.22652	2.25537	2.13668	2.11091	2.08723	2.19385	2.2262	2.26138
2.52488	2.52914	2.54059	2.51328	2.50375	2.50418	2.50708	2.49746	2.4917	2.53272	2.53965	2.55565	2.50229	2.48478	2.47627	2.53825	2.55648	2.57507	2.56888	2.62316	2.6792	2.47377	2.42962	2.38665	2.48607	2.45181	2.41245	2.55646	2.591	2.62418	2.48903	2.45918	2.43173	2.55403	2.59069	2.63087
2.70465	2.70897	2.72124	2.69292	2.6838	2.68557	2.68654	2.67739	2.67248	2.71231	2.71887	2.73504	2.68121	2.66334	2.65385	2.71816	2.737	2.75629	2.75313	2.81194	2.87253	2.65138	2.60536	2.56111	2.66383	2.6278	2.58705	2.73899	2.77622	2.81188	2.66714	2.63713	2.61026	2.73525	2.77358	2.81517
2.80276	2.80624	2.81832	2.79283	2.78474	2.78818	2.78639	2.77811	2.7743	2.81086	2.81638	2.83208	2.78065	2.76338	2.75326	2.81676	2.83539	2.85471	2.85627	2.91834	2.98185	2.74813	2.69921	2.65232	2.76177	2.72389	2.68135	2.83978	2.87821	2.91507	2.76737	2.73886	2.71281	2.83383	2.87274	2.91522
2.81178	2.81456	2.82759	2.80317	2.79647	2.8009	2.79653	2.78903	2.78539	2.82008	2.8249	2.83998	2.79022	2.77316	2.76248	2.82604	2.84446	2.8637	2.86738	2.9316	2.99581	2.75743	2.7075	2.65926	2.77113	2.73278	2.69016	2.84993	2.88859	2.92722	2.77704	2.74859	2.72247	2.84278	2.88154	2.92424
2.85965	2.862	2.87495	2.84914	2.84083	2.84429	2.84253	2.83395	2.82976	2.86816	2.8734	2.88974	2.83483	2.81731	2.80527	2.87467	2.89481	2.91541	2.91648	2.98188	3.0507	2.80242	2.75013	2.70078	2.81635	2.77589	2.73095	2.89854	2.93957	2.97856	2.82149	2.79039	2.76255	2.89226	2.93331	2.97763
2.87368	2.87692	2.89009	2.86337	2.85457	2.85834	2.85621	2.84743	2.8435	2.88234	2.88788	2.90429	2.85123	2.83129	2.81909	2.8897	2.91057	2.93269	2.93149	2.99922	3.06891	2.8176	2.7632	2.71275	2.82955	2.78842	2.74374	2.91463	2.95529	2.99512	2.8336	2.80095	2.77164	2.90817	2.95156	2.99573
2.8196	2.82179	2.83457	2.80996	2.80174	2.80623	2.80254	2.79407	2.7904	2.82811	2.83337	2.84943	2.79476	2.77561	2.76212	2.83568	2.85673	2.87844	2.87706	2.94446	3.01412	2.76245	2.71052	2.66046	2.77613	2.73568	2.69035	2.85917	2.90014	2.93953	2.77949	2.74577	2.71523	2.85398	2.89584	2.94122
2.6521	2.65426	2.66614	2.64434	2.63697	2.64182	2.63698	2.62915	2.62581	2.66076	2.66562	2.68054	2.62948	2.61095	2.59831	2.66825	2.68827	2.70894	2.70697	2.7706	2.83617	2.59945	2.55019	2.50319	2.61235	2.57456	2.53275	2.68987	2.72822	2.76514	2.6145	2.5826	2.55314	2.68577	2.72551	2.76901
2.46017	2.46204	2.47382	2.4531	2.44651	2.45162	2.44586	2.43859	2.43541	2.46813	2.47286	2.48679	2.43854	2.42089	2.40878	2.47563	2.49481	2.51471	2.51149	2.57127	2.63303	2.41094	2.36606	2.32402	2.42339	2.38871	2.35052	2.49486	2.53037	2.56461	2.42446	2.39425	2.36627	2.49233	2.53094	2.57229
2.36267	2.36496	2.37673	2.35635	2.35044	2.35616	2.34866	2.34137	2.33796	2.37069	2.37575	2.38951	2.34124	2.32355	2.31149	2.37855	2.3979	2.41794	2.41145	2.46973	2.53024	2.31647	2.27558	2.23809	2.32804	2.29574	2.26024	2.39537	2.4291	2.46167	2.3271	2.29703	2.2703	2.39551	2.43461	2.47769
2.29504	2.29727	2.30874	2.28921	2.28391	2.29051	2.28102	2.27358	2.26972	2.30309	2.30859	2.3222	2.27381	2.25605	2.24402	2.31118	2.33062	2.35074	2.34001	2.39606	2.45509	2.25227	2.21509	2.17779	2.26279	2.23335	2.20123	2.32544	2.35719	2.38791	2.25877	2.22786	2.19963	2.32907	2.36891	2.41261
2.18582	2.18721	2.19812	2.18073	2.17497	2.18028	2.1727	2.16488	2.16051	2.19426	2.19997	2.21275	2.16624	2.14892	2.13715	2.2023	2.22098	2.2403	2.22589	2.27713	2.33233	2.14461	2.10799	2.08708	2.15589	2.12742	2.0956	2.21343	2.24205	2.26994	2.15064	2.1195	2.0909	2.21942	2.25694	2.29846
2.11734	2.11953	2.1304	2.11267	2.10548	2.11238	2.10457	2.09624	2.0912	2.12538	2.13164	2.14513	2.09867	2.0815	2.06985	2.13246	2.15081	2.16982	2.1594	2.20683	2.25867	2.07866	2.04905	2.0457	2.08934	2.06263	2.03249	2.14571	2.17228	2.20051	2.08362	2.05297	2.02535	2.14958	2.18767	2.23018
2.07874	2.08054	2.09068	2.07318	2.06771	2.07401	2.06472	2.05654	2.05162	2.08704	2.09352	2.10682	2.05893	2.04225	2.03105	2.09397	2.11203	2.13083	2.11931	2.16979	2.22076	2.03973	2.01426	2.01338	2.05071	2.02522	1.99669	2.10439	2.13142	2.15739	2.0444	2.01537	1.98805	2.11119	2.14975	2.19223
2.00279	2.00712	2.02346	1.99693	1.9913	1.99576	1.98843	1.98017	1.97494	2.01053	2.01734	2.0305	1.9831	1.96687	1.95611	2.01739	2.0352	2.05363	2.03964	2.08858	2.13908	1.97004	1.96556	1.97403	1.97629	1.95285	1.9264	2.02573	2.05071	2.07469	1.96771	1.93804	1.91106	2.03571	2.07507	2.12063
1.98633	2.00833	2.03196	1.96683	1.96079	1.96427	1.96066	1.95112	1.94504	1.98567	1.99374	2.00898	1.95963	1.94704	1.9399	1.99025	2.00715	2.02524	2.00515	2.04957	2.1006	1.97416	1.99641	2.01729	1.95153	1.92983	1.90456	1.99718	2.02018	2.04226	1.9377	1.90529	1.8759	2.01845	2.07437	2.13011
1.95041	1.97294	2.00015	1.91731	1.9105	1.91437	1.91486	1.90459	1.89758	1.94052	1.94896	1.96864	1.91972	1.91159	1.90698	1.94147	1.95886	1.97482	1.95442	1.99677	2.04389	1.94692	1.97059	1.99423	1.90798	1.88776	1.86292	1.94978	1.97046	1.99011	1.8883	1.8569	1.82851	1.98331	2.03945	2.10006
1.91914	1.94334	1.96984	1.87888	1.86839	1.8722	1.88282	1.87236	1.86663	1.90786	1.91581	1.93198	1.88949	1.88462	1.88018	1.90612	1.91808	1.93166	1.91117	1.95318	1.99895	1.92165	1.96083	2.00058	1.87542	1.85442	1.82881	1.91782	1.93738	1.95569	1.85328	1.81729	1.78861	1.95154	2.00828	2.06937
1.88567	1.91225	1.94056	1.83284	1.80835	1.80851	1.84611	1.83718	1.83379	1.86733	1.87239	1.88634	1.85607	1.8533	1.85128	1.86273	1.86722	1.87344	1.84679	1.88639	1.92943	1.90043	1.94516	1.98614	1.83684	1.81553	1.7887	1.87916	1.89827	1.9163	1.80996	1.75884	1.73663	1.91556	1.97375	2.0322
1.9028	1.9296	1.95925	1.85856	1.82862	1.81921	1.86701	1.86637	1.86004	1.88871	1.89028	1.90228	1.87491	1.87241	1.87052	1.88549	1.88774	1.88924	1.84062	1.84182	1.87361	1.91868	1.96599	2.00987	1.86093	1.84058	1.81579	1.89852	1.92099	1.93871	1.83952	1.79972	1.76377	1.93361	1.99324	2.05568
1.93733	1.95875	1.98209	1.90458	1.8841	1.8695	1.91795	1.91432	1.91512	1.92602	1.92573	1.93389	1.92126	1.91742	1.91452	1.9265	1.93009	1.9336	1.89622	1.8743	1.85892	1.94813	1.98474	2.027	1.90536	1.88609	1.8625	1.94171	1.9605	1.97655	1.88839	1.85301	1.81988	1.96269	2.01317	2.07464
1.97873	1.993	2.00934	1.94618	1.92582	1.91121	1.95857	1.95581	1.95734	1.96702	1.96568	1.97243	1.96103	1.95783	1.95483	1.96742	1.97055	1.97361	1.93813	1.91577	1.89305	1.9854	2.00848	2.03164	1.94461	1.92481	1.9003	1.98395	2.00187	2.01841	1.93003	1.89524	1.8628	2.00055	2.03758	2.07813
2.01408	2.02837	2.04461	1.98134	1.96117	1.94678	1.994	1.99244	1.99344	2.00206	2.00029	2.00688	1.99738	1.9945	1.99217	2.00223	2.0049	2.0075	1.97535	1.95201	1.9323	2.02048	2.04309	2.06367	1.97864	1.95838	1.93157	2.02054	2.03967	2.05742	1.96537	1.93318	1.90255	2.03581	2.07261	2.11004
2.04869	2.06347	2.07984	2.01577	1.99638	1.981	2.02908	2.02725	2.0297	2.03622	2.03393	2.04041	2.03171	2.02943	2.02765	2.0362	2.03845	2.04085	2.01099	1.99253	1.97501	2.05439	2.07684	2.09743	2.01265	1.99073	1.96424	2.05598	2.07586	2.09443	2.00155	1.97293	1.94526	2.06989	2.1069	2.14459
2.10774	2.12223	2.13926	2.07176	2.05252	2.03947	2.08616	2.08495	2.08843	2.09194	2.08859	2.09451	2.09129	2.08925	2.08728	2.09178	2.0933	2.09483	2.07331	2.05435	2.04204	2.10879	2.13002	2.15183	2.06837	2.04569	2.01832	2.11324	2.13383	2.15314	2.06256	2.0301	2.00497	2.12421	2.16088	2.19943
2.14622	2.16222	2.17958	2.11163	2.09372	2.07992	2.12711	2.12659	2.13117	2.13173	2.12746	2.13283	2.12973	2.12903	2.12801	2.13132	2.13218	2.13331	2.11643	2.10805	2.09987	2.14686	2.165	2.18246	2.10813	2.0848	2.05685	2.1544	2.17543	2.19517	2.10332	2.07998	2.05942	2.16224	2.1953	2.23072
2.21214	2.22996	2.2487	2.1749	2.15735	2.14819	2.19252	2.19281	2.1986	2.19591	2.19086	2.19631	2.19533	2.19582	2.19563	2.19482	2.19506	2.19565	2.1863	2.17879	2.17021	2.21036	2.22824	2.2446	2.17234	2.14852	2.12174	2.22014	2.24211	2.26271	2.17168	2.14933	2.12843	2.22577	2.25881	2.29247
2.28465	2.30192	2.32173	2.24559	2.23299	2.22088	2.26626	2.26707	2.27217	2.26798	2.26199	2.26485	2.26816	2.269	2.26783	2.26705	2.2668	2.26728	2.25956	2.25109	2.24129	2.28082	2.29736	2.31449	2.24654	2.22426	2.19813	2.29269	2.31482	2.3357	2.24554	2.22182	2.20035	2.29431	2.32564	2.35948
2.38034	2.40014	2.42064	2.34735	2.33089	2.31991	2.36291	2.36727	2.37038	2.36468	2.35885	2.36223	2.36551	2.36586	2.36503	2.36331	2.36283	2.36217	2.35555	2.34611	2.33557	2.37809	2.3917	2.41241	2.34392	2.32224	2.29583	2.39013	2.41224	2.43379	2.34246	2.31976	2.29726	2.3908	2.41765	2.45329
2.48663	2.50355	2.5248	2.45639	2.43915	2.42723	2.47137	2.47223	2.4776	2.47368	2.46683	2.47071	2.47302	2.47222	2.47126	2.47287	2.47256	2.47195	2.46214	2.45084	2.43599	2.48532	2.50206	2.5214	2.45244	2.42979	2.402	2.49936	2.52101	2.53861	2.44997	2.42511	2.40088	2.49738	2.52572	2.56527
2.63227	2.64603	2.66611	2.60161	2.58363	2.56967	2.61583	2.61578	2.62036	2.61982	2.61429	2.6192	2.61797	2.61705	2.61568	2.619	2.61933	2.61917	2.60523	2.59071	2.57964	2.63236	2.64934	2.67081	2.59697	2.57313	2.54383	2.64309	2.66378	2.68329	2.59295	2.56536	2.53857	2.64618	2.67639	2.71349
2.87343	2.88924	2.90776	2.83767	2.81809	2.80314	2.85271	2.85056	2.85414	2.8606	2.85621	2.86355	2.85642	2.85515	2.85338	2.85809	2.85979	2.85998	2.84082	2.82952	2.81184	2.87749	2.90027	2.92915	2.83467	2.80957	2.77831	2.88457	2.90536	2.92458	2.82676	2.79422	2.76254	2.89055	2.93044	2.97543
3.06909	3.0851	3.10398	3.03418	3.01227	2.99478	3.04578	3.04339	3.04523	3.05805	3.05568	3.0653	3.05077	3.04851	3.04628	3.05673	3.05886	3.06095	3.03519	3.01521	2.98928	3.07242	3.10613	3.13838	3.02732	2.99942	2.96442	3.0811	3.10496	3.12647	3.01941	2.98417	2.94938	3.09372	3.13634	3.18664
3.21227	3.22738	3.24612	3.17728	3.15557	3.14291	3.18802	3.18331	3.18421	3.20269	3.20152	3.21209	3.19378	3.19066	3.18789	3.19923	3.20184	3.20412	3.1712	3.14506	3.11275	3.22053	3.25131	3.28064	3.17144	3.14415	3.10969	3.22469	3.24862	3.27036	3.15858	3.11869	3.07954	3.23883	3.28761	3.33994
3.35458	3.36991	3.38956	3.31823	3.29543	3.28134	3.32828	3.32257	3.32254	3.34539	3.34527	3.35691	3.33495	3.33126	3.32814	3.34126	3.34387	3.34595	3.30553	3.27375	3.23576	3.36365	3.39432	3.42816	3.31224	3.28395	3.24819	3.36644	3.39034	3.41236	3.29516	3.25022	3.2065	3.38243	3.4301	3.48661
3.46645	3.48185	3.50229	3.4295	3.40606	3.39259	3.43875	3.43229	3.43159	3.45765	3.45829	3.47076	3.44602	3.44182	3.4384	3.45336	3.45635	3.45885	3.41148	3.37561	3.33352	3.47906	3.50729	3.53761	3.42244	3.39285	3.35561	3.4791	3.50412	3.52668	3.40246	3.35371	3.30653	3.49807	3.54524	3.59702
3.56452	3.58	3.60107	3.52728	3.50351	3.49014	3.53587	3.52891	3.52775	3.55598	3.55719	3.5702	3.54352	3.53897	3.53536	3.55164	3.55505	3.55799	3.50535	3.46653	3.42136	3.5801	3.61167	3.64233	3.51885	3.48807	3.44983	3.57798	3.60404	3.62755	3.49746	3.44615	3.39688	3.59919	3.6497	3.70317
3.64243	3.65802	3.6797	3.60514	3.58162	3.56988	3.61318	3.60595	3.60452	3.6341	3.63573	3.64908	3.62113	3.61644	3.61283	3.62963	3.63325	3.63643	3.58035	3.53951	3.49209	3.66001	3.69405	3.72715	3.59564	3.56455	3.52706	3.65649	3.68322	3.70731	3.57352	3.52098	3.47089	3.67892	3.73165	3.78765
3.7298	3.74567	3.76798	3.69252	3.66937	3.65907	3.70021	3.6929	3.69149	3.72145	3.72326	3.73691	3.70827	3.70351	3.69995	3.7169	3.72067	3.72403	3.66561	3.62302	3.57389	3.74876	3.78388	3.81497	3.68184	3.65057	3.61251	3.74504	3.77291	3.79802	3.65954	3.60622	3.55601	3.76779	3.82202	3.87664
3.77839	3.79424	3.817	3.74314	3.72161	3.71179	3.74979	3.74336	3.74232	3.77014	3.77189	3.7855	3.7575	3.75285	3.74911	3.76582	3.76953	3.77288	3.71388	3.67068	3.62053	3.79813	3.8334	3.86595	3.7321	3.70173	3.66353	3.79387	3.82197	3.84723	3.7096	3.65753	3.60782	3.81626	3.87064	3.92701
3.76785	3.78285	3.80505	3.7343	3.71345	3.70372	3.74125	3.73532	3.73462	3.75986	3.76086	3.7734	3.7482	3.74385	3.74006	3.7561	3.75952	3.76257	3.70637	3.66425	3.61498	3.78704	3.8212	3.85513	3.72246	3.69133	3.65217	3.784	3.81211	3.8377	3.70203	3.65158	3.60304	3.80443	3.8571	3.91398
3.76484	3.77858	3.80259	3.73246	3.71256	3.70236	3.73947	3.73421	3.7341	3.75672	3.75675	3.7682	3.74607	3.74153	3.73794	3.75359	3.75674	3.7609	3.70636	3.66553	3.61725	3.78343	3.8205	3.86493	3.71933	3.6874	3.64709	3.78181	3.81004	3.83694	3.70137	3.65239	3.6053	3.80016	3.85705	3.91825
3.74407	3.75782	3.77887	3.71329	3.69311	3.6871	3.71996	3.71551	3.71595	3.7352	3.73456	3.74445	3.72495	3.72048	3.71618	3.73431	3.74071	3.74508	3.68422	3.64713	3.60184	3.77559	3.82652	3.87334	3.69718	3.66415	3.62382	3.76252	3.79184	3.81984	3.6781	3.63098	3.58629	3.78893	3.85188	3.91837
3.7344	3.74555	3.76485	3.70658	3.68738	3.68173	3.71227	3.70833	3.70909	3.72638	3.72525	3.73408	3.71564	3.70946	3.70337	3.72803	3.73408	3.74008	3.65898	3.61	3.56248	3.77227	3.82379	3.87045	3.68638	3.65192	3.60986	3.75659	3.78742	3.81593	3.66309	3.60833	3.55923	3.78379	3.84792	3.91298
3.73142	3.74272	3.76265	3.70224	3.68243	3.67637	3.70926	3.70532	3.70644	3.72289	3.72113	3.72897	3.71235	3.70636	3.70034	3.7243	3.73011	3.73605	3.65343	3.59707	3.536	3.77	3.82254	3.87029	3.68221	3.6473	3.6042	3.75485	3.78687	3.81528	3.65913	3.60186	3.54782	3.78064	3.84395	3.90932
3.75416	3.76621	3.78736	3.72296	3.70236	3.69596	3.73091	3.72727	3.72873	3.74414	3.74172	3.74992	3.73417	3.72836	3.72252	3.74575	3.75146	3.75708	3.6737	3.61564	3.55102	3.79299	3.84718	3.8966	3.70373	3.66894	3.62567	3.77756	3.81054	3.84055	3.68067	3.62329	3.56863	3.80236	3.86713	3.93324
3.74727	3.76102	3.78307	3.71393	3.69272	3.68614	3.72348	3.72004	3.72126	3.73628	3.73301	3.74129	3.72607	3.72074	3.71492	3.73822	3.74331	3.74909	3.66408	3.6047	3.53899	3.78633	3.84343	3.9018	3.69562	3.66079	3.61744	3.77119	3.8063	3.83803	3.67249	3.6154	3.56123	3.7965	3.86357	3.93832
3.75796	3.76968	3.79243	3.72687	3.70117	3.67527	3.7346	3.73076	3.73142	3.74836	3.74641	3.75496	3.73697	3.73003	3.72324	3.75114	3.75661	3.7599	3.6679	3.60449	3.53415	3.80506	3.8687	3.92752	3.70826	3.6747	3.63208	3.78184	3.8176	3.85115	3.67993	3.61913	3.56257	3.81198	3.87801	3.94509
3.83677	3.85555	3.88109	3.79113	3.74969	3.72734	3.80283	3.8012	3.80143	3.82003	3.82042	3.83014	3.8086	3.8046	3.8009	3.81975	3.82593	3.82648	3.73006	3.65732	3.58364	3.8886	3.96676	4.04084	3.77689	3.74223	3.70106	3.8539	3.89232	3.93004	3.74541	3.68635	3.63171	3.8873	3.9636	4.04397
3.91323	3.93194	3.96321	3.8528	3.81307	3.79155	3.87836	3.87115	3.87061	3.89861	3.89803	3.90853	3.88881	3.88379	3.87999	3.88949	3.88823	3.88709	3.79734	3.71713	3.63419	3.96778	4.0464	4.12079	3.85349	3.81928	3.77328	3.93059	3.96695	4.00238	3.82288	3.7589	3.69759	3.96277	4.03829	4.11852
3.88648	3.90495	3.93552	3.8312	3.79218	3.77093	3.8565	3.84994	3.84974	3.87199	3.87074	3.8799	3.86272	3.85835	3.85494	3.86684	3.86524	3.86375	3.77681	3.69909	3.61953	3.93897	4.01562	4.08899	3.83246	3.80063	3.75742	3.90277	3.93706	3.97098	3.80228	3.74133	3.68331	3.93558	4.00771	4.08483
3.6587	3.66856	3.68709	3.63036	3.60059	3.57898	3.63734	3.63342	3.63369	3.65062	3.64967	3.65749	3.64051	3.63447	3.62887	3.65297	3.65798	3.66205	3.56719	3.49811	3.4255	3.71104	3.77938	3.84412	3.61468	3.58553	3.54819	3.67973	3.71158	3.74157	3.5855	3.52848	3.47512	3.71288	3.78346	3.85843
3.2374	3.24503	3.25935	3.21643	3.20152	3.19763	3.22112	3.21842	3.21907	3.23051	3.22927	3.23484	3.22344	3.21885	3.21459	3.23281	3.23756	3.24238	3.16567	3.11224	3.05509	3.27881	3.33254	3.38339	3.20059	3.17535	3.14368	3.25548	3.28145	3.30624	3.17994	3.13483	3.09282	3.28036	3.33642	3.39743
2.63351	2.63889	2.64781	2.61972	2.61023	2.60695	2.62349	2.62237	2.62345	2.62838	2.62702	2.63034	2.62467	2.6219	2.61962	2.63046	2.63335	2.63631	2.58866	2.5545	2.51773	2.65927	2.69266	2.72387	2.6055	2.58496	2.55976	2.64903	2.66987	2.68998	2.59677	2.5675	2.54048	2.66114	2.6971	2.7362
1.98524	1.98974	1.99424	1.97452	1.96867	1.96251	1.9849	1.98926	1.99533	1.97694	1.97207	1.97025	1.97977	1.97957	1.97822	1.98164	1.98099	1.98117	1.97805	1.96954	1.95708	1.98429	1.9898	1.99382	1.96621	1.9511	1.93325	1.99526	2.01064	2.02347	1.97736	1.97257	1.96748	1.98553	1.99735	2.01223
1.44788	1.4517	1.45558	1.4421	1.44198	1.44093	1.44732	1.45101	1.45474	1.44065	1.43679	1.4334	1.44409	1.44405	1.44271	1.44463	1.44524	1.446	1.44985	1.45294	1.45189	1.44716	1.44922	1.45023	1.43375	1.42339	1.41136	1.45439	1.46406	1.47316	1.44267	1.44106	1.43981	1.44728	1.45059	1.45371
1.14151	1.14488	1.14814	1.13442	1.13133	1.12755	1.14057	1.14431	1.14792	1.13375	1.12981	1.12586	1.13732	1.13715	1.13373	1.13772	1.13784	1.13791	1.13647	1.13396	1.12939	1.13779	1.13504	1.13161	1.13055	1.12292	1.11446	1.14475	1.15101	1.1566	1.13592	1.1335	1.13135	1.1395	1.14137	1.14312
1.54381	1.54614	1.54593	1.54317	1.54411	1.54212	1.54762	1.55105	1.55353	1.54007	1.5371	1.53329	1.54447	1.54277	1.53547	1.54644	1.54773	1.5486	1.54972	1.55336	1.554	1.53862	1.53446	1.53806	1.54223	1.53579	1.53119	1.54647	1.55258	1.55472	1.5457	1.54643	1.54827	1.54041	1.54153	1.53403
1.65466	1.65488	1.65589	1.65235	1.65138	1.64922	1.65479	1.65705	1.65873	1.65153	1.64979	1.6473	1.65258	1.65175	1.64879	1.65391	1.65443	1.65483	1.65992	1.66393	1.67791	1.64467	1.64569	1.64743	1.65105	1.64654	1.64244	1.65574	1.65634	1.65576	1.65563	1.65606	1.65619	1.65017	1.64661	1.64612
1.8065	1.80493	1.80258	1.80899	1.81094	1.81059	1.80941	1.81031	1.81139	1.80876	1.80733	1.80759	1.80639	1.80489	1.80382	1.80885	1.80984	1.81067	1.84198	1.85752	1.86413	1.76488	1.71573	1.70805	1.80676	1.80191	1.79713	1.81029	1.80903	1.8055	1.82165	1.83174	1.83854	1.78885	1.76359	1.73257
0.832093	0.83128	0.830295	0.833655	0.834783	0.834745	0.833265	0.833528	0.833815	0.833701	0.833424	0.833989	0.831555	0.830432	0.829608	0.833532	0.834619	0.835376	0.855167	0.864971	0.866126	0.807676	0.77828	0.75866	0.83291	0.831207	0.829694	0.833966	0.832974	0.830493	0.841457	0.848097	0.852753	0.820975	0.807203	0.789977
0.843431	0.842483	0.842445	0.844355	0.846046	0.851429	0.843513	0.844005	0.844602	0.844148	0.844329	0.845748	0.841929	0.840212	0.838564	0.845105	0.846805	0.847793	0.853073	0.857087	0.852434	0.835305	0.827628	0.823717	0.84763	0.850789	0.85512	0.841806	0.8397	0.839477	0.847089	0.849861	0.851478	0.840858	0.839409	0.838691
0.838515	0.830579	0.826173	0.858239	0.871513	0.893648	0.851349	0.855436	0.8601	0.844316	0.840212	0.836555	0.842112	0.836146	0.830617	0.855127	0.862485	0.870723	0.845211	0.845381	0.841837	0.850022	0.851097	0.851728	0.848431	0.848498	0.849042	0.848334	0.84856	0.848448	0.84221	0.836226	0.830578	0.854871	0.861539	0.868615
0.787152	0.775485	0.767292	0.816718	0.834135	0.857508	0.807111	0.813347	0.819854	0.795654	0.789482	0.783717	0.793436	0.785396	0.778004	0.811222	0.821022	0.831508	0.801527	0.80337	0.805733	0.801864	0.801926	0.802317	0.800949	0.800066	0.799504	0.802928	0.804261	0.805372	0.795309	0.788944	0.782905	0.809086	0.816473	0.824376
0.689916	0.678615	0.66983	0.716142	0.730798	0.749401	0.708037	0.713436	0.719069	0.697669	0.691867	0.686352	0.696038	0.689066	0.682414	0.711135	0.719251	0.727847	0.704971	0.708044	0.711318	0.702025	0.700745	0.699988	0.701919	0.700541	0.69942	0.704881	0.706643	0.708207	0.698508	0.693935	0.68958	0.708598	0.714117	0.719842
0.566614	0.560305	0.555195	0.580553	0.587974	0.597159	0.576357	0.579148	0.582076	0.570912	0.567688	0.564694	0.570016	0.566316	0.56271	0.577932	0.582085	0.586425	0.575476	0.577752	0.58005	0.572732	0.571604	0.570692	0.5729	0.571864	0.570987	0.575024	0.576223	0.577321	0.571524	0.569311	0.567202	0.57643	0.579114	0.582031
0.43686	0.436811	0.436701	0.436415	0.435928	0.435386	0.436588	0.436433	0.436287	0.43686	0.436895	0.436957	0.43673	0.436705	0.436645	0.436662	0.436562	0.436417	0.437212	0.437735	0.438337	0.436424	0.436121	0.435869	0.43655	0.43636	0.436174	0.436958	0.437172	0.437395	0.436689	0.436653	0.43661	0.436736	0.436744	0.436738
0.409799	0.409754	0.409749	0.409815	0.40996	0.409941	0.409789	0.409774	0.409761	0.409831	0.409894	0.409951	0.409798	0.40979	0.409801	0.409819	0.409829	0.409843	0.409961	0.409901	0.409945	0.409748	0.409732	0.409717	0.409818	0.409826	0.409841	0.409801	0.409796	0.40979	0.409818	0.409959	0.410006	0.409798	0.409746	0.409737
0.400348	0.400265	0.400221	0.400835	0.401454	0.402594	0.400382	0.400314	0.400272	0.400809	0.401461	0.402543	0.400391	0.400315	0.400379	0.400723	0.401059	0.401586	0.400778	0.401375	0.402489	0.400369	0.400303	0.400266	0.400659	0.400914	0.401333	0.400413	0.400359	0.400316	0.400626	0.400854	0.401059	0.400424	0.400346	0.400307
0.371272	0.36904	0.367789	0.377484	0.380247	0.382912	0.371979	0.370184	0.368861	0.377311	0.380544	0.383341	0.372267	0.370404	0.372251	0.376541	0.378701	0.380762	0.376516	0.378969	0.381206	0.372114	0.370418	0.368975	0.375919	0.377487	0.37922	0.372796	0.371691	0.370635	0.375639	0.377321	0.378534	0.372807	0.371362	0.370036
0.3218	0.317655	0.313927	0.328306	0.33044	0.332268	0.322824	0.320113	0.316934	0.328416	0.331193	0.333478	0.323033	0.320437	0.323132	0.327664	0.329523	0.331163	0.32757	0.329393	0.331303	0.323179	0.32078	0.318211	0.326905	0.328351	0.329977	0.323771	0.32233	0.320646	0.326933	0.328319	0.329346	0.323752	0.321681	0.319239
0.251819	0.248539	0.245037	0.256069	0.257193	0.25801	0.252434	0.250426	0.247698	0.256116	0.257811	0.258864	0.252593	0.250606	0.252574	0.255708	0.256866	0.257809	0.255597	0.256643	0.257354	0.252386	0.250267	0.247856	0.255485	0.256654	0.257762	0.252698	0.251285	0.249612	0.255434	0.256631	0.257439	0.252656	0.250656	0.248222
0.186157	0.185255	0.184103	0.186772	0.186638	0.186323	0.186042	0.185419	0.184367	0.186978	0.187418	0.187479	0.186025	0.185399	0.185994	0.186883	0.187151	0.187334	0.187005	0.187151	0.186975	0.185553	0.184271	0.182635	0.187219	0.187824	0.188311	0.185575	0.184625	0.183483	0.187164	0.187802	0.188134	0.185496	0.184156	0.18241
0.185389	0.185564	0.185938	0.184684	0.184246	0.183928	0.184705	0.184484	0.18433	0.185375	0.185466	0.1859	0.18455	0.184026	0.183982	0.185599	0.186021	0.186582	0.184459	0.183627	0.189811	0.185175	0.184795	0.184519	0.184113	0.183064	0.181868	0.185883	0.186722	0.187383	0.184401	0.183482	0.182647	0.185611	0.185747	0.185622
0.225367	0.226221	0.227253	0.223188	0.221691	0.22057	0.223256	0.222454	0.221694	0.225055	0.22594	0.226891	0.223131	0.221918	0.221396	0.225573	0.226818	0.228012	0.21934	0.214221	0.213758	0.229438	0.231932	0.233693	0.224624	0.225987	0.225595	0.223858	0.223422	0.223481	0.221468	0.218509	0.215622	0.227342	0.230009	0.232447
0.245773	0.247218	0.245358	0.238918	0.236658	0.234942	0.242224	0.241101	0.236845	0.245032	0.246357	0.244227	0.242061	0.240414	0.239407	0.24244	0.24413	0.245851	0.232901	0.225381	0.216903	0.249116	0.254338	0.258597	0.244419	0.24529	0.245911	0.239161	0.237857	0.236171	0.23961	0.235576	0.231846	0.245132	0.249564	0.253909
0.231935	0.233595	0.235476	0.227908	0.225239	0.223154	0.228232	0.226901	0.225483	0.230975	0.232602	0.233957	0.22797	0.226004	0.224692	0.231936	0.23391	0.235901	0.220738	0.212281	0.202924	0.236592	0.243262	0.249007	0.231446	0.233206	0.234752	0.227466	0.22533	0.222872	0.225429	0.221082	0.217048	0.234765	0.23971	0.244714
0.199961	0.201673	0.203582	0.19601	0.193471	0.191477	0.196256	0.1949	0.19335	0.199027	0.200809	0.20219	0.195794	0.193664	0.192195	0.20009	0.202232	0.20439	0.189737	0.182482	0.174718	0.204033	0.210364	0.216006	0.199937	0.202223	0.204391	0.195018	0.19254	0.189776	0.194347	0.191077	0.187987	0.201844	0.205962	0.21026
0.164153	0.165376	0.166856	0.161147	0.159254	0.157738	0.161141	0.15998	0.158544	0.163561	0.165217	0.166337	0.160395	0.15828	0.15678	0.164625	0.166719	0.168823	0.157232	0.152462	0.14735	0.166258	0.170362	0.174042	0.164477	0.166697	0.168936	0.159907	0.157645	0.155116	0.160552	0.158813	0.157154	0.164557	0.166677	0.168906
0.12933	0.130266	0.131314	0.127189	0.128035	0.126876	0.127147	0.12626	0.125032	0.12897	0.130323	0.131151	0.126345	0.124613	0.123323	0.129894	0.131616	0.133341	0.124669	0.121618	0.118173	0.130356	0.13485	0.136871	0.129896	0.131883	0.133907	0.125872	0.123901	0.121791	0.12727	0.126534	0.125771	0.128917	0.12972	0.132989
0.104425	0.104996	0.105713	0.102955	0.102222	0.101592	0.102903	0.102361	0.101617	0.104049	0.104958	0.105458	0.102251	0.100999	0.100015	0.104789	0.106065	0.10736	0.101857	0.100416	0.0990595	0.104536	0.105479	0.103286	0.104815	0.106264	0.107772	0.102047	0.100657	0.0992497	0.103396	0.103376	0.103326	0.103603	0.10369	0.103745
0.0831023	0.0836585	0.0841942	0.0820935	0.0815292	0.0811185	0.0821822	0.0818516	0.081406	0.0828552	0.0834207	0.0837452	0.081843	0.0811432	0.0805724	0.0832731	0.0840077	0.0847708	0.0814816	0.0806674	0.079686	0.0831323	0.083762	0.0842777	0.0833385	0.0841815	0.0852424	0.0815213	0.0806784	0.0798979	0.0826338	0.082778	0.082912	0.082439	0.0823345	0.0822855
0.0757341	0.0759386	0.0762071	0.0746518	0.0744215	0.073888	0.0748595	0.0745777	0.0742649	0.075378	0.0759453	0.0760533	0.0747084	0.0743015	0.0739415	0.0754547	0.0760797	0.0766845	0.0742923	0.0739025	0.0737471	0.0756894	0.0761414	0.0766429	0.075543	0.0763365	0.0767684	0.0746508	0.0738951	0.073163	0.0751742	0.0751747	0.0753672	0.0750939	0.0752043	0.0749757
0.0742289	0.0745252	0.0752549	0.0736172	0.0734021	0.0730772	0.073835	0.0736406	0.0733992	0.0742307	0.0745447	0.074599	0.0736712	0.0733206	0.0730353	0.0744136	0.0748147	0.0750227	0.0730139	0.072582	0.0718019	0.0742859	0.0746525	0.0749594	0.0744183	0.0747624	0.0751813	0.0732926	0.0726687	0.0723832	0.0741466	0.0742729	0.0744025	0.073938	0.0737151	0.0735135
0.0773678	0.0776903	0.0779651	0.0767546	0.0764422	0.0760654	0.0768507	0.0766553	0.0764191	0.0772177	0.077501	0.077693	0.0767847	0.0765419	0.0763562	0.0772967	0.0775629	0.077839	0.0764686	0.0758822	0.0752237	0.0774103	0.0777886	0.0781322	0.0773905	0.0777746	0.0781719	0.0765693	0.0761613	0.0757245	0.0771753	0.0773166	0.077471	0.0768955	0.0767449	0.0766036
0.0844295	0.0848061	0.0851349	0.0836813	0.0833027	0.082854	0.0838297	0.0836192	0.0833744	0.0842259	0.0845238	0.0847362	0.0837822	0.0835465	0.083401	0.0842777	0.084534	0.0847987	0.0833537	0.0826294	0.0818411	0.0845354	0.0850249	0.085454	0.084399	0.0847855	0.085195	0.0835584	0.0831319	0.0826778	0.0841979	0.0843703	0.0845406	0.0838522	0.0836782	0.0835022
0.0918551	0.0923357	0.0927831	0.0908905	0.0904063	0.089855	0.0910758	0.090819	0.0905182	0.0915882	0.0919691	0.0922463	0.0909404	0.0905676	0.0904215	0.0917111	0.0921031	0.0925031	0.0905152	0.0896297	0.0886772	0.0919887	0.092609	0.093159	0.0917888	0.0922668	0.0927963	0.0907763	0.0902812	0.0897556	0.09162	0.0919282	0.0922229	0.0910151	0.0907129	0.0904185
0.0955008	0.096063	0.0966228	0.094237	0.0936195	0.092947	0.0943924	0.0940267	0.0935764	0.0951689	0.0957282	0.0961932	0.0941224	0.0934986	0.0933716	0.0953929	0.0960252	0.0967318	0.0939747	0.0929752	0.0919634	0.0954669	0.0961015	0.0966707	0.0953769	0.0960035	0.0967086	0.0941284	0.093504	0.0927869	0.0952675	0.0958082	0.0962984	0.0941902	0.0936077	0.0930455
0.0893	0.089038	0.0896495	0.0881017	0.0874627	0.0867981	0.0881418	0.0877011	0.0871458	0.0891181	0.0897988	0.0903037	0.0877799	0.0869751	0.0869399	0.0894059	0.0902147	0.0910284	0.0878068	0.0869909	0.0860764	0.0885153	0.0891444	0.0897926	0.0892532	0.0899112	0.0906557	0.0878893	0.0872589	0.0865726	0.089248	0.0899402	0.0906021	0.0870236	0.0862193	0.0854869
0.0792988	0.079478	0.0797554	0.0787339	0.078415	0.0780927	0.0784927	0.0780675	0.0774774	0.0794957	0.0801648	0.0806596	0.0780185	0.0771045	0.0771059	0.0798256	0.0807081	0.0815802	0.0789844	0.078863	0.0786776	0.0789432	0.0787976	0.0786679	0.0794049	0.0798612	0.0803692	0.0784862	0.0780429	0.0775606	0.0798241	0.0808084	0.0815855	0.0778195	0.0766327	0.075335
0.0774127	0.0768635	0.0765695	0.0813743	0.0828121	0.08321	0.0805252	0.0801898	0.0796265	0.0813436	0.0818856	0.0822166	0.0800237	0.0791612	0.0761017	0.0816536	0.0824142	0.0831492	0.0831978	0.0863878	0.0873628	0.0767609	0.0734121	0.0709837	0.0811177	0.0813503	0.0816017	0.0806904	0.0805409	0.0803209	0.0830289	0.0842225	0.087382	0.0764178	0.0737806	0.0697712
0.0870849	0.086105	0.0851819	0.0887756	0.0895695	0.0903539	0.0877495	0.0875792	0.0872354	0.0882122	0.0885243	0.088667	0.0874451	0.0869406	0.0869286	0.088408	0.0888428	0.0892665	0.0892906	0.0905176	0.0917558	0.0866506	0.085262	0.0838244	0.0879415	0.0879655	0.0879522	0.0880107	0.0880816	0.0881634	0.088631	0.0893162	0.0898061	0.0870021	0.0858447	0.0844104
0.166257	0.165454	0.164751	0.167636	0.168319	0.169125	0.166868	0.166553	0.166393	0.167093	0.167404	0.167433	0.166479	0.166265	0.166253	0.167196	0.167582	0.167717	0.168048	0.169294	0.170566	0.165929	0.164723	0.163245	0.166664	0.166679	0.166707	0.167255	0.167271	0.167273	0.167337	0.167521	0.168166	0.166454	0.165925	0.165292
0.245319	0.245081	0.244882	0.245775	0.24599	0.246255	0.245502	0.245461	0.245422	0.245646	0.245662	0.245742	0.245449	0.245305	0.245298	0.245708	0.245823	0.245932	0.246538	0.247499	0.248453	0.244604	0.24365	0.242711	0.245212	0.244854	0.244424	0.245962	0.246332	0.246681	0.245396	0.245206	0.245018	0.245773	0.245961	0.246148
0.299487	0.299377	0.299293	0.299707	0.299813	0.299948	0.299583	0.299574	0.29958	0.299642	0.299624	0.299667	0.299555	0.299479	0.299472	0.299698	0.299765	0.299829	0.300379	0.301135	0.301826	0.298823	0.298057	0.297282	0.299317	0.299021	0.298656	0.299926	0.300218	0.300491	0.299404	0.299162	0.298938	0.299874	0.300123	0.300403
0.379964	0.379828	0.379714	0.380254	0.380383	0.380552	0.380097	0.380093	0.380115	0.380161	0.38014	0.380186	0.380061	0.379982	0.379968	0.380223	0.380296	0.380365	0.380903	0.381662	0.382376	0.379314	0.37852	0.377698	0.379816	0.379501	0.379109	0.380459	0.380761	0.381052	0.379906	0.379658	0.379417	0.380396	0.380676	0.38097
0.483991	0.483787	0.483633	0.484417	0.484606	0.484872	0.484178	0.484177	0.484214	0.484299	0.484264	0.484351	0.484125	0.484017	0.483981	0.484362	0.484469	0.484568	0.485344	0.48642	0.48745	0.483138	0.482049	0.480929	0.483742	0.483236	0.482623	0.484776	0.485284	0.485763	0.483943	0.483635	0.483339	0.484575	0.484934	0.485308
0.637031	0.63677	0.636636	0.637551	0.637748	0.638132	0.637222	0.637196	0.637272	0.637488	0.637408	0.637601	0.637134	0.636927	0.636845	0.637577	0.637776	0.637972	0.639318	0.641252	0.643137	0.635455	0.633569	0.63165	0.636349	0.635312	0.634082	0.638474	0.639515	0.64051	0.636743	0.63613	0.635551	0.638023	0.638748	0.639517
0.743635	0.743454	0.743463	0.743965	0.744052	0.744434	0.743623	0.743495	0.74355	0.744138	0.744091	0.744484	0.743559	0.743227	0.743159	0.744237	0.744574	0.744914	0.746574	0.749314	0.752039	0.741289	0.738756	0.736207	0.742403	0.740889	0.739121	0.745525	0.747037	0.748498	0.742791	0.741687	0.740675	0.745112	0.746411	0.747807
0.807199	0.807127	0.807293	0.807305	0.807258	0.807603	0.806972	0.806768	0.806816	0.807715	0.807693	0.808261	0.806939	0.806514	0.806445	0.807822	0.808272	0.808733	0.810661	0.8141	0.817563	0.804184	0.80115	0.798117	0.805441	0.803494	0.801233	0.809462	0.811415	0.813296	0.805789	0.804196	0.802749	0.809134	0.810997	0.812995
0.815276	0.815298	0.81558	0.815186	0.815001	0.815263	0.81493	0.814711	0.814819	0.815752	0.815689	0.816355	0.814929	0.814473	0.814388	0.815888	0.816384	0.816897	0.818719	0.822375	0.82616	0.812274	0.80948	0.806834	0.81314	0.81088	0.808271	0.817805	0.820076	0.82227	0.813255	0.811074	0.809104	0.817785	0.820295	0.822962
0.792991	0.792451	0.792036	0.793793	0.793918	0.794355	0.793563	0.793672	0.79408	0.793559	0.793017	0.793134	0.793537	0.793381	0.793099	0.793782	0.793867	0.793936	0.79447	0.79554	0.796733	0.792901	0.792291	0.791651	0.791885	0.79004	0.787858	0.795514	0.797197	0.798776	0.791219	0.788627	0.786206	0.796263	0.79882	0.801325
0.726806	0.726257	0.725636	0.727245	0.727343	0.727704	0.727314	0.727457	0.727968	0.727008	0.726311	0.726344	0.727356	0.727349	0.726931	0.7273	0.727317	0.727305	0.726266	0.72512	0.723799	0.728328	0.728981	0.729888	0.725577	0.723632	0.721485	0.729045	0.73065	0.732084	0.723895	0.720397	0.716993	0.73084	0.734285	0.737446
0.652126	0.651659	0.651242	0.652831	0.652729	0.653143	0.652552	0.65255	0.652968	0.652769	0.652188	0.652417	0.652583	0.652253	0.651725	0.653165	0.653418	0.653628	0.650764	0.648921	0.646624	0.654538	0.656156	0.657471	0.650801	0.648632	0.646019	0.65483	0.656578	0.658095	0.64884	0.644412	0.640262	0.657127	0.661225	0.665117
0.551881	0.551427	0.551165	0.55232	0.551995	0.552151	0.551881	0.551642	0.55185	0.552669	0.552363	0.552938	0.551849	0.551144	0.550507	0.553199	0.553824	0.554468	0.549771	0.547088	0.543998	0.554731	0.556887	0.558673	0.550304	0.547977	0.545157	0.55456	0.556399	0.557955	0.548038	0.543122	0.538474	0.557257	0.561758	0.566022
0.453427	0.453275	0.453258	0.453025	0.452188	0.451865	0.452131	0.45145	0.451223	0.454249	0.454418	0.455476	0.452023	0.450752	0.450117	0.454903	0.456086	0.457252	0.449626	0.445164	0.445342	0.456917	0.460055	0.462279	0.451476	0.449165	0.446324	0.455134	0.45683	0.458159	0.448654	0.443269	0.437559	0.458838	0.463829	0.468461
0.384174	0.384809	0.385584	0.382106	0.380351	0.379199	0.381891	0.380786	0.380126	0.384612	0.385331	0.386976	0.381589	0.37961	0.378988	0.385498	0.387409	0.389298	0.378018	0.372609	0.366603	0.388092	0.392551	0.396426	0.381467	0.37929	0.376608	0.385193	0.386728	0.387809	0.378278	0.372593	0.367255	0.389067	0.394379	0.399359
0.353945	0.355631	0.357526	0.349666	0.346825	0.344602	0.349965	0.348444	0.347336	0.353701	0.355026	0.357226	0.349406	0.346649	0.345964	0.354876	0.357517	0.360157	0.34454	0.337169	0.329124	0.35869	0.365187	0.371151	0.35044	0.348872	0.346796	0.353192	0.354374	0.354984	0.346699	0.340968	0.335669	0.357961	0.363684	0.369296
0.356115	0.365046	0.3686	0.348263	0.343546	0.339763	0.349698	0.347686	0.346327	0.354349	0.356125	0.358975	0.349151	0.3458	0.345107	0.355873	0.359203	0.362547	0.340451	0.329392	0.317978	0.368587	0.379139	0.389169	0.350724	0.34904	0.346999	0.353384	0.354388	0.36044	0.344966	0.337388	0.330755	0.366446	0.37482	0.383667
0.395837	0.399954	0.404282	0.386808	0.381244	0.376687	0.388849	0.386829	0.385648	0.393504	0.395119	0.398053	0.388406	0.385043	0.384185	0.395176	0.39854	0.401928	0.377096	0.363121	0.348171	0.404227	0.416971	0.428741	0.389563	0.387448	0.384836	0.39288	0.394112	0.394682	0.382338	0.372571	0.363844	0.40225	0.413038	0.424088
0.361793	0.366242	0.370927	0.352206	0.346389	0.341582	0.354455	0.352388	0.351141	0.359166	0.360882	0.363842	0.353934	0.350475	0.349485	0.360907	0.364374	0.367866	0.342902	0.329303	0.314925	0.369748	0.382582	0.394573	0.355531	0.353824	0.351669	0.358192	0.35919	0.35959	0.348165	0.338685	0.330262	0.367736	0.378474	0.389601
0.277294	0.282174	0.287299	0.267145	0.261282	0.256249	0.269571	0.267457	0.266	0.274349	0.276332	0.279295	0.268805	0.26518	0.264199	0.276094	0.279709	0.283343	0.260086	0.24875	0.23714	0.283174	0.294596	0.305505	0.271347	0.270495	0.269411	0.272658	0.273196	0.273274	0.265254	0.258083	0.251944	0.280721	0.289576	0.299017
0.182147	0.186604	0.19112	0.173032	0.168174	0.163594	0.174987	0.172891	0.170961	0.179626	0.182071	0.184802	0.17378	0.170073	0.169172	0.181164	0.184797	0.188432	0.170671	0.164743	0.159392	0.183884	0.191065	0.19836	0.178025	0.178803	0.179713	0.176468	0.175826	0.17488	0.175517	0.174001	0.173214	0.18034	0.183958	0.188412
0.13765	0.140346	0.142976	0.132141	0.129384	0.1264	0.132963	0.131355	0.129486	0.136433	0.138695	0.140634	0.131714	0.128826	0.127925	0.137548	0.140457	0.143393	0.132021	0.12994	0.12826	0.137248	0.138959	0.141547	0.136348	0.13826	0.140542	0.132792	0.131356	0.129839	0.136334	0.138145	0.139941	0.132959	0.131427	0.130072
0.108816	0.111004	0.113078	0.104513	0.102848	0.100294	0.105272	0.104112	0.102757	0.107817	0.109444	0.110849	0.104332	0.102233	0.101491	0.108647	0.110746	0.112855	0.104541	0.102683	0.102127	0.108564	0.110883	0.113333	0.107885	0.109457	0.111322	0.105039	0.103872	0.102644	0.107951	0.109449	0.110952	0.104906	0.103395	0.101927
0.0962201	0.0975317	0.0986363	0.0936671	0.0924913	0.0909819	0.0943193	0.0937836	0.0930578	0.0953593	0.0962294	0.0967767	0.0938536	0.0929031	0.0925219	0.0957471	0.0967021	0.0976632	0.0925311	0.0902306	0.0880452	0.0970072	0.101454	0.104053	0.0962914	0.0978481	0.0996453	0.0931827	0.0917577	0.0903199	0.096309	0.0977672	0.0991419	0.0932152	0.0915512	0.0897981
0.142493	0.142875	0.143167	0.141769	0.141441	0.140992	0.141974	0.141839	0.141615	0.142187	0.142466	0.142548	0.141891	0.141708	0.141714	0.142265	0.142455	0.14265	0.141057	0.140033	0.138806	0.142935	0.143798	0.144655	0.142633	0.143229	0.143923	0.141383	0.140786	0.140197	0.142581	0.14309	0.14358	0.14154	0.140978	0.140236
0.126565	0.126791	0.127034	0.125884	0.125687	0.125499	0.12623	0.126153	0.126065	0.126167	0.126308	0.126429	0.126184	0.126059	0.126154	0.126199	0.126342	0.12649	0.125842	0.125593	0.125312	0.126558	0.126793	0.127006	0.126471	0.12663	0.126834	0.125911	0.125781	0.125646	0.126225	0.126417	0.126607	0.126152	0.126005	0.125875
0.128416	0.128237	0.12798	0.128547	0.128511	0.12843	0.128307	0.128114	0.127852	0.128682	0.128906	0.129024	0.128282	0.128076	0.128228	0.128671	0.128827	0.129012	0.128436	0.128326	0.128111	0.128395	0.128357	0.128162	0.128749	0.12902	0.129279	0.128168	0.127911	0.127626	0.128748	0.129035	0.129264	0.12815	0.127757	0.12738
0.307657	0.307004	0.306198	0.308495	0.308731	0.308804	0.307775	0.307393	0.306796	0.308432	0.308845	0.309009	0.307813	0.307503	0.307634	0.308342	0.308557	0.308746	0.308613	0.309444	0.309682	0.307281	0.306376	0.305963	0.308814	0.309466	0.309993	0.30726	0.306449	0.30576	0.308754	0.309392	0.309844	0.307225	0.306214	0.305008
0.524194	0.519714	0.518732	0.528683	0.529149	0.529421	0.52782	0.527495	0.526881	0.525174	0.525919	0.522104	0.527774	0.527445	0.527464	0.524788	0.525352	0.521756	0.522958	0.530071	0.532487	0.526293	0.523759	0.515207	0.52881	0.529442	0.528749	0.524296	0.518688	0.517434	0.52911	0.530061	0.530744	0.526712	0.522075	0.515486
0.722442	0.721368	0.720138	0.724173	0.724432	0.724965	0.723145	0.722791	0.722037	0.723527	0.723969	0.724016	0.723082	0.722751	0.722757	0.72344	0.723715	0.723926	0.725713	0.728834	0.737013	0.720772	0.718243	0.715477	0.724402	0.724862	0.725718	0.722024	0.720795	0.719162	0.724673	0.726254	0.727239	0.721203	0.718857	0.716065
0.881427	0.88018	0.878678	0.883108	0.88391	0.884338	0.881953	0.881616	0.880827	0.882571	0.883045	0.882944	0.881857	0.881549	0.881505	0.882509	0.882758	0.882967	0.886005	0.890642	0.896246	0.878141	0.877145	0.873989	0.883371	0.883865	0.886305	0.88088	0.879361	0.877846	0.884123	0.885892	0.88724	0.879749	0.876851	0.873277
0.979245	0.97797	0.976526	0.986268	0.987356	0.982507	0.978538	0.984666	0.983852	0.980476	0.979481	0.980963	0.984771	0.978104	0.984314	0.98547	0.978955	0.986058	0.984586	0.990642	0.998143	0.976174	0.972063	0.96824	0.980259	0.98169	0.982613	0.978394	0.976578	0.972475	0.982335	0.984416	0.98605	0.982261	0.978964	0.975155
1.01563	1.01417	1.0125	1.01794	1.01897	1.01979	1.01645	1.01613	1.01524	1.01716	1.01766	1.01768	1.01628	1.01588	1.01592	1.01703	1.01735	1.01764	1.02192	1.02839	1.03584	1.01233	1.00429	0.999862	1.01831	1.01961	1.02055	1.01509	1.01355	1.01228	1.01913	1.02132	1.02302	1.01362	1.01021	1.00636
0.986067	0.984713	0.983231	0.988123	0.988993	0.989628	0.986602	0.985988	0.9849	0.98765	0.988458	0.988698	0.986516	0.986018	0.986307	0.98742	0.987806	0.988159	0.991845	0.99789	1.00541	0.982812	0.978986	0.97562	0.988984	0.99068	0.99199	0.984919	0.982982	0.981403	0.989322	0.991547	0.993211	0.984058	0.980812	0.977427
0.910927	0.909659	0.908384	0.913171	0.914053	0.914821	0.911407	0.910601	0.909456	0.912849	0.91392	0.91447	0.911395	0.910786	0.911352	0.91249	0.912983	0.913442	0.915621	0.919592	0.924961	0.908683	0.906213	0.904723	0.914289	0.916487	0.918403	0.909612	0.907558	0.905998	0.914003	0.916124	0.917687	0.909454	0.907053	0.90525
0.822407	0.821738	0.821187	0.823821	0.824516	0.825243	0.822642	0.82219	0.821654	0.823667	0.824503	0.825102	0.822655	0.82228	0.822617	0.823444	0.823845	0.82425	0.825233	0.828069	0.831773	0.821722	0.821115	0.820812	0.824432	0.826198	0.828099	0.82199	0.821232	0.820678	0.824183	0.825616	0.826941	0.82194	0.821097	0.820502
0.750345	0.747606	0.747542	0.747457	0.749803	0.751949	0.750786	0.750083	0.748618	0.747467	0.747505	0.749976	0.750295	0.747621	0.747632	0.747441	0.747477	0.747532	0.747561	0.750788	0.758231	0.74759	0.74734	0.747482	0.749089	0.747891	0.748081	0.747521	0.747403	0.747398	0.751449	0.751274	0.749384	0.747383	0.747366	0.747427
0.715264	0.71538	0.715344	0.716407	0.715271	0.715288	0.715273	0.715264	0.715254	0.716248	0.716396	0.715448	0.715269	0.715404	0.715393	0.71632	0.715438	0.715356	0.715281	0.715345	0.716056	0.715381	0.718387	0.717636	0.715279	0.715424	0.715387	0.715395	0.715243	0.715295	0.716154	0.715293	0.715298	0.716213	0.716266	0.716404
0.731116	0.73109	0.731059	0.73121	0.731271	0.73134	0.731181	0.73121	0.731194	0.731164	0.731024	0.731136	0.731167	0.731205	0.731237	0.731153	0.731136	0.731246	0.731115	0.731087	0.731159	0.731214	0.731259	0.731307	0.731244	0.731357	0.731462	0.731082	0.731021	0.730979	0.731241	0.731307	0.731291	0.731102	0.73103	0.731112
0.801642	0.80148	0.801416	0.802039	0.802113	0.802162	0.801652	0.801556	0.801531	0.802378	0.799467	0.799395	0.801675	0.801559	0.801558	0.802344	0.799422	0.802307	0.80194	0.801934	0.801951	0.801753	0.801732	0.801885	0.801744	0.801689	0.801735	0.802125	0.802353	0.802256	0.801637	0.801581	0.801576	0.802415	0.799416	0.79946
0.924942	0.924945	0.924946	0.924961	0.924981	0.925003	0.924959	0.924956	0.92496	0.924946	0.924942	0.924951	0.92495	0.924957	0.924966	0.924946	0.924944	0.924949	0.924948	0.924944	0.924946	0.92495	0.924954	0.924971	0.924954	0.924965	0.924979	0.924942	0.924937	0.92493	0.924966	0.92497	0.924981	0.924937	0.924932	0.924935
1.09501	1.095	1.09499	1.09502	1.09503	1.09504	1.09502	1.09502	1.09502	1.09503	1.09504	1.09505	1.09503	1.09503	1.09501	1.09503	1.09503	1.09502	1.09502	1.09502	1.09502	1.09502	1.09501	1.095	1.09503	1.09503	1.09504	1.09503	1.09502	1.09502	1.09504	1.09503	1.09504	1.09502	1.09501	1.095
1.29233	1.29231	1.2923	1.29234	1.29235	1.29236	1.29233	1.29232	1.29232	1.29234	1.29235	1.29236	1.29233	1.29233	1.29234	1.29234	1.29234	1.29234	1.29233	1.29233	1.29233	1.29234	1.29234	1.29234	1.29234	1.29235	1.29236	1.29233	1.29233	1.29232	1.29234	1.29235	1.29236	1.29233	1.29232	1.29231
1.49367	1.49358	1.49354	1.49377	1.49382	1.49313	1.49372	1.49371	1.49371	1.49373	1.49373	1.49374	1.49371	1.4937	1.49369	1.49374	1.49375	1.49376	1.49372	1.49371	1.4937	1.49373	1.49374	1.49374	1.49373	1.49373	1.49374	1.49372	1.49372	1.49371	1.49372	1.49371	1.4937	1.49373	1.49374	1.49375
1.68516	1.68514	1.68512	1.68527	1.68531	1.6854	1.68519	1.68518	1.68517	1.68522	1.68524	1.68526	1.68519	1.68518	1.68519	1.68522	1.68523	1.68524	1.68519	1.68518	1.68512	1.68522	1.68527	1.68528	1.68521	1.68523	1.68524	1.6852	1.68518	1.68518	1.68521	1.68522	1.68522	1.6852	1.68519	1.68522

## Sheet: Gluteus Minimus
Gluteus Minimus Origin AP +3.333 mm	Gluteus Minimus Origin AP +6.667 mm	Gluteus Minimus Origin AP +10 mm	Gluteus Minimus Origin AP -3.333 mm	Gluteus Minimus Origin AP -6.667 mm	Gluteus Minimus Origin AP -10 mm	Gluteus Minimus Origin CC +3.333 mm	Gluteus Minimus Origin CC +6.667 mm	Gluteus Minimus Origin CC +10 mm	Gluteus Minimus Origin CC -3.333 mm	Gluteus Minimus Origin CC -6.667 mm	Gluteus Minimus Origin CC -10 mm	Gluteus Minimus Origin LM +3.333 mm	Gluteus Minimus Origin LM +6.667 mm	Gluteus Minimus Origin LM +10 mm	Gluteus Minimus Origin LM -3.333 mm	Gluteus Minimus Origin LM -6.667 mm	Gluteus Minimus Origin LM -10 mm	Gluteus Minimus Insertion AP +3.333 mm	Gluteus Minimus Insertion AP +6.667 mm	Gluteus Minimus Insertion AP +10 mm	Gluteus Minimus Insertion AP -3.333 mm	Gluteus Minimus Insertion AP -6.667 mm	Gluteus Minimus Insertion AP -10 mm	Gluteus Minimus Insertion CC +3.333 mm	Gluteus Minimus Insertion CC +6.667 mm	Gluteus Minimus Insertion CC +10 mm	Gluteus Minimus Insertion CC -3.333 mm	Gluteus Minimus Insertion CC -6.667 mm	Gluteus Minimus Insertion CC -10 mm	Gluteus Minimus Insertion LM +3.333 mm	Gluteus Minimus Insertion LM +6.667 mm	Gluteus Minimus Insertion LM +10 mm	Gluteus Minimus Insertion LM -3.333 mm	Gluteus Minimus Insertion LM -6.667 mm	Gluteus Minimus Insertion LM -10 mm
0.554296	0.554929	0.554781	0.555527	0.554909	0.55447	0.553785	0.55306	0.552875	0.55399	0.557044	0.557068	0.553564	0.553515	0.553768	0.556154	0.556802	0.55739	0.55474	0.553328	0.552206	0.556963	0.557562	0.558011	0.553552	0.552846	0.552742	0.556171	0.556822	0.557119	0.552931	0.55188	0.55072	0.556995	0.558368	0.559364
1.25651	1.25957	1.25885	1.25671	1.25664	1.25651	1.25655	1.25627	1.25631	1.25185	1.25655	1.25659	1.25642	1.25626	1.25598	1.25663	1.25656	1.25657	1.25863	1.26086	1.26256	1.25444	1.25219	1.25037	1.25459	1.25611	1.25328	1.2583	1.25996	1.26118	1.25536	1.25388	1.25274	1.25782	1.25901	1.25993
1.86036	1.86102	1.86075	1.8602	1.85944	1.85854	1.86095	1.86187	1.86142	1.85594	1.85891	1.85892	1.86045	1.8607	1.86089	1.86033	1.85997	1.85977	1.85985	1.85936	1.85853	1.85928	1.86048	1.86036	1.85964	1.85871	1.85783	1.86098	1.85968	1.86086	1.86011	1.85967	1.85925	1.86068	1.86116	1.86157
2.00886	2.01037	2.0102	2.00765	2.00685	2.00596	2.00878	2.00975	2.00941	2.00322	2.00693	2.00694	2.00862	2.00891	2.00914	2.00808	2.00769	2.00751	2.00772	2.00667	2.00562	2.00875	2.00989	2.00974	2.00761	2.00755	2.00616	2.00874	2.00885	2.00873	2.00771	2.00699	2.00644	2.00904	2.00978	2.01042
1.50484	1.50361	1.5032	1.50458	1.50411	1.50352	1.50523	1.50577	1.50555	1.49943	1.50365	1.50366	1.50514	1.5052	1.50437	1.50451	1.50418	1.50392	1.50512	1.50477	1.50414	1.50407	1.50265	1.50123	1.50364	1.50173	1.49994	1.50577	1.50655	1.50707	1.50404	1.50291	1.50205	1.50568	1.50662	1.50736
1.19859	1.19786	1.19757	1.19937	1.19976	1.19975	1.19888	1.19837	1.19848	1.19414	1.19915	1.19919	1.19855	1.19813	1.19749	1.19917	1.19935	1.19967	1.20108	1.20315	1.20454	1.19654	1.19389	1.19145	1.19672	1.19388	1.19132	1.20085	1.20265	1.20397	1.19766	1.19603	1.19484	1.20031	1.20168	1.2029
1.42743	1.42678	1.42618	1.42784	1.42795	1.42774	1.42734	1.42577	1.42608	1.42014	1.42865	1.4287	1.42686	1.42574	1.4247	1.42815	1.42867	1.42907	1.43096	1.43449	1.43703	1.42389	1.42003	1.41672	1.42435	1.41999	1.41631	1.43045	1.43322	1.43527	1.42576	1.42308	1.42132	1.42963	1.43164	1.43321
1.62937	1.6287	1.62793	1.63001	1.6301	1.63019	1.62919	1.62746	1.62789	1.6207	1.63097	1.63103	1.62861	1.62749	1.6262	1.63036	1.63096	1.63147	1.63392	1.63844	1.64173	1.62506	1.62013	1.61607	1.62554	1.62043	1.61594	1.63318	1.63663	1.63915	1.62723	1.6242	1.62197	1.6322	1.63469	1.63664
1.74302	1.7425	1.7418	1.74329	1.74358	1.7435	1.74243	1.74051	1.741	1.73308	1.7447	1.74477	1.7419	1.74071	1.73931	1.74355	1.74448	1.74508	1.74778	1.75314	1.75772	1.73773	1.73222	1.7277	1.73843	1.73283	1.72782	1.74679	1.75087	1.75368	1.74028	1.73691	1.73438	1.74596	1.74876	1.75098
1.87273	1.8724	1.87187	1.8732	1.87288	1.87198	1.87197	1.86957	1.87017	1.86129	1.87476	1.87483	1.87141	1.87012	1.86888	1.87376	1.8744	1.87499	1.87868	1.88564	1.89058	1.86643	1.86015	1.85506	1.86745	1.86108	1.8556	1.87714	1.88176	1.88496	1.86958	1.86572	1.86295	1.87613	1.87918	1.88155
2.16096	2.16015	2.15983	2.16059	2.15978	2.15885	2.15945	2.15728	2.15735	2.14608	2.16285	2.16293	2.159	2.1576	2.15631	2.16145	2.16193	2.16244	2.16786	2.17548	2.18148	2.1529	2.1456	2.13938	2.1548	2.14704	2.14052	2.16572	2.17078	2.17423	2.15669	2.15245	2.14885	2.16437	2.16787	2.17056
2.51689	2.5166	2.51603	2.51599	2.51462	2.51319	2.51559	2.51271	2.51328	2.49916	2.51836	2.51845	2.51533	2.51404	2.51258	2.51695	2.51704	2.51735	2.52464	2.53341	2.53972	2.50774	2.49859	2.49126	2.50978	2.50143	2.49396	2.52203	2.52732	2.53107	2.51241	2.50738	2.50373	2.52049	2.52434	2.52725
2.69636	2.69646	2.69626	2.69483	2.69312	2.69158	2.69479	2.69213	2.69264	2.67852	2.6974	2.69748	2.69479	2.69384	2.69246	2.69582	2.69561	2.69568	2.7031	2.71084	2.71614	2.68741	2.67862	2.67143	2.68942	2.68152	2.67433	2.70066	2.70537	2.70864	2.69164	2.68675	2.68301	2.69952	2.70326	2.70608
2.79562	2.79593	2.79594	2.79363	2.79165	2.79001	2.79398	2.79196	2.79231	2.77711	2.79583	2.7959	2.79431	2.79385	2.79298	2.79445	2.79385	2.79365	2.80154	2.80846	2.81289	2.78688	2.77833	2.77122	2.789	2.78164	2.77482	2.79916	2.80331	2.80611	2.79094	2.78639	2.78286	2.79825	2.80172	2.80435
2.80539	2.80582	2.80596	2.80298	2.80095	2.79929	2.80369	2.8016	2.80195	2.78642	2.80503	2.8051	2.80407	2.80378	2.80305	2.80387	2.80307	2.80272	2.81084	2.81734	2.82137	2.7965	2.78808	2.78101	2.79888	2.79165	2.78506	2.80837	2.81229	2.81485	2.80065	2.79622	2.79277	2.80776	2.81098	2.81342
2.85196	2.85226	2.85237	2.85021	2.84799	2.84631	2.85044	2.84791	2.84847	2.83327	2.85253	2.85261	2.85069	2.85009	2.84902	2.85107	2.8504	2.85014	2.85847	2.86566	2.869	2.84279	2.83365	2.82629	2.84543	2.83737	2.83027	2.85578	2.85986	2.86253	2.84724	2.84249	2.83882	2.85495	2.85845	2.8609
2.86589	2.86627	2.86636	2.86387	2.86301	2.86125	2.86412	2.86123	2.86196	2.84666	2.86658	2.86665	2.86424	2.86346	2.86227	2.86477	2.86429	2.86413	2.8733	2.88062	2.88655	2.85623	2.847	2.83931	2.85892	2.85119	2.84403	2.86953	2.87388	2.87686	2.86084	2.85584	2.85198	2.86869	2.87241	2.87514
2.81179	2.81206	2.81202	2.80975	2.8075	2.80581	2.80994	2.807	2.80783	2.79211	2.81246	2.81253	2.81015	2.80932	2.8081	2.81075	2.81021	2.81006	2.8191	2.82781	2.83385	2.8017	2.79202	2.78409	2.80475	2.79695	2.78976	2.81559	2.82003	2.82309	2.80676	2.8018	2.79794	2.8146	2.8182	2.82082
2.64556	2.64591	2.64594	2.64343	2.64129	2.63958	2.64368	2.6408	2.64167	2.62649	2.6461	2.64617	2.64385	2.64303	2.64184	2.64449	2.644	2.64389	2.65311	2.66231	2.66886	2.63525	2.62556	2.61773	2.6386	2.63104	2.6241	2.64924	2.65365	2.65672	2.64066	2.63594	2.63224	2.6481	2.65146	2.65387
2.45411	2.45456	2.45473	2.45171	2.44944	2.44768	2.45206	2.44916	2.45012	2.43541	2.45455	2.45462	2.45217	2.45128	2.45005	2.453	2.45258	2.45261	2.46204	2.47212	2.47955	2.44326	2.43344	2.4257	2.44706	2.43968	2.43297	2.45762	2.46209	2.46526	2.44928	2.4448	2.44129	2.45626	2.45932	2.4615
2.35713	2.35792	2.35829	2.35427	2.35175	2.35	2.35474	2.35157	2.35267	2.33818	2.35768	2.35774	2.35468	2.35354	2.35209	2.35599	2.35586	2.3561	2.36589	2.37751	2.38631	2.34523	2.33553	2.32804	2.34962	2.34209	2.33532	2.36063	2.36538	2.36885	2.35213	2.34772	2.34425	2.3589	2.36184	2.36384
2.28985	2.29109	2.29195	2.28664	2.28393	2.28191	2.28704	2.28312	2.2845	2.27098	2.29121	2.29128	2.28677	2.28516	2.28334	2.28888	2.28914	2.28978	2.29907	2.31227	2.32254	2.27777	2.26755	2.25981	2.28172	2.27377	2.26672	2.2936	2.29886	2.30282	2.2844	2.27964	2.27614	2.29177	2.29514	2.29762
2.1823	2.18373	2.18464	2.1782	2.17494	2.1726	2.17879	2.17425	2.17591	2.16271	2.18401	2.18408	2.17836	2.17642	2.17426	2.18118	2.1818	2.18272	2.19144	2.20563	2.21751	2.16898	2.15815	2.15046	2.17327	2.16486	2.15757	2.18603	2.19179	2.19622	2.17618	2.17123	2.16744	2.18395	2.18753	2.19012
2.11314	2.11619	2.11737	2.10848	2.10673	2.10431	2.11079	2.10585	2.10744	2.09424	2.11667	2.11674	2.11017	2.10768	2.10529	2.11193	2.11272	2.11386	2.12428	2.13847	2.15124	2.099	2.0902	2.08079	2.10519	2.09672	2.08922	2.11833	2.12272	2.12732	2.10826	2.10305	2.0993	2.11445	2.11981	2.1205
2.07512	2.07702	2.07829	2.07008	2.06643	2.06402	2.0709	2.06583	2.06779	2.05666	2.07702	2.07709	2.07027	2.06794	2.06549	2.07385	2.07472	2.076	2.08511	2.10041	2.1133	2.06095	2.0503	2.04267	2.06534	2.05701	2.04992	2.07857	2.0847	2.08946	2.0686	2.06373	2.06008	2.07614	2.07963	2.08224
1.99864	2.00083	2.00235	1.99394	1.99103	1.98797	1.99448	1.98906	1.99113	1.98199	2.00125	2.00132	1.99364	1.99097	1.98824	1.99787	1.99925	2.00086	2.00813	2.02341	2.03668	1.98543	1.97556	1.96924	1.98936	1.9813	1.97445	2.00198	2.00791	2.0127	1.99207	1.98693	1.98315	2.00019	2.00405	2.00697
1.97394	1.97937	1.9845	1.96553	1.96075	1.96113	1.9669	1.95974	1.96227	1.96564	1.97862	1.97871	1.96612	1.96282	1.95942	1.97178	1.97403	1.97694	1.9789	1.99355	2.00659	1.96343	1.96115	1.96267	1.96283	1.95529	1.9489	1.97504	1.98078	1.98533	1.96441	1.95823	1.95397	1.9747	1.9808	1.98504
1.93124	1.94017	1.94722	1.91783	1.91169	1.90832	1.92025	1.91046	1.9137	1.92434	1.93765	1.93779	1.91969	1.91547	1.9113	1.92737	1.9313	1.93396	1.92908	1.94438	1.95841	1.92629	1.92991	1.9333	1.91818	1.91155	1.90597	1.92897	1.93404	1.93835	1.91712	1.90949	1.90452	1.93182	1.9399	1.94834
1.89975	1.90905	1.91802	1.88397	1.87553	1.87131	1.88743	1.87569	1.87961	1.89287	1.90673	1.90687	1.88712	1.88253	1.87814	1.89534	1.89906	1.90266	1.89233	1.9023	1.91693	1.89579	1.90186	1.90592	1.88604	1.87963	1.87417	1.8964	1.90134	1.905	1.88378	1.87442	1.86952	1.89989	1.90923	1.91615
1.86254	1.87354	1.88175	1.84324	1.8325	1.82562	1.84821	1.83438	1.83902	1.85855	1.86947	1.86963	1.84825	1.84352	1.83889	1.85681	1.86157	1.86435	1.8413	1.84156	1.85294	1.86391	1.87433	1.88237	1.84807	1.84251	1.83771	1.85699	1.86123	1.86485	1.84354	1.8319	1.82353	1.86314	1.8732	1.8814
1.88462	1.89392	1.90128	1.86346	1.85721	1.84913	1.8733	1.85616	1.86022	1.87593	1.88878	1.88894	1.87303	1.86913	1.86588	1.88025	1.88189	1.88249	1.86769	1.8568	1.84327	1.88598	1.89383	1.90179	1.87219	1.86665	1.86199	1.88103	1.88522	1.8887	1.8687	1.85863	1.85202	1.88604	1.89184	1.90053
1.9265	1.93318	1.93827	1.91259	1.90585	1.901	1.91776	1.9095	1.91248	1.9107	1.92722	1.92735	1.91751	1.9145	1.91162	1.92088	1.92341	1.9247	1.91401	1.90526	1.89848	1.92421	1.92947	1.93515	1.91582	1.91064	1.90621	1.92246	1.92636	1.9293	1.91361	1.90512	1.89884	1.92569	1.93225	1.93769
1.96574	1.97189	1.9762	1.95457	1.94806	1.94342	1.95791	1.9508	1.95353	1.95062	1.96811	1.96823	1.95775	1.95508	1.95237	1.9622	1.96446	1.96584	1.95451	1.9465	1.93994	1.96561	1.97045	1.97411	1.95574	1.95077	1.94632	1.96409	1.96806	1.97121	1.95388	1.94582	1.93979	1.96693	1.9734	1.97858
2.00072	2.00664	2.01085	1.98997	1.98348	1.97881	1.99335	1.98629	1.98893	1.98596	2.0028	2.00292	1.99305	1.99057	1.98803	1.99735	1.99954	2.00076	1.98965	1.98152	1.97495	2.001	2.00586	2.00955	1.99103	1.98581	1.98126	1.99925	2.00329	2.00649	1.98906	1.98107	1.97506	2.00218	2.00864	2.01379
2.03532	2.04084	2.04516	2.02462	2.01807	2.01334	2.02819	2.02169	2.02412	2.01992	2.03671	2.03683	2.02799	2.02578	2.02377	2.03178	2.03374	2.03478	2.02443	2.01691	2.01101	2.0355	2.04019	2.04386	2.02568	2.02039	2.01575	2.03395	2.03785	2.0409	2.02391	2.0162	2.01063	2.03665	2.04295	2.048
2.09194	2.09749	2.10426	2.08094	2.07435	2.06958	2.08491	2.079	2.08132	2.07498	2.09223	2.09235	2.08495	2.08319	2.08128	2.08786	2.09173	2.09228	2.08127	2.07447	2.0691	2.09153	2.09579	2.09907	2.08224	2.07698	2.0723	2.0904	2.09421	2.09969	2.08082	2.07358	2.06802	2.09269	2.10094	2.10548
2.13277	2.13875	2.14304	2.12115	2.11429	2.1101	2.12566	2.12052	2.12264	2.11231	2.13179	2.13191	2.12596	2.1247	2.1233	2.12798	2.12895	2.12939	2.12239	2.11669	2.11258	2.13148	2.1353	2.13823	2.12276	2.11767	2.1129	2.13081	2.13456	2.13734	2.12165	2.11498	2.10989	2.13278	2.13826	2.14258
2.19794	2.20403	2.20851	2.18562	2.17792	2.17259	2.19084	2.18653	2.18836	2.1766	2.19582	2.19583	2.19132	2.19079	2.19005	2.19224	2.1928	2.19299	2.188	2.18352	2.18058	2.19586	2.19937	2.20217	2.18776	2.1827	2.17822	2.19549	2.19907	2.20179	2.1869	2.18102	2.1763	2.19709	2.20234	2.20651
2.27096	2.27453	2.27932	2.25929	2.25044	2.24663	2.26439	2.26061	2.26211	2.24452	2.26751	2.26763	2.2648	2.26464	2.26398	2.26493	2.26522	2.26485	2.26161	2.25744	2.2544	2.26855	2.2712	2.27342	2.26099	2.25605	2.25169	2.26852	2.27173	2.27428	2.2604	2.25443	2.24969	2.26974	2.27451	2.27807
2.36726	2.37303	2.37685	2.35639	2.35005	2.34665	2.36072	2.35753	2.35892	2.3387	2.36347	2.36531	2.36145	2.36105	2.36013	2.36191	2.36167	2.36077	2.35869	2.35469	2.3516	2.36473	2.36872	2.3718	2.35742	2.35242	2.34761	2.3648	2.36839	2.37088	2.3566	2.35035	2.34845	2.36632	2.37083	2.37516
2.47545	2.47997	2.48384	2.46532	2.45868	2.45514	2.46951	2.4656	2.46715	2.44858	2.4738	2.47394	2.4703	2.46969	2.4688	2.47047	2.47022	2.46986	2.4677	2.46293	2.45823	2.47364	2.47693	2.47927	2.46625	2.46062	2.45531	2.47422	2.47771	2.48017	2.46541	2.45871	2.45327	2.47579	2.48063	2.48417
2.62113	2.6263	2.62991	2.61032	2.6031	2.59757	2.61448	2.60938	2.61125	2.59488	2.62001	2.62014	2.61533	2.61464	2.61348	2.61601	2.616	2.61591	2.61215	2.60523	2.59899	2.61909	2.62134	2.62369	2.61133	2.60515	2.59912	2.62001	2.62364	2.62625	2.60983	2.60197	2.59562	2.62204	2.62763	2.63175
2.86074	2.86751	2.87241	2.84732	2.83955	2.8325	2.85198	2.84485	2.84737	2.83217	2.86052	2.86068	2.85316	2.85205	2.85034	2.85576	2.85588	2.85461	2.84767	2.83773	2.82939	2.85889	2.86234	2.86774	2.84821	2.84041	2.83283	2.85872	2.86277	2.8673	2.84612	2.83601	2.82799	2.86233	2.86916	2.87548
3.05569	3.06265	3.0675	3.04378	3.03523	3.02858	3.04644	3.03769	3.04066	3.03547	3.05784	3.05805	3.04716	3.04512	3.04258	3.05044	3.05128	3.05179	3.0404	3.02815	3.01871	3.05666	3.0627	3.0667	3.04181	3.03238	3.02346	3.05496	3.06017	3.06393	3.03954	3.0276	3.01842	3.05896	3.06808	3.07525
3.19871	3.20557	3.21029	3.18552	3.17757	3.17158	3.18941	3.17994	3.18312	3.1782	3.20202	3.20224	3.18984	3.1872	3.18406	3.19405	3.19603	3.19684	3.18268	3.16939	3.15902	3.20084	3.20786	3.21277	3.18421	3.17376	3.16393	3.19882	3.20482	3.20902	3.18205	3.16923	3.15946	3.20293	3.21299	3.22079
3.34003	3.34714	3.35202	3.32659	3.31857	3.31254	3.33033	3.32005	3.3235	3.3205	3.34414	3.34439	3.33056	3.32739	3.32372	3.33557	3.33786	3.33877	3.323	3.30876	3.29779	3.34288	3.3507	3.35622	3.32459	3.31312	3.30235	3.34065	3.34722	3.35182	3.32252	3.30879	3.2984	3.34487	3.35562	3.36389
3.45111	3.45835	3.46331	3.43767	3.42979	3.42384	3.44117	3.43025	3.43392	3.43351	3.45606	3.45632	3.44118	3.43754	3.43342	3.447	3.44972	3.45088	3.43336	3.4184	3.40701	3.45471	3.46338	3.46966	3.43489	3.4225	3.41092	3.45235	3.45953	3.46459	3.43297	3.4185	3.40762	3.45664	3.4681	3.47699
3.54861	3.55596	3.561	3.5352	3.52747	3.52162	3.5385	3.52706	3.53092	3.53297	3.55429	3.55456	3.5383	3.53426	3.52978	3.54484	3.54796	3.54937	3.53019	3.5145	3.50263	3.55291	3.56232	3.56926	3.53171	3.5185	3.50619	3.55042	3.55815	3.56362	3.52998	3.51492	3.50365	3.55471	3.56677	3.57619
3.62616	3.63358	3.63869	3.61282	3.60527	3.59957	3.61594	3.60416	3.60814	3.6122	3.63238	3.63266	3.61556	3.61125	3.6065	3.62265	3.62609	3.6277	3.60716	3.5908	3.57845	3.63104	3.64106	3.64851	3.60872	3.59482	3.5819	3.62844	3.6366	3.6424	3.60718	3.59168	3.58013	3.63268	3.64518	3.65498
3.71314	3.72062	3.72579	3.69992	3.6927	3.68723	3.7029	3.69095	3.695	3.70039	3.71975	3.72004	3.70238	3.69784	3.6929	3.70988	3.71354	3.71531	3.69366	3.67668	3.66387	3.71857	3.72909	3.73688	3.69524	3.6807	3.66721	3.7159	3.72446	3.73056	3.69389	3.67801	3.6662	3.72009	3.73295	3.74307
3.7619	3.76923	3.77437	3.74951	3.743	3.73816	3.75208	3.74066	3.74441	3.75011	3.76876	3.76905	3.75139	3.747	3.74202	3.75903	3.76285	3.76467	3.7422	3.72459	3.71143	3.76809	3.77907	3.7872	3.74405	3.72918	3.71536	3.7652	3.77397	3.78023	3.74283	3.72678	3.71504	3.76933	3.7824	3.79269
3.75233	3.75915	3.76383	3.74061	3.73455	3.72951	3.74307	3.73178	3.73564	3.74093	3.75905	3.75935	3.74227	3.73771	3.73276	3.74985	3.75381	3.7556	3.73282	3.7149	3.70123	3.75908	3.77013	3.77844	3.73473	3.71959	3.70549	3.75615	3.76505	3.7714	3.73372	3.71771	3.7058	3.76011	3.77325	3.78342
3.74978	3.75649	3.76127	3.73859	3.73232	3.72734	3.74167	3.72988	3.73376	3.73767	3.75702	3.75732	3.7398	3.73534	3.73046	3.74777	3.75163	3.75355	3.72976	3.71109	3.69676	3.75749	3.76922	3.77778	3.73189	3.71626	3.70169	3.75437	3.76357	3.77003	3.73102	3.71478	3.70269	3.75827	3.77152	3.78205
3.72899	3.73272	3.73888	3.71803	3.71335	3.7079	3.71956	3.70805	3.71204	3.72429	3.73817	3.73852	3.71807	3.71311	3.7079	3.72776	3.73388	3.7375	3.70693	3.68639	3.67079	3.73884	3.75326	3.76416	3.70968	3.69277	3.67707	3.73479	3.74567	3.75386	3.70905	3.69177	3.67904	3.73889	3.75471	3.76741
3.719	3.72439	3.72725	3.71066	3.70689	3.70291	3.71117	3.69892	3.70284	3.71801	3.72955	3.7299	3.70876	3.70242	3.69589	3.72014	3.72643	3.72979	3.69658	3.67297	3.65615	3.73157	3.74658	3.75817	3.7002	3.6814	3.66404	3.72714	3.73841	3.74665	3.69993	3.68111	3.66739	3.73123	3.74693	3.75952
3.71535	3.72048	3.72356	3.70722	3.70327	3.69949	3.70801	3.69604	3.69987	3.71416	3.7253	3.72565	3.70558	3.6996	3.69351	3.71641	3.72249	3.72577	3.69355	3.67001	3.65179	3.72788	3.74359	3.75589	3.69712	3.67888	3.66193	3.7233	3.73445	3.74295	3.697	3.67893	3.66571	3.7271	3.74226	3.75455
3.73729	3.74278	3.74604	3.72863	3.72449	3.72084	3.72948	3.71779	3.72164	3.7353	3.74677	3.74711	3.72743	3.72159	3.71573	3.73796	3.74404	3.74724	3.71492	3.69231	3.67477	3.75014	3.76659	3.77948	3.71894	3.70154	3.68576	3.74516	3.75679	3.76567	3.71884	3.70099	3.688	3.74874	3.76412	3.77671
3.72916	3.73507	3.73908	3.72032	3.71613	3.71252	3.72203	3.71019	3.71411	3.72847	3.73848	3.73883	3.71922	3.71358	3.7079	3.73048	3.73654	3.73992	3.70711	3.68446	3.66721	3.74225	3.75929	3.77273	3.71088	3.69387	3.67876	3.7378	3.74969	3.75891	3.71062	3.69305	3.68023	3.74125	3.75676	3.76856
3.73978	3.74468	3.748	3.73302	3.72427	3.71629	3.73269	3.72051	3.72421	3.72861	3.75148	3.75181	3.73022	3.72393	3.71786	3.74244	3.74877	3.75067	3.7172	3.6936	3.67598	3.75524	3.7739	3.78891	3.72241	3.70534	3.69056	3.7492	3.76173	3.77169	3.72164	3.70306	3.68973	3.75321	3.76882	3.78037
3.8129	3.82173	3.82786	3.79929	3.78156	3.76878	3.80139	3.79046	3.79225	3.80825	3.8233	3.82371	3.7999	3.7968	3.78907	3.8112	3.81887	3.82295	3.78152	3.75209	3.73244	3.8307	3.85614	3.87723	3.78998	3.77164	3.75947	3.82033	3.83635	3.84819	3.78947	3.77413	3.76125	3.82458	3.84465	3.86162
3.89334	3.90278	3.90894	3.86306	3.83759	3.82485	3.8761	3.85377	3.86348	3.87651	3.90459	3.90501	3.87837	3.87334	3.86769	3.88652	3.8922	3.89437	3.85135	3.81417	3.78488	3.91244	3.94173	3.96513	3.86614	3.84707	3.83119	3.89814	3.91418	3.92733	3.86604	3.84653	3.83213	3.90154	3.92152	3.93922
3.86626	3.87477	3.88036	3.84306	3.81973	3.80771	3.85453	3.83583	3.84416	3.85534	3.87596	3.87633	3.85413	3.8491	3.84435	3.86344	3.86854	3.87033	3.83257	3.79962	3.77345	3.88399	3.91004	3.93132	3.84503	3.82877	3.81541	3.87281	3.88689	3.89869	3.84378	3.8254	3.81225	3.87677	3.89473	3.91047
3.64072	3.64349	3.64482	3.63758	3.63211	3.62814	3.63585	3.62477	3.62789	3.64424	3.65326	3.65354	3.63464	3.63007	3.62579	3.64392	3.65003	3.65281	3.62216	3.60265	3.58821	3.65682	3.67558	3.69114	3.62927	3.61789	3.6088	3.64916	3.65935	3.66807	3.62651	3.61073	3.59932	3.65405	3.66847	3.68027
3.22323	3.22513	3.22596	3.2216	3.22157	3.221	3.21961	3.21102	3.21348	3.23292	3.23295	3.23317	3.2189	3.21562	3.21256	3.22563	3.23021	3.23258	3.20911	3.1942	3.18336	3.23579	3.25032	3.26237	3.21496	3.20678	3.20036	3.22954	3.23716	3.24372	3.21246	3.2004	3.19162	3.23357	3.24502	3.25484
2.62452	2.62598	2.62659	2.62319	2.62297	2.62246	2.62203	2.61647	2.61805	2.63069	2.63059	2.63073	2.62178	2.61985	2.61805	2.62577	2.62854	2.62996	2.61515	2.60522	2.59797	2.63252	2.64166	2.64909	2.61925	2.61425	2.61036	2.62829	2.63306	2.63715	2.6175	2.6098	2.60414	2.63094	2.63819	2.6444
1.98163	1.98348	1.98478	1.97904	1.97665	1.97511	1.98034	1.98119	1.98089	1.97516	1.97935	1.97941	1.98056	1.98006	1.97846	1.98098	1.98096	1.98117	1.97655	1.97068	1.96584	1.98381	1.98674	1.98833	1.97851	1.97557	1.97316	1.98248	1.98504	1.98694	1.97864	1.97641	1.97507	1.98254	1.9837	1.98527
1.44438	1.44431	1.44397	1.44375	1.44315	1.44273	1.44482	1.44625	1.44593	1.43747	1.44224	1.44227	1.44386	1.44353	1.44315	1.4445	1.44472	1.44497	1.44298	1.44054	1.43821	1.44459	1.44354	1.44197	1.4427	1.44098	1.43954	1.44559	1.44703	1.44801	1.4437	1.44303	1.4425	1.44469	1.44509	1.44537
1.13655	1.13508	1.13389	1.13896	1.14051	1.14099	1.13836	1.14033	1.13961	1.13375	1.13613	1.13616	1.13729	1.13687	1.13642	1.13814	1.1386	1.139	1.13893	1.13989	1.14035	1.13655	1.13534	1.13452	1.13713	1.13644	1.13581	1.13823	1.13872	1.13895	1.13792	1.13805	1.13818	1.13753	1.13726	1.13701
1.54503	1.54053	1.54193	1.54791	1.54962	1.55019	1.54691	1.54993	1.54668	1.53901	1.54427	1.5443	1.54346	1.54306	1.5426	1.54626	1.54689	1.54735	1.54732	1.54995	1.55103	1.54371	1.54105	1.53944	1.54346	1.54288	1.54228	1.54615	1.54655	1.54492	1.54654	1.54678	1.54541	1.54333	1.5426	1.54183
1.65412	1.65387	1.65325	1.65313	1.65186	1.65045	1.6546	1.65646	1.65577	1.64525	1.65128	1.65131	1.6538	1.65377	1.6536	1.65387	1.65366	1.65379	1.65406	1.65178	1.64911	1.65117	1.64481	1.64057	1.65235	1.65047	1.64879	1.65515	1.65632	1.65695	1.65363	1.65316	1.65271	1.65394	1.65374	1.65334
1.81103	1.81286	1.81406	1.80788	1.80612	1.80474	1.80907	1.8072	1.80785	1.80598	1.81148	1.81157	1.80892	1.80829	1.80757	1.81011	1.81089	1.81114	1.80336	1.79525	1.78878	1.8145	1.8173	1.81725	1.8077	1.80551	1.80365	1.81122	1.81283	1.81396	1.80661	1.80289	1.80004	1.81268	1.81561	1.81786
0.834836	0.836219	0.837105	0.832492	0.831463	0.830491	0.833162	0.831174	0.831856	0.832478	0.835858	0.835906	0.833121	0.832497	0.831843	0.834278	0.835009	0.835285	0.829194	0.823366	0.818854	0.837543	0.84018	0.841185	0.832683	0.831441	0.830387	0.834661	0.835544	0.83618	0.831738	0.829239	0.827339	0.835885	0.837913	0.839479
0.843557	0.8454	0.846169	0.844462	0.845332	0.845635	0.843881	0.844232	0.843808	0.841458	0.845039	0.845103	0.843066	0.842127	0.841092	0.844687	0.845804	0.846137	0.839423	0.837266	0.83024	0.848769	0.852368	0.853818	0.843289	0.842127	0.841139	0.84458	0.845419	0.845924	0.841935	0.839216	0.837238	0.846361	0.848874	0.850901
0.845005	0.841756	0.837818	0.848915	0.851004	0.851223	0.849391	0.854159	0.852262	0.835314	0.841735	0.841771	0.847334	0.847082	0.846529	0.847696	0.84789	0.847637	0.847241	0.847071	0.84647	0.845802	0.842965	0.839961	0.848179	0.848511	0.848383	0.846805	0.845682	0.844887	0.847041	0.846017	0.845264	0.848008	0.84809	0.847769
0.797245	0.793296	0.789721	0.803735	0.806064	0.805485	0.802551	0.806327	0.804646	0.788982	0.79579	0.79583	0.800195	0.799251	0.798205	0.801572	0.80227	0.802473	0.801067	0.800778	0.800891	0.800398	0.799478	0.798254	0.800577	0.800015	0.799539	0.801298	0.801621	0.801874	0.800048	0.798616	0.797702	0.802112	0.803108	0.80381
0.699976	0.696082	0.691624	0.703907	0.704971	0.704736	0.703742	0.706272	0.705019	0.695873	0.698585	0.698624	0.702035	0.701392	0.700638	0.703001	0.703446	0.703575	0.703183	0.703409	0.703267	0.701748	0.700803	0.699743	0.702005	0.701239	0.700543	0.703073	0.703545	0.703861	0.701865	0.700799	0.700128	0.703487	0.704264	0.704853
0.572056	0.569927	0.567101	0.5746	0.575791	0.575868	0.574224	0.575623	0.574949	0.571507	0.570945	0.570972	0.57305	0.572571	0.572055	0.573881	0.574299	0.574511	0.574002	0.574543	0.57486	0.573029	0.572671	0.572453	0.573048	0.572475	0.571969	0.573888	0.574281	0.574556	0.573	0.572274	0.571833	0.574139	0.574706	0.57515
0.435822	0.435119	0.434691	0.437359	0.437589	0.437446	0.437054	0.437548	0.437369	0.436175	0.435453	0.435463	0.436462	0.436202	0.435954	0.436926	0.437155	0.437284	0.43682	0.436975	0.437148	0.436615	0.436539	0.436496	0.436534	0.436328	0.43616	0.436873	0.437039	0.437167	0.436488	0.436165	0.435973	0.437002	0.437268	0.437482
0.409781	0.409725	0.409708	0.409896	0.410214	0.41035	0.409806	0.409802	0.409803	0.409947	0.409825	0.409825	0.409795	0.409786	0.409779	0.409825	0.409876	0.409915	0.409957	0.410005	0.40997	0.409769	0.409853	0.409885	0.409839	0.409927	0.409953	0.409814	0.40982	0.409826	0.409803	0.409802	0.409832	0.409816	0.409824	0.409864
0.400476	0.400443	0.403045	0.400611	0.400743	0.4008	0.400516	0.400517	0.400518	0.40057	0.400533	0.400533	0.400497	0.400477	0.400462	0.40056	0.400607	0.400637	0.400561	0.400643	0.400691	0.400498	0.400466	0.400455	0.400507	0.400497	0.400488	0.400535	0.400565	0.400586	0.400512	0.400505	0.400501	0.400535	0.400562	0.400576
0.374336	0.37434	0.374337	0.374609	0.374766	0.374957	0.374356	0.374525	0.374536	0.374522	0.374407	0.374407	0.374365	0.374357	0.374352	0.374407	0.374464	0.374522	0.374388	0.37463	0.374732	0.374339	0.374379	0.374389	0.374384	0.374334	0.374345	0.374389	0.374403	0.374431	0.374369	0.374353	0.374566	0.374393	0.374379	0.374407
0.325675	0.325622	0.326045	0.326109	0.327083	0.327719	0.325532	0.325558	0.325559	0.327311	0.325631	0.325628	0.325568	0.325694	0.32569	0.325457	0.326268	0.326311	0.325421	0.325426	0.325512	0.325596	0.325359	0.325263	0.32554	0.325673	0.325655	0.325471	0.325376	0.325478	0.325623	0.325697	0.325629	0.325534	0.325469	0.325733
0.254255	0.254201	0.254222	0.254653	0.25517	0.255741	0.254352	0.254282	0.254298	0.254548	0.254618	0.254615	0.254311	0.254247	0.254213	0.25449	0.254641	0.254779	0.254519	0.254778	0.255107	0.254224	0.254205	0.254198	0.254374	0.254259	0.254262	0.254406	0.254429	0.254448	0.254388	0.254379	0.254389	0.2544	0.254415	0.254428
0.185951	0.185326	0.18492	0.187381	0.188267	0.188923	0.186531	0.186331	0.186363	0.186797	0.187016	0.187017	0.186358	0.186079	0.185838	0.186897	0.187204	0.187435	0.187465	0.188529	0.189193	0.185874	0.185316	0.185027	0.18658	0.186553	0.186558	0.186701	0.186816	0.186928	0.18676	0.186882	0.187004	0.186508	0.186377	0.186261
0.185644	0.186305	0.186657	0.184211	0.183221	0.182386	0.184516	0.183081	0.183477	0.185244	0.186699	0.186711	0.184508	0.184009	0.183536	0.185424	0.185981	0.186213	0.183053	0.180478	0.176219	0.186463	0.187767	0.188271	0.184972	0.184844	0.185081	0.184837	0.184785	0.18474	0.184302	0.1834	0.18271	0.185836	0.186625	0.187263
0.226898	0.225907	0.226488	0.222969	0.222135	0.220928	0.223186	0.220674	0.221598	0.229513	0.226897	0.226915	0.223081	0.22219	0.221101	0.224839	0.225979	0.226304	0.221268	0.21803	0.214818	0.228241	0.229989	0.23097	0.224064	0.226029	0.226017	0.223899	0.223779	0.223709	0.222876	0.221416	0.22043	0.225319	0.226569	0.229526
0.244553	0.245881	0.246614	0.239023	0.237828	0.236819	0.242293	0.236393	0.237298	0.244979	0.246879	0.246895	0.242186	0.241031	0.23994	0.244441	0.245492	0.242813	0.237331	0.2335	0.230671	0.245907	0.248114	0.24962	0.24339	0.243573	0.243707	0.243436	0.239856	0.239762	0.242316	0.240867	0.239799	0.244651	0.246022	0.247147
0.230394	0.231566	0.23227	0.22828	0.227091	0.226095	0.228469	0.225593	0.226506	0.230609	0.232643	0.232657	0.228347	0.227149	0.226016	0.230351	0.231417	0.232008	0.226519	0.222858	0.220226	0.232084	0.234311	0.235856	0.229701	0.23003	0.230284	0.229112	0.2288	0.228607	0.228319	0.226887	0.225928	0.230729	0.231988	0.233017
0.198359	0.199375	0.199975	0.19655	0.195554	0.194713	0.19667	0.194123	0.194921	0.198239	0.200402	0.200411	0.196566	0.195487	0.194456	0.198355	0.199293	0.199808	0.195122	0.192169	0.190036	0.199756	0.201668	0.203005	0.197922	0.198391	0.198773	0.197124	0.19672	0.196489	0.196754	0.195723	0.195061	0.198474	0.199378	0.200115
0.162868	0.163549	0.163912	0.161645	0.160965	0.160374	0.161661	0.159741	0.160337	0.162215	0.164487	0.164492	0.16157	0.160721	0.159898	0.162954	0.163662	0.164048	0.160733	0.158734	0.157159	0.16374	0.165001	0.165943	0.162705	0.163169	0.163567	0.16193	0.161543	0.161276	0.161936	0.161381	0.161044	0.162812	0.163263	0.163618
0.128395	0.128881	0.129127	0.127608	0.127128	0.128836	0.127594	0.126181	0.126613	0.127725	0.1296	0.129601	0.127527	0.126891	0.126269	0.128552	0.129071	0.129345	0.126924	0.125462	0.1244	0.12903	0.12987	0.130399	0.128426	0.128898	0.129286	0.127691	0.127294	0.127016	0.127929	0.127666	0.127537	0.128307	0.128432	0.128565
0.103797	0.104283	0.104493	0.103173	0.102856	0.102576	0.103143	0.102118	0.10243	0.103096	0.104775	0.104774	0.103106	0.102639	0.102185	0.103874	0.104284	0.1045	0.102758	0.101697	0.100927	0.104262	0.104919	0.105244	0.10392	0.10441	0.10481	0.103129	0.102736	0.102541	0.103518	0.103459	0.10347	0.10357	0.103601	0.103617
0.0827707	0.0830542	0.0832275	0.0822926	0.0820235	0.0817877	0.082303	0.0816578	0.081858	0.0824263	0.0833617	0.0833586	0.0823065	0.0820249	0.081756	0.0827639	0.0830142	0.0831406	0.0820555	0.0814608	0.0810376	0.0829582	0.0832545	0.0835267	0.0828811	0.0832616	0.0835945	0.0822412	0.081911	0.0817611	0.0826599	0.082751	0.0828538	0.0824656	0.0823627	0.0822717
0.0755597	0.0758041	0.0759529	0.0747974	0.0745975	0.0744449	0.0749123	0.0743909	0.0745441	0.0751718	0.0760535	0.0760503	0.0748946	0.0747376	0.0745557	0.075229	0.0754186	0.0754959	0.0748365	0.0742245	0.0741246	0.0754497	0.0756991	0.0759199	0.0754001	0.0757797	0.0758989	0.0750875	0.0746582	0.0743365	0.075193	0.0752939	0.0753908	0.0749863	0.074875	0.0747769
0.0742511	0.0743591	0.0745364	0.0738405	0.0735915	0.0734058	0.073847	0.073265	0.0734928	0.0737281	0.0747706	0.0747672	0.0738452	0.0736156	0.073404	0.0742345	0.074451	0.0745709	0.0734574	0.0733121	0.0729868	0.0742907	0.0745977	0.0747734	0.0742738	0.0746023	0.0748867	0.0736511	0.0732507	0.0731055	0.0741749	0.0742886	0.0744017	0.0739385	0.0738088	0.073696
0.0772913	0.0775821	0.0777927	0.0767973	0.0765412	0.0763518	0.0768552	0.0763209	0.076496	0.0770837	0.0777445	0.0777404	0.0768807	0.0766842	0.0765076	0.0772181	0.0774088	0.0775158	0.0767035	0.0762615	0.0759112	0.0773746	0.0776761	0.0778837	0.0773507	0.0776901	0.0779794	0.0767745	0.0764805	0.0762554	0.0771955	0.0773296	0.0774535	0.0769293	0.0767845	0.0766575
0.0843171	0.0846345	0.0848525	0.0837474	0.0834159	0.0831731	0.083841	0.0832784	0.0834622	0.0841409	0.0847486	0.0847437	0.0838776	0.0836831	0.0835124	0.0842124	0.0844014	0.0845119	0.083689	0.0832364	0.0828703	0.0843724	0.0846631	0.0848662	0.0843601	0.0847121	0.084998	0.0837528	0.0834388	0.0831996	0.0842173	0.0843849	0.084534	0.0838946	0.0837209	0.0835702
0.0916154	0.0919074	0.0920886	0.0910538	0.0907087	0.0904269	0.0911384	0.0905272	0.0907205	0.0913316	0.0920951	0.0920894	0.0911555	0.0909217	0.0907171	0.0915587	0.091782	0.0919203	0.0909986	0.0905272	0.0901323	0.0916739	0.0919459	0.0921266	0.0916947	0.0920683	0.0923695	0.0910439	0.0907014	0.0904355	0.0915754	0.0917917	0.0919834	0.091164	0.090945	0.090756
0.0950656	0.0953342	0.0954791	0.09452	0.0941698	0.0938556	0.0945648	0.0938412	0.0940645	0.0946283	0.0956831	0.095677	0.0945522	0.0942452	0.0939739	0.0950871	0.0953816	0.0955741	0.0945186	0.0940132	0.0935565	0.0951217	0.0953669	0.0955219	0.0951654	0.0955465	0.0958506	0.0945546	0.0941882	0.0939016	0.0950725	0.0953186	0.0955404	0.094602	0.0943509	0.0941328
0.0888294	0.0880756	0.0881151	0.0884629	0.0882002	0.0879274	0.0884411	0.0877549	0.0879597	0.0874911	0.0894721	0.0894669	0.0883928	0.0880672	0.087778	0.0889647	0.089275	0.0894823	0.0884188	0.0880396	0.0877555	0.0888759	0.0880824	0.0881228	0.0889722	0.0892812	0.0895207	0.088406	0.0880975	0.0878513	0.0889425	0.0891952	0.0894264	0.0884509	0.0881873	0.0879575
0.0790663	0.0790623	0.0790328	0.0789697	0.0788793	0.0787275	0.0788587	0.078225	0.078398	0.0781575	0.07978	0.0797769	0.0787574	0.0784127	0.0780988	0.0793727	0.0796993	0.0799277	0.0789637	0.0788556	0.0787057	0.0790823	0.079076	0.0790616	0.0792618	0.0794631	0.0796242	0.0788821	0.0786448	0.0784716	0.0793356	0.0795472	0.0797767	0.0788281	0.0785465	0.0782955
0.0807928	0.0775305	0.0773464	0.0812738	0.0825749	0.0827001	0.080932	0.0806268	0.0807097	0.0762126	0.0783092	0.0783106	0.0807601	0.0804625	0.0801997	0.0813	0.0815821	0.0817803	0.0812682	0.0826203	0.0848637	0.0776986	0.0774952	0.0773225	0.0810213	0.0809903	0.077888	0.0810542	0.0810642	0.0810611	0.0812279	0.0813917	0.0815477	0.080864	0.0775467	0.0773556
0.0876992	0.0873218	0.087044	0.0884994	0.0890218	0.0893715	0.0881138	0.0882363	0.0881991	0.0868459	0.0879618	0.0879657	0.0879692	0.087869	0.0877558	0.0881536	0.0882846	0.0883593	0.0884469	0.0889459	0.0893078	0.0877128	0.0873864	0.0871354	0.0879274	0.0877666	0.0876279	0.088193	0.0883518	0.088444	0.088145	0.0882223	0.088293	0.0879906	0.0878781	0.0877741
0.166809	0.166369	0.166203	0.167287	0.167524	0.168096	0.167085	0.167257	0.167205	0.165163	0.166785	0.16679	0.166996	0.166976	0.166694	0.167037	0.167062	0.167094	0.167496	0.167823	0.168249	0.166525	0.166398	0.16583	0.166578	0.166405	0.16638	0.167066	0.167588	0.167703	0.167009	0.166994	0.166981	0.167018	0.167027	0.16703
0.245463	0.245348	0.24526	0.245686	0.245838	0.245962	0.24559	0.245644	0.245625	0.244805	0.245493	0.245497	0.245536	0.245509	0.245473	0.245586	0.245603	0.245624	0.245825	0.246158	0.246429	0.245309	0.245053	0.244847	0.245359	0.245121	0.244917	0.245757	0.245956	0.246109	0.245492	0.245404	0.24534	0.245645	0.245726	0.245797
0.299517	0.299428	0.29936	0.299699	0.299816	0.299919	0.299622	0.299671	0.299653	0.299206	0.299542	0.299544	0.299587	0.299572	0.299553	0.299614	0.299624	0.299634	0.299727	0.299877	0.300001	0.299476	0.299344	0.299235	0.299498	0.299377	0.299271	0.299696	0.299794	0.299865	0.299558	0.299505	0.299467	0.29965	0.299698	0.299741
0.380034	0.379944	0.379877	0.380212	0.380322	0.380417	0.380141	0.380197	0.380177	0.379709	0.380046	0.380048	0.380105	0.380095	0.380079	0.380124	0.380129	0.380136	0.380231	0.380354	0.38046	0.379995	0.379865	0.379755	0.380012	0.379885	0.379775	0.380212	0.380304	0.380374	0.380068	0.38001	0.379965	0.38017	0.380225	0.380273
0.484113	0.483999	0.483913	0.484328	0.484457	0.484558	0.484247	0.484329	0.484301	0.483483	0.484103	0.484107	0.484197	0.484185	0.484163	0.484218	0.484217	0.484227	0.484462	0.484751	0.484997	0.483957	0.483693	0.483477	0.483991	0.483731	0.483507	0.484412	0.484618	0.484772	0.484111	0.483993	0.483905	0.484319	0.484432	0.48453
0.637162	0.637006	0.636887	0.637443	0.637598	0.637723	0.637339	0.637453	0.637413	0.636224	0.637127	0.637134	0.637265	0.637247	0.637212	0.637298	0.637294	0.637302	0.63772	0.638224	0.638649	0.636851	0.636392	0.636026	0.636907	0.636455	0.636067	0.637636	0.637992	0.638259	0.637107	0.636896	0.636736	0.637481	0.637673	0.637845
0.74362	0.743445	0.743312	0.743936	0.744118	0.744269	0.743821	0.743956	0.743908	0.742774	0.74358	0.743587	0.743745	0.743732	0.743699	0.743766	0.743755	0.743763	0.744211	0.744745	0.745184	0.743311	0.742847	0.742471	0.743373	0.742907	0.742505	0.744115	0.744473	0.744736	0.743568	0.743337	0.743159	0.743965	0.744171	0.744343
0.807014	0.80681	0.806656	0.807378	0.807596	0.807773	0.807241	0.807385	0.807329	0.806061	0.806977	0.806986	0.807153	0.807135	0.807092	0.807183	0.80717	0.807182	0.80777	0.808516	0.809124	0.806597	0.806017	0.805557	0.806692	0.806118	0.805627	0.807619	0.808071	0.808407	0.806931	0.806635	0.806406	0.80743	0.807682	0.80789
0.814953	0.814725	0.814549	0.815349	0.815613	0.815787	0.815192	0.815325	0.815268	0.813886	0.814934	0.814945	0.815093	0.815063	0.815004	0.815144	0.815137	0.815158	0.815853	0.816818	0.817604	0.814447	0.813783	0.813274	0.814541	0.813856	0.813276	0.815672	0.816234	0.816659	0.814807	0.814415	0.81411	0.81546	0.815784	0.816046
0.79323	0.793024	0.792851	0.793626	0.793852	0.793972	0.793459	0.79359	0.793524	0.791786	0.793226	0.793241	0.793359	0.793336	0.793274	0.793406	0.793424	0.793434	0.793689	0.794015	0.794287	0.793164	0.792916	0.792737	0.792886	0.792298	0.791795	0.793853	0.794327	0.794681	0.792913	0.792337	0.791886	0.79389	0.794379	0.794776
0.72681	0.726885	0.726758	0.727007	0.727226	0.727231	0.72688	0.726816	0.726806	0.725365	0.726967	0.726983	0.726958	0.726868	0.726739	0.726934	0.726996	0.727027	0.726763	0.726514	0.726253	0.72724	0.72729	0.727347	0.726588	0.726044	0.725669	0.727285	0.727712	0.728024	0.726238	0.72545	0.724839	0.727618	0.728249	0.728748
0.652284	0.652105	0.652024	0.652554	0.652598	0.652564	0.652364	0.652114	0.652155	0.650932	0.652669	0.652688	0.652233	0.652041	0.651816	0.652572	0.652736	0.652832	0.652114	0.651504	0.651054	0.652714	0.652948	0.653072	0.651922	0.65133	0.650818	0.652864	0.653318	0.653651	0.651639	0.650654	0.649923	0.653252	0.65404	0.654661
0.551967	0.551861	0.551685	0.552067	0.55201	0.551864	0.551852	0.551315	0.551438	0.550595	0.552619	0.55264	0.551704	0.55138	0.55103	0.552276	0.552565	0.552757	0.55151	0.550603	0.54988	0.552507	0.55282	0.553044	0.551519	0.550927	0.550407	0.552462	0.5529	0.553219	0.551138	0.55006	0.549216	0.55296	0.553849	0.554548
0.45275	0.453162	0.453008	0.452968	0.45275	0.452463	0.452373	0.451723	0.451974	0.45185	0.454206	0.454227	0.452192	0.451653	0.451104	0.453548	0.454019	0.454314	0.452213	0.450895	0.449442	0.453849	0.454396	0.454734	0.452258	0.452137	0.451658	0.453069	0.453815	0.454084	0.452142	0.450944	0.450061	0.454125	0.455053	0.455775
0.38319	0.383388	0.38333	0.382537	0.382013	0.381355	0.382428	0.380827	0.381244	0.381645	0.384678	0.384696	0.382206	0.381409	0.380619	0.383593	0.384297	0.384745	0.381727	0.379902	0.378424	0.383991	0.384726	0.38523	0.382627	0.382233	0.381882	0.383189	0.38343	0.38359	0.382062	0.380874	0.380028	0.383943	0.384846	0.385537
0.352125	0.352643	0.352774	0.350671	0.349721	0.348671	0.350717	0.348423	0.349049	0.350422	0.354118	0.354133	0.350458	0.349346	0.348274	0.35237	0.353453	0.354081	0.349716	0.347207	0.345202	0.35312	0.354343	0.355226	0.351399	0.351244	0.35121	0.35149	0.351483	0.351465	0.350673	0.34954	0.348785	0.352517	0.353381	0.354023
0.352769	0.354028	0.354659	0.350014	0.348193	0.346459	0.350462	0.347166	0.348125	0.351708	0.355235	0.355249	0.350162	0.348629	0.347192	0.352793	0.354179	0.355055	0.348802	0.34506	0.342149	0.354061	0.356148	0.363459	0.351662	0.351761	0.351818	0.351384	0.351194	0.351033	0.35055	0.349163	0.34826	0.35279	0.353929	0.354846
0.392089	0.393641	0.394468	0.388716	0.386476	0.38438	0.38939	0.385743	0.386822	0.391194	0.394668	0.394686	0.389065	0.387392	0.385826	0.391942	0.393467	0.39442	0.38727	0.382736	0.379186	0.393622	0.396165	0.398091	0.390653	0.390706	0.390728	0.390447	0.390289	0.390155	0.389262	0.387477	0.386283	0.392183	0.393675	0.394887
0.357747	0.359318	0.360168	0.354382	0.352167	0.350124	0.355054	0.351452	0.352521	0.35668	0.360278	0.360294	0.354727	0.353059	0.351493	0.357582	0.35909	0.360026	0.353107	0.348881	0.345601	0.359148	0.361642	0.363568	0.35635	0.356467	0.356549	0.356066	0.355881	0.355733	0.355033	0.353393	0.352314	0.357713	0.359087	0.360207
0.272926	0.274407	0.275215	0.269793	0.267736	0.26586	0.270411	0.26708	0.268069	0.271421	0.275244	0.275251	0.270111	0.268542	0.267065	0.272771	0.27416	0.275021	0.26899	0.265649	0.263078	0.273892	0.275985	0.277626	0.271807	0.272142	0.272418	0.271205	0.270877	0.270627	0.270817	0.269787	0.269171	0.272453	0.273295	0.273977
0.178185	0.17928	0.179861	0.175931	0.174424	0.173065	0.176301	0.173683	0.174455	0.176174	0.180107	0.180098	0.17608	0.174797	0.173585	0.178206	0.179283	0.179949	0.175864	0.174197	0.17292	0.178446	0.179596	0.18051	0.177844	0.178593	0.179224	0.176602	0.17598	0.175515	0.177499	0.177678	0.177962	0.177046	0.176803	0.176584
0.135307	0.135829	0.136103	0.134207	0.133474	0.132818	0.134285	0.132723	0.133183	0.133895	0.136594	0.136579	0.134163	0.133363	0.132607	0.135457	0.136101	0.136486	0.134284	0.133655	0.133149	0.135349	0.13586	0.136243	0.13559	0.136479	0.137247	0.134178	0.133501	0.133005	0.135577	0.136314	0.13696	0.134152	0.133381	0.132714
0.10704	0.107498	0.107786	0.106143	0.106011	0.1053	0.106246	0.105192	0.105516	0.105996	0.107952	0.10794	0.10618	0.105635	0.105115	0.107071	0.107557	0.107787	0.106203	0.105699	0.105264	0.107098	0.107574	0.107942	0.107237	0.10796	0.108588	0.106123	0.10564	0.105253	0.107185	0.107802	0.108213	0.106171	0.105546	0.105078
0.0953526	0.0957863	0.0960576	0.0945446	0.0940683	0.0936809	0.0946923	0.0939234	0.0941634	0.0947962	0.0959322	0.0959213	0.0946779	0.094301	0.0939553	0.0953051	0.0956159	0.0958361	0.0944942	0.0939803	0.0935575	0.0954743	0.0959712	0.0963747	0.0955279	0.0961906	0.0967608	0.0945102	0.0940149	0.0936542	0.0954719	0.0959547	0.0963606	0.094517	0.0940081	0.0935658
0.142276	0.142468	0.142598	0.141963	0.141799	0.141679	0.142025	0.141741	0.141841	0.142697	0.14252	0.142514	0.142002	0.141851	0.141727	0.142267	0.142426	0.142517	0.141763	0.14135	0.141029	0.142502	0.142882	0.143183	0.142465	0.142863	0.143207	0.141835	0.141533	0.141309	0.14239	0.142663	0.142886	0.141879	0.141602	0.141364
0.126421	0.126542	0.126618	0.125985	0.125906	0.12584	0.125954	0.125637	0.125743	0.127428	0.126544	0.126539	0.125897	0.125967	0.125813	0.126256	0.126468	0.126619	0.126011	0.125955	0.125924	0.126411	0.126503	0.126577	0.126462	0.126614	0.126747	0.125964	0.125847	0.125764	0.126238	0.1264	0.126545	0.125927	0.126022	0.125883
0.128363	0.128195	0.128049	0.12866	0.128813	0.128838	0.128482	0.128395	0.128411	0.128086	0.128656	0.128656	0.128439	0.128356	0.128283	0.128593	0.128676	0.12874	0.128607	0.128708	0.128729	0.12838	0.128236	0.128214	0.128491	0.128463	0.128445	0.128544	0.128545	0.128578	0.128542	0.128561	0.128584	0.1285	0.128477	0.128455
0.307627	0.306965	0.306413	0.308785	0.309393	0.309695	0.308244	0.30836	0.308294	0.306626	0.308049	0.308051	0.308161	0.308112	0.308053	0.308233	0.308243	0.308268	0.308905	0.309611	0.310036	0.307453	0.306731	0.306115	0.307969	0.307704	0.307494	0.308434	0.308666	0.30885	0.308214	0.308205	0.308195	0.308183	0.308146	0.308097
0.524418	0.519825	0.519098	0.528717	0.52914	0.529284	0.528369	0.528733	0.528577	0.518693	0.524785	0.524787	0.528397	0.528557	0.528669	0.528066	0.524326	0.524522	0.522758	0.523721	0.524722	0.527208	0.525061	0.523327	0.527934	0.527568	0.527258	0.525306	0.521949	0.522309	0.528242	0.528223	0.528164	0.528169	0.52806	0.527919
0.722546	0.721421	0.720544	0.72448	0.724934	0.725407	0.723876	0.724593	0.724311	0.719675	0.722381	0.722382	0.723938	0.724261	0.724511	0.723093	0.72266	0.72243	0.725268	0.72697	0.72797	0.721609	0.719583	0.717879	0.723118	0.722531	0.721674	0.723914	0.72443	0.724777	0.723554	0.723674	0.723676	0.723125	0.722756	0.722353
0.881577	0.880263	0.8793	0.883387	0.884125	0.884164	0.882826	0.883817	0.883438	0.877651	0.881062	0.881064	0.882943	0.883431	0.883821	0.882061	0.881402	0.881055	0.884684	0.886416	0.887302	0.87906	0.879725	0.87785	0.881809	0.881017	0.882281	0.883128	0.883704	0.884036	0.882678	0.882782	0.882719	0.882136	0.88172	0.88121
0.979387	0.976043	0.97675	0.986101	0.982207	0.982438	0.985825	0.980759	0.980382	0.974985	0.978621	0.978622	0.985994	0.980342	0.980751	0.984971	0.984286	0.983908	0.982924	0.984959	0.98584	0.983456	0.971747	0.968893	0.978104	0.984124	0.975928	0.986018	0.980435	0.982241	0.98548	0.985425	0.985247	0.985307	0.98503	0.984682
1.01619	1.01501	1.01416	1.01776	1.01831	1.01841	1.01741	1.01841	1.01805	1.01158	1.01547	1.01547	1.01759	1.01815	1.01862	1.01649	1.01576	1.01535	1.01888	1.02029	1.02077	1.01487	1.01253	1.01067	1.0164	1.01571	1.01502	1.01759	1.01804	1.01838	1.01708	1.01708	1.01693	1.01679	1.01643	1.01599
0.986486	0.985286	0.984337	0.988178	0.988832	0.989088	0.987694	0.988664	0.988329	0.982176	0.98588	0.985879	0.987834	0.98835	0.988775	0.986814	0.986143	0.985779	0.989711	0.991688	0.99254	0.984582	0.981734	0.979461	0.986675	0.985868	0.985185	0.987925	0.988505	0.988907	0.987503	0.987649	0.987616	0.986935	0.98645	0.985898
0.911218	0.90998	0.909015	0.913287	0.91427	0.914856	0.912506	0.913213	0.912972	0.908712	0.911167	0.911165	0.912574	0.912918	0.913205	0.911911	0.911431	0.911205	0.915001	0.917541	0.918904	0.909243	0.906594	0.904665	0.911621	0.910909	0.910366	0.912851	0.91347	0.913933	0.912529	0.912813	0.912916	0.911779	0.911204	0.910615
0.822286	0.821288	0.820596	0.824204	0.825337	0.826208	0.823263	0.823518	0.823417	0.821212	0.822826	0.822824	0.823279	0.823368	0.823441	0.823083	0.822914	0.82288	0.825464	0.828172	0.830013	0.821076	0.81937	0.818269	0.822774	0.822338	0.822019	0.823613	0.824077	0.824478	0.823414	0.823664	0.823812	0.822882	0.822552	0.822242
0.750233	0.74803	0.748504	0.747599	0.748212	0.751289	0.747474	0.750704	0.750808	0.747294	0.747631	0.747628	0.751086	0.750338	0.74984	0.747442	0.747462	0.747483	0.750817	0.750367	0.753812	0.747256	0.747163	0.747087	0.75062	0.748627	0.74757	0.747484	0.747614	0.750187	0.747473	0.747543	0.747619	0.747385	0.747352	0.74733
0.715255	0.715356	0.715317	0.716527	0.715587	0.715344	0.716135	0.71527	0.715272	0.715154	0.716383	0.716384	0.716083	0.715266	0.715257	0.716276	0.716379	0.716523	0.715502	0.71549	0.717441	0.715381	0.715314	0.715261	0.715263	0.71524	0.715368	0.716324	0.716559	0.71549	0.716154	0.716133	0.716137	0.716217	0.716253	0.716291
0.731114	0.730987	0.730811	0.731129	0.731517	0.732153	0.731164	0.731163	0.731164	0.731779	0.731038	0.731039	0.731174	0.731148	0.731172	0.731184	0.731054	0.731138	0.731325	0.731618	0.731992	0.731077	0.731027	0.731006	0.731134	0.731135	0.731109	0.731208	0.73124	0.731222	0.731168	0.731181	0.731182	0.731172	0.731012	0.731069
0.801491	0.80137	0.801293	0.799493	0.799931	0.800932	0.801731	0.801567	0.801595	0.801434	0.799438	0.799428	0.801643	0.801502	0.801476	0.80232	0.799448	0.799487	0.80226	0.802916	0.799512	0.80164	0.801475	0.801449	0.801652	0.801481	0.801457	0.802228	0.799422	0.799505	0.801692	0.80153	0.801502	0.80231	0.799471	0.799539
0.924947	0.924933	0.924898	0.924955	0.924983	0.925009	0.924954	0.924966	0.924959	0.924903	0.924944	0.924945	0.92496	0.924957	0.924957	0.924947	0.924941	0.924949	0.924959	0.924979	0.925001	0.924943	0.924944	0.924939	0.924947	0.92495	0.924947	0.924961	0.924956	0.92496	0.924951	0.924956	0.924951	0.924949	0.924956	0.924959
1.09502	1.09498	1.09497	1.09504	1.09506	1.09509	1.09503	1.09503	1.09503	1.09499	1.09504	1.09504	1.09503	1.09502	1.09502	1.09503	1.09504	1.09504	1.09504	1.09505	1.09507	1.09502	1.09502	1.09501	1.09502	1.09502	1.09502	1.09504	1.09504	1.09505	1.09503	1.09502	1.09502	1.09504	1.09504	1.09505
1.29231	1.29229	1.29227	1.29237	1.29242	1.29247	1.29234	1.29233	1.29233	1.29236	1.29235	1.29235	1.29233	1.29233	1.29232	1.29234	1.29235	1.29236	1.29234	1.29236	1.29238	1.29233	1.29233	1.29232	1.29233	1.29232	1.29232	1.29234	1.29235	1.29236	1.29233	1.29232	1.29232	1.29235	1.29236	1.29237
1.49367	1.49362	1.49354	1.49378	1.49386	1.49313	1.49372	1.49372	1.49371	1.49381	1.49374	1.49374	1.49371	1.4937	1.4937	1.49373	1.49375	1.49376	1.49374	1.49375	1.49378	1.49371	1.4937	1.4937	1.49371	1.4937	1.49369	1.49374	1.49375	1.49376	1.49371	1.4937	1.49369	1.49374	1.49375	1.49377
1.68515	1.68511	1.68507	1.68527	1.68539	1.68552	1.6852	1.6852	1.6852	1.68544	1.68522	1.68522	1.6852	1.68519	1.68517	1.68521	1.68523	1.68525	1.68521	1.68521	1.68522	1.68521	1.68521	1.6852	1.6852	1.68519	1.68518	1.68521	1.68523	1.68523	1.68519	1.68518	1.68517	1.68522	1.68524	1.68526

## Sheet: Gluteus Maximus
Gluteus Maximus Origin AP +3.333 mm	Gluteus Maximus Origin AP +6.667 mm	Gluteus Maximus Origin AP +10 mm	Gluteus Maximus Origin AP -3.333 mm	Gluteus Maximus Origin AP -6.667 mm	Gluteus Maximus Origin AP -10 mm	Gluteus Maximus Origin CC +3.333 mm	Gluteus Maximus Origin CC +6.667 mm	Gluteus Maximus Origin CC +10 mm	Gluteus Maximus Origin CC -3.333 mm	Gluteus Maximus Origin CC -6.667 mm	Gluteus Maximus Origin CC -10 mm	Gluteus Maximus Origin LM +3.333 mm	Gluteus Maximus Origin LM +6.667 mm	Gluteus Maximus Origin LM +10 mm	Gluteus Maximus Origin LM -3.333 mm	Gluteus Maximus Origin LM -6.667 mm	Gluteus Maximus Origin LM -10 mm	Gluteus Maximus Insertion AP +3.333 mm	Gluteus Maximus Insertion AP +6.667 mm	Gluteus Maximus Insertion AP +10 mm	Gluteus Maximus Insertion AP -3.333 mm	Gluteus Maximus Insertion AP -6.667 mm	Gluteus Maximus Insertion AP -10 mm	Gluteus Maximus Insertion CC +3.333 mm	Gluteus Maximus Insertion CC +6.667 mm	Gluteus Maximus Insertion CC +10 mm	Gluteus Maximus Insertion CC -3.333 mm	Gluteus Maximus Insertion CC -6.667 mm	Gluteus Maximus Insertion CC -10 mm	Gluteus Maximus Insertion LM +3.333 mm	Gluteus Maximus Insertion LM +6.667 mm	Gluteus Maximus Insertion LM +10 mm	Gluteus Maximus Insertion LM -3.333 mm	Gluteus Maximus Insertion LM -6.667 mm	Gluteus Maximus Insertion LM -10 mm
0.554304	0.55545	0.55658	0.555446	0.555146	0.553602	0.554624	0.555613	0.556951	0.55524	0.554909	0.554553	0.555801	0.558497	0.561451	0.554352	0.553391	0.552434	0.55473	0.555261	0.556774	0.555611	0.552981	0.553978	0.556527	0.555774	0.556836	0.555484	0.554701	0.552367	0.558156	0.560743	0.563143	0.552231	0.550446	0.548992
1.26035	1.26411	1.26816	1.25307	1.24968	1.24637	1.25612	1.25575	1.25524	1.25688	1.25717	1.25757	1.25248	1.24806	1.24325	1.26035	1.2636	1.26686	1.2601	1.26369	1.26729	1.25299	1.24965	1.24621	1.25608	1.25549	1.2548	1.25681	1.25723	1.25756	1.25409	1.25163	1.2492	1.25899	1.26143	1.26379
1.86382	1.86755	1.87037	1.85704	1.85902	1.84886	1.86684	1.87223	1.87784	1.85484	1.84822	1.84122	1.86256	1.86476	1.86695	1.85832	1.8562	1.85446	1.8554	1.85005	1.84384	1.86573	1.87131	1.87532	1.86501	1.86846	1.87343	1.85568	1.85008	1.84687	1.86563	1.86968	1.8716	1.85361	1.84523	1.835
2.01482	2.02814	2.0386	2.00081	1.99434	1.98661	2.01221	2.02208	2.02987	2.00021	1.99264	1.98475	2.0081	2.00866	2.00987	2.01069	2.01254	2.0154	2.00595	2.00852	2.01023	2.00936	2.0142	2.01776	2.01135	2.02184	2.0295	1.99996	1.99271	1.98757	2.01789	2.02648	2.02795	1.995	1.98619	1.97474
1.519	1.53308	1.54669	1.49094	1.47738	1.46416	1.5083	1.51117	1.51336	1.50076	1.49644	1.49318	1.4958	1.48578	1.4773	1.51401	1.52322	1.53257	1.51391	1.52255	1.53037	1.49559	1.4863	1.47765	1.50804	1.51189	1.51476	1.50056	1.49621	1.49334	1.50747	1.51022	1.51245	1.50261	1.50036	1.49817
1.20917	1.21922	1.23348	1.18927	1.17956	1.17036	1.19888	1.19872	1.19851	1.19849	1.19817	1.19846	1.18913	1.18267	1.16848	1.20837	1.21743	1.2258	1.20733	1.2155	1.22338	1.1903	1.1815	1.17245	1.19921	1.1996	1.19959	1.19783	1.19729	1.19676	1.19705	1.19558	1.1944	1.20135	1.20425	1.20768
1.43891	1.44979	1.46129	1.41683	1.40597	1.39605	1.42646	1.42545	1.42397	1.42802	1.4288	1.42994	1.41514	1.4019	1.3881	1.4394	1.45004	1.45995	1.43789	1.44778	1.45726	1.41696	1.40596	1.3951	1.42699	1.42633	1.42541	1.42717	1.42755	1.42764	1.42342	1.41986	1.41671	1.43205	1.43679	1.44177
1.64127	1.65257	1.66469	1.61873	1.60762	1.59748	1.62795	1.62646	1.62474	1.63048	1.6317	1.63324	1.61617	1.60191	1.58678	1.64228	1.65392	1.66466	1.64047	1.65109	1.66125	1.6184	1.6071	1.59573	1.62903	1.62817	1.6271	1.62935	1.62991	1.63003	1.62535	1.62164	1.61838	1.63443	1.63966	1.64521
1.75424	1.76517	1.77683	1.73223	1.72193	1.71222	1.74096	1.73926	1.73723	1.74403	1.74581	1.74768	1.7293	1.71484	1.69961	1.75572	1.76762	1.77841	1.75343	1.76381	1.77363	1.73209	1.72133	1.7104	1.74207	1.74101	1.7397	1.74287	1.74366	1.744	1.73811	1.73429	1.73081	1.74811	1.75334	1.75904
1.88366	1.89436	1.90579	1.86268	1.85213	1.84239	1.87032	1.86828	1.86602	1.87408	1.87589	1.87827	1.85859	1.84363	1.82774	1.88573	1.89761	1.90843	1.88281	1.89288	1.90257	1.86215	1.85163	1.84089	1.87171	1.87043	1.86884	1.87266	1.87353	1.87393	1.86747	1.86312	1.85866	1.87787	1.88351	1.88925
2.17295	2.18477	2.1975	2.14921	2.13686	2.12604	2.15771	2.15548	2.15291	2.16221	2.16415	2.16645	2.1447	2.12857	2.1107	2.17514	2.18828	2.20029	2.17152	2.18309	2.19384	2.14912	2.13758	2.12574	2.15969	2.15839	2.15679	2.16025	2.16122	2.16163	2.15499	2.14968	2.14469	2.16622	2.17223	2.1787
2.53085	2.54466	2.55947	2.50278	2.48867	2.47537	2.51389	2.51176	2.50917	2.51781	2.51966	2.52191	2.49886	2.47984	2.45936	2.53263	2.54731	2.56077	2.52941	2.54218	2.55448	2.50274	2.48888	2.47486	2.51548	2.5141	2.51239	2.51616	2.51701	2.51726	2.50977	2.5034	2.49774	2.52302	2.52984	2.53684
2.71138	2.72659	2.74279	2.68057	2.66515	2.65034	2.6935	2.69183	2.68965	2.69648	2.69774	2.69954	2.67732	2.65785	2.63704	2.71261	2.72815	2.74238	2.70891	2.722	2.73448	2.68169	2.66758	2.65318	2.69492	2.69414	2.6929	2.69485	2.69528	2.69527	2.68931	2.68339	2.67749	2.70209	2.70889	2.71591
2.81132	2.82753	2.84481	2.77875	2.76262	2.74705	2.79303	2.79181	2.79007	2.79501	2.79571	2.79716	2.77628	2.75684	2.73625	2.81188	2.82781	2.8426	2.80802	2.82122	2.83399	2.78072	2.76666	2.75243	2.79448	2.79443	2.7938	2.79326	2.79312	2.79273	2.78913	2.78421	2.77962	2.80046	2.8067	2.81323
2.82068	2.83662	2.85357	2.78862	2.7728	2.75754	2.80279	2.80176	2.80017	2.80438	2.80494	2.8062	2.78641	2.7676	2.74767	2.82107	2.83664	2.85113	2.81717	2.82988	2.84222	2.79086	2.77737	2.76384	2.80432	2.8046	2.80423	2.80261	2.80219	2.80159	2.79928	2.79479	2.79051	2.80961	2.81535	2.82143
2.86681	2.88092	2.89779	2.8358	2.82026	2.80536	2.84947	2.84821	2.84634	2.85125	2.85193	2.85359	2.83329	2.81427	2.79423	2.86792	2.88339	2.89654	2.86246	2.87618	2.88738	2.83745	2.82436	2.81122	2.85101	2.85093	2.85	2.84968	2.84954	2.84914	2.84553	2.84023	2.83535	2.8569	2.86306	2.86859
2.87999	2.89478	2.91061	2.85037	2.83563	2.82135	2.86364	2.86263	2.8612	2.8676	2.86786	2.87035	2.84707	2.82919	2.80857	2.88131	2.89652	2.91065	2.87701	2.88922	2.90109	2.85218	2.83944	2.82656	2.86467	2.86436	2.86361	2.8637	2.86375	2.86347	2.859	2.8536	2.84814	2.87085	2.8772	2.88371
2.82507	2.83903	2.85364	2.79719	2.78335	2.77012	2.80867	2.80715	2.80481	2.81171	2.81301	2.81482	2.7939	2.77598	2.75689	2.8265	2.841	2.85419	2.82238	2.83409	2.84538	2.79877	2.78671	2.77464	2.81054	2.81027	2.80961	2.80969	2.80973	2.80944	2.80517	2.79997	2.79502	2.81653	2.8224	2.82865
2.65717	2.66949	2.68284	2.63246	2.6202	2.60855	2.64236	2.6406	2.63845	2.64553	2.64695	2.64881	2.62918	2.61288	2.5955	2.65872	2.67179	2.68385	2.65498	2.66551	2.67585	2.63366	2.6228	2.61197	2.64431	2.64404	2.64349	2.64351	2.64359	2.64331	2.63937	2.63461	2.63005	2.64973	2.65523	2.66091
2.46373	2.47438	2.48598	2.44261	2.43213	2.42231	2.45064	2.44877	2.44655	2.45413	2.45576	2.45772	2.43923	2.42468	2.40908	2.46554	2.47729	2.48823	2.46218	2.47157	2.48085	2.44329	2.43374	2.42431	2.45266	2.45231	2.45179	2.45214	2.45233	2.45214	2.44814	2.44373	2.43952	2.45769	2.46284	2.46811
2.3656	2.37544	2.38632	2.34631	2.33687	2.32809	2.35318	2.35106	2.34864	2.35715	2.35902	2.36123	2.34255	2.32866	2.31386	2.3679	2.37921	2.38976	2.3642	2.37294	2.3816	2.34687	2.33822	2.32967	2.3553	2.35488	2.35427	2.35507	2.35542	2.35544	2.35087	2.34647	2.34227	2.36054	2.3657	2.37108
2.29734	2.30639	2.31661	2.27964	2.27105	2.2631	2.28553	2.28324	2.28061	2.28988	2.29195	2.29435	2.27537	2.26178	2.24729	2.30001	2.31095	2.32101	2.296	2.30404	2.31205	2.28013	2.2723	2.26454	2.28765	2.28707	2.2863	2.28778	2.28832	2.28849	2.28323	2.27863	2.27428	2.29318	2.29844	2.30384
2.18813	2.19606	2.2051	2.17279	2.1654	2.15863	2.17736	2.17494	2.17225	2.18204	2.18424	2.18682	2.16811	2.15523	2.14136	2.19122	2.20128	2.21042	2.18702	2.19414	2.20122	2.17309	2.16629	2.15953	2.17953	2.17885	2.17801	2.17993	2.18055	2.18084	2.17536	2.17089	2.16657	2.18494	2.18994	2.19503
2.11792	2.12691	2.13351	2.10554	2.09891	2.09263	2.10938	2.10688	2.10374	2.11426	2.11499	2.11946	2.10037	2.08764	2.07323	2.12301	2.1307	2.13925	2.11846	2.12516	2.13185	2.10573	2.09955	2.09344	2.1115	2.11079	2.1098	2.11054	2.11293	2.11165	2.10733	2.10258	2.09765	2.11717	2.12024	2.12515
2.07921	2.08604	2.09398	2.06626	2.0601	2.05452	2.06952	2.06692	2.06412	2.0745	2.07691	2.07966	2.06124	2.04927	2.03639	2.08261	2.09182	2.10003	2.07825	2.08448	2.09067	2.06646	2.06081	2.05527	2.07174	2.071	2.07011	2.07233	2.07308	2.0735	2.06776	2.06336	2.05907	2.07702	2.08174	2.08645
2.00195	2.00788	2.01484	1.9909	1.98573	1.98102	1.99345	1.99105	1.98848	1.99811	2.00035	2.0029	1.98623	1.97558	1.96403	2.00511	2.01323	2.02061	2.00102	2.00634	2.01171	1.99116	1.98657	1.98202	1.99529	1.99441	1.99338	1.99629	1.9972	1.99779	1.99163	1.9873	1.98301	2.0005	2.00493	2.00934
1.97382	1.97862	1.98402	1.96553	1.96172	1.95818	1.96774	1.96649	1.96515	1.97086	1.97238	1.97467	1.96314	1.9577	1.95292	1.97568	1.98184	1.98739	1.97248	1.97631	1.98027	1.9665	1.96437	1.96222	1.9678	1.96619	1.96439	1.97075	1.97236	1.97395	1.96431	1.95919	1.95419	1.97426	1.97906	1.98334
1.92699	1.93048	1.93394	1.92148	1.91913	1.91661	1.92503	1.92596	1.92721	1.92384	1.92395	1.92469	1.92465	1.92575	1.92599	1.92587	1.93006	1.9349	1.92496	1.92677	1.92938	1.92362	1.92408	1.92383	1.92196	1.91973	1.91737	1.92621	1.92807	1.92975	1.91976	1.91481	1.90941	1.92755	1.93034	1.93265
1.89429	1.89703	1.89927	1.88951	1.88739	1.88517	1.89395	1.89577	1.89782	1.89011	1.88838	1.8874	1.89519	1.89895	1.90619	1.8888	1.88877	1.89066	1.89181	1.89204	1.8925	1.89176	1.8922	1.89193	1.89025	1.88851	1.8865	1.89344	1.89453	1.89547	1.88956	1.88646	1.88254	1.893	1.89304	1.89405
1.85502	1.85716	1.8578	1.85118	1.84937	1.84777	1.85861	1.86281	1.8676	1.84839	1.84311	1.83763	1.86363	1.87325	1.88169	1.84182	1.83179	1.82798	1.85187	1.85032	1.84893	1.85453	1.85609	1.85694	1.85281	1.8521	1.85104	1.85406	1.85365	1.85322	1.855	1.85504	1.85344	1.84939	1.84375	1.8379
1.87889	1.88092	1.88119	1.87515	1.87333	1.87207	1.88305	1.8874	1.89251	1.87202	1.86623	1.85998	1.88826	1.89831	1.90713	1.86497	1.84865	1.83476	1.8764	1.87508	1.87419	1.8783	1.87934	1.88007	1.87776	1.87801	1.87836	1.8773	1.87608	1.87492	1.8811	1.87781	1.88402	1.87148	1.86381	1.85354
1.9222	1.92434	1.92455	1.91747	1.91466	1.91402	1.92668	1.93126	1.93638	1.9134	1.90732	1.90061	1.9321	1.9423	1.95208	1.90624	1.89306	1.87933	1.91852	1.91813	1.91711	1.92127	1.92177	1.92225	1.92207	1.92329	1.9244	1.91788	1.91584	1.91464	1.92633	1.93037	1.93291	1.91184	1.90158	1.89032
1.96203	1.96408	1.96436	1.95815	1.95621	1.95498	1.96648	1.97102	1.9764	1.9549	1.94883	1.94231	1.97185	1.98228	1.99161	1.94786	1.93472	1.92099	1.96019	1.95951	1.95923	1.9609	1.96122	1.96148	1.96216	1.96367	1.96503	1.95928	1.95686	1.95467	1.96664	1.97133	1.9744	1.95235	1.94248	1.93079
1.9974	1.99949	1.99991	1.99337	1.99133	1.99007	2.00167	2.00602	2.01132	1.99019	1.98416	1.9777	2.00689	2.01796	2.02728	1.9833	1.97037	1.95715	1.99561	1.99507	1.99495	1.99604	1.99618	1.99634	1.99761	1.99929	2.00082	1.99436	1.99176	1.9894	2.00284	2.0076	2.01098	1.98745	1.9774	1.96554
2.03239	2.0347	2.03551	2.02778	2.02552	2.02405	2.03642	2.04097	2.04632	2.02469	2.01856	2.01198	2.04191	2.05267	2.06262	2.01769	2.00484	1.99399	2.03056	2.03029	2.03038	2.03041	2.03028	2.03025	2.0325	2.03438	2.03609	2.02885	2.02603	2.0235	2.0369	2.04191	2.04548	2.02204	2.01208	2.00074
2.0892	2.09184	2.09307	2.08404	2.08149	2.07972	2.093	2.09777	2.10321	2.08105	2.07481	2.06823	2.09875	2.10986	2.12009	2.07399	2.0618	2.05492	2.08733	2.08732	2.08778	2.08662	2.08618	2.08583	2.08918	2.09131	2.0933	2.08512	2.08216	2.07944	2.09356	2.09878	2.10258	2.07849	2.06855	2.05793
2.12993	2.13285	2.13447	2.1243	2.12157	2.11956	2.13333	2.13815	2.14346	2.12156	2.11562	2.10966	2.13911	2.15023	2.16055	2.1149	2.10569	2.10202	2.12803	2.12823	2.12896	2.12685	2.12621	2.12555	2.12968	2.13182	2.13386	2.12554	2.12259	2.11993	2.13375	2.13882	2.14255	2.11943	2.11049	2.10266
2.19503	2.19819	2.20022	2.18893	2.18617	2.18394	2.1981	2.20292	2.20818	2.1865	2.18145	2.17787	2.20385	2.21511	2.22569	2.1811	2.17659	2.17452	2.19316	2.19362	2.19461	2.19134	2.19034	2.18961	2.19452	2.19686	2.19909	2.19029	2.18733	2.18472	2.1984	2.20346	2.2071	2.18471	2.17781	2.17356
2.26781	2.27078	2.27271	2.2627	2.26105	2.25931	2.27013	2.27437	2.2793	2.26171	2.25912	2.25716	2.27518	2.28613	2.29673	2.25915	2.25614	2.25409	2.26642	2.26677	2.26776	2.26456	2.26366	2.26316	2.26703	2.26909	2.2713	2.26411	2.262	2.26058	2.27021	2.27487	2.27831	2.26061	2.25662	2.25332
2.36335	2.36584	2.36806	2.36032	2.3594	2.3586	2.36452	2.36879	2.37609	2.36056	2.35945	2.35799	2.3696	2.38037	2.39069	2.35956	2.35762	2.35565	2.36238	2.36249	2.36326	2.36163	2.36094	2.36145	2.36274	2.36407	2.3663	2.36109	2.36018	2.35996	2.36535	2.36944	2.37319	2.3596	2.3574	2.35519
2.47181	2.47337	2.47427	2.46945	2.46865	2.46792	2.47227	2.47441	2.47759	2.46985	2.4687	2.46735	2.47448	2.48325	2.49362	2.46882	2.46699	2.46505	2.47127	2.47121	2.47178	2.47057	2.47015	2.46989	2.47114	2.47165	2.47276	2.47022	2.46935	2.46871	2.47234	2.47444	2.47749	2.4689	2.46664	2.46393
2.61699	2.61823	2.61826	2.61492	2.61409	2.61326	2.61749	2.61836	2.62007	2.61533	2.61418	2.6128	2.61794	2.62267	2.63217	2.61432	2.61238	2.6104	2.61673	2.61671	2.61727	2.61592	2.61528	2.61496	2.61664	2.61692	2.61728	2.61555	2.61451	2.61376	2.61766	2.61866	2.6198	2.61419	2.61177	2.60894
2.85544	2.85686	2.8571	2.85282	2.85184	2.85074	2.85576	2.85664	2.85806	2.85331	2.85201	2.8504	2.85614	2.85795	2.86244	2.85218	2.85	2.84766	2.85505	2.85519	2.85589	2.85394	2.85316	2.8527	2.85488	2.85532	2.85568	2.85363	2.85248	2.85154	2.85583	2.85678	2.8573	2.85228	2.84966	2.8466
3.0504	3.05176	3.05203	3.0479	3.04688	3.04587	3.0508	3.0517	3.05308	3.04833	3.04702	3.04541	3.05117	3.05292	3.05504	3.04725	3.04508	3.04276	3.05018	3.05044	3.05119	3.04888	3.04797	3.04744	3.05014	3.05079	3.05132	3.04845	3.04705	3.04588	3.05114	3.0524	3.05312	3.04702	3.04414	3.04078
3.19348	3.19473	3.195	3.19122	3.19029	3.18938	3.19393	3.19481	3.1961	3.19159	3.19032	3.18881	3.19426	3.19586	3.19738	3.19061	3.18859	3.18644	3.19345	3.19383	3.19465	3.192	3.19099	3.19042	3.19354	3.19435	3.195	3.19148	3.18992	3.18856	3.1945	3.19587	3.19671	3.19009	3.18708	3.18356
3.33467	3.33591	3.33631	3.33241	3.33147	3.33056	3.33511	3.33604	3.33731	3.33274	3.33147	3.32995	3.33548	3.33711	3.3386	3.3318	3.32978	3.32763	3.33472	3.33523	3.33613	3.33307	3.33196	3.3313	3.33489	3.33585	3.33663	3.33251	3.33081	3.32928	3.33582	3.33732	3.33829	3.33117	3.32805	3.32444
3.44573	3.44699	3.44751	3.44345	3.44248	3.44157	3.44619	3.44717	3.44845	3.44374	3.44245	3.4409	3.44661	3.4483	3.44985	3.44282	3.44076	3.43859	3.44586	3.44649	3.44747	3.44401	3.44281	3.44208	3.44612	3.44722	3.44814	3.44341	3.44157	3.43987	3.44701	3.44865	3.44976	3.44211	3.43889	3.43526
3.54325	3.54455	3.54526	3.54089	3.53988	3.53893	3.54373	3.54483	3.54615	3.54114	3.53978	3.53817	3.54424	3.54605	3.54773	3.54023	3.53809	3.5359	3.54349	3.54432	3.54543	3.54133	3.53995	3.53911	3.54389	3.54525	3.54641	3.54065	3.53858	3.53666	3.54476	3.54664	3.54801	3.53938	3.53602	3.53282
3.62085	3.62222	3.62318	3.61838	3.61731	3.61635	3.62135	3.62261	3.62399	3.61857	3.61719	3.61564	3.62197	3.62396	3.62583	3.6177	3.61562	3.61392	3.6212	3.62227	3.62355	3.61867	3.61717	3.61626	3.62175	3.62344	3.62491	3.61793	3.61582	3.6142	3.6226	3.62478	3.62646	3.61679	3.61398	3.61254
3.70791	3.70933	3.7105	3.70548	3.70454	3.70382	3.7084	3.70978	3.71125	3.70563	3.70448	3.70345	3.7091	3.71126	3.71332	3.70491	3.70347	3.70269	3.70831	3.70956	3.71098	3.70567	3.70438	3.70374	3.70897	3.71092	3.71266	3.70505	3.70352	3.70276	3.70978	3.71222	3.71417	3.70423	3.70274	3.70231
3.75674	3.75802	3.7594	3.75527	3.75499	3.75487	3.75707	3.75843	3.75993	3.75534	3.75501	3.75485	3.75777	3.76004	3.76236	3.75512	3.75485	3.75478	3.75704	3.75833	3.75987	3.75534	3.75497	3.75487	3.75768	3.75983	3.76191	3.75516	3.75488	3.7548	3.75836	3.76103	3.76331	3.755	3.7548	3.75476
3.74726	3.74807	3.74916	3.74646	3.74629	3.74621	3.74741	3.74827	3.74942	3.7465	3.74632	3.7462	3.74784	3.74953	3.75174	3.74638	3.74621	3.74614	3.7474	3.74822	3.74941	3.74649	3.74629	3.74622	3.74776	3.74934	3.75135	3.74641	3.74622	3.74615	3.74816	3.75029	3.75261	3.74631	3.74616	3.74611
3.74499	3.74549	3.74638	3.74461	3.74455	3.74452	3.74438	3.74558	3.74534	3.74462	3.74455	3.7445	3.74531	3.7456	3.74827	3.74457	3.7445	3.74448	3.74503	3.74551	3.74635	3.74463	3.74432	3.74429	3.74443	3.74525	3.74757	3.74458	3.7445	3.74447	3.7445	3.74612	3.74883	3.74454	3.74446	3.74445
3.72384	3.72411	3.72461	3.72378	3.72374	3.72375	3.72392	3.72394	3.72449	3.72378	3.72375	3.72373	3.7238	3.72465	3.7267	3.72376	3.72372	3.72371	3.7239	3.72412	3.72444	3.72379	3.72375	3.7237	3.72399	3.72434	3.72571	3.72374	3.7237	3.7237	3.72389	3.7247	3.72666	3.72371	3.72373	3.72372
3.71531	3.71542	3.71583	3.71525	3.71525	3.71524	3.71531	3.71542	3.71571	3.71526	3.71525	3.71524	3.71536	3.71583	3.7181	3.71525	3.71524	3.71524	3.71531	3.71538	3.71561	3.71526	3.71525	3.71525	3.71533	3.71556	3.71651	3.71526	3.71525	3.71524	3.71536	3.71577	3.71728	3.71525	3.71524	3.71524
3.71214	3.71186	3.71308	3.71176	3.71176	3.71175	3.71213	3.71232	3.71275	3.71176	3.71176	3.71175	3.71221	3.71228	3.7139	3.71176	3.71175	3.71175	3.71212	3.71183	3.71263	3.71176	3.71176	3.71177	3.71217	3.71253	3.71236	3.71176	3.71176	3.71176	3.71181	3.71275	3.71281	3.71191	3.71176	3.71176
3.73341	3.73344	3.7343	3.73339	3.73339	3.73338	3.73341	3.73343	3.73349	3.73339	3.73339	3.73339	3.73342	3.73414	3.73435	3.73339	3.73339	3.73338	3.73341	3.73342	3.73346	3.73339	3.73339	3.73339	3.73341	3.73344	3.73362	3.73339	3.73339	3.73339	3.73341	3.73347	3.73379	3.73339	3.73339	3.73338
3.72598	3.72606	3.72635	3.72593	3.72514	3.72507	3.72598	3.72512	3.72522	3.72593	3.72591	3.72513	3.72509	3.72511	3.72558	3.72515	3.72508	3.72573	3.72599	3.72548	3.7251	3.72592	3.72508	3.72539	3.72508	3.72509	3.72518	3.72595	3.72515	3.72588	3.72513	3.7251	3.72611	3.72515	3.72591	3.72515
3.737	3.73703	3.73733	3.73688	3.73689	3.73687	3.73721	3.73689	3.73683	3.73679	3.7368	3.73723	3.73704	3.73687	3.73689	3.73676	3.7369	3.73702	3.73684	3.73685	3.73715	3.73676	3.73715	3.73691	3.73711	3.73714	3.73679	3.73695	3.73699	3.73684	3.73683	3.73677	3.73678	3.73676	3.73709	3.73691
3.80687	3.80821	3.80868	3.80801	3.80726	3.80658	3.8082	3.80625	3.80677	3.80717	3.80702	3.80708	3.80669	3.8068	3.80813	3.80719	3.80721	3.8075	3.80749	3.80872	3.80836	3.80709	3.80681	3.8062	3.80623	3.80852	3.80878	3.8062	3.80666	3.80621	3.80711	3.80718	3.80713	3.80849	3.80621	3.80787
3.8832	3.88311	3.88321	3.88318	3.88319	3.8832	3.8832	3.88315	3.8831	3.88317	3.88317	3.88317	3.88321	3.8831	3.88321	3.88319	3.88317	3.88317	3.8832	3.8832	3.88318	3.88317	3.88319	3.8832	3.88318	3.88318	3.8831	3.88319	3.88319	3.88319	3.88317	3.8832	3.88317	3.8832	3.88318	3.88305
3.85973	3.85978	3.85977	3.85978	3.85981	3.85978	3.85972	3.85977	3.85977	3.85976	3.85981	3.85981	3.85977	3.85981	3.8598	3.85973	3.85981	3.85981	3.85981	3.85981	3.85978	3.85981	3.85981	3.8598	3.85973	3.85973	3.85974	3.85973	3.85973	3.85973	3.85975	3.85981	3.85981	3.85977	3.85976	3.85977
3.63977	3.63977	3.63977	3.63976	3.63976	3.63976	3.63977	3.63977	3.63977	3.63976	3.63976	3.63976	3.63977	3.63977	3.63978	3.63976	3.63976	3.63976	3.63977	3.63977	3.63977	3.63976	3.63976	3.63976	3.63977	3.63977	3.63977	3.63977	3.63977	3.63976	3.63977	3.63977	3.63977	3.63977	3.63976	3.63976
3.22263	3.22264	3.22264	3.22263	3.22263	3.22264	3.22263	3.22263	3.22271	3.22264	3.22263	3.22263	3.22264	3.22263	3.22271	3.22264	3.22263	3.22263	3.2227	3.22264	3.22263	3.22263	3.2226	3.22259	3.22263	3.22263	3.22264	3.22263	3.22263	3.22262	3.22263	3.22264	3.22264	3.22264	3.22263	3.2227
2.624	2.62403	2.6241	2.62406	2.62405	2.624	2.62403	2.62401	2.62407	2.62405	2.62404	2.624	2.624	2.62401	2.62408	2.62406	2.62404	2.62404	2.62403	2.62402	2.62409	2.62406	2.62404	2.62405	2.624	2.62401	2.62402	2.624	2.624	2.624	2.624	2.62406	2.6241	2.62402	2.62403	2.62403
1.98118	1.98117	1.9812	1.98108	1.98047	1.98121	1.98123	1.98127	1.98128	1.98079	1.98046	1.98052	1.98051	1.9812	1.98124	1.9812	1.98071	1.98043	1.98015	1.98011	1.98017	1.98054	1.98024	1.98099	1.9812	1.98131	1.98064	1.98006	1.98116	1.98006	1.98122	1.98033	1.9807	1.98025	1.98121	1.98092
1.44419	1.44419	1.44425	1.44419	1.44423	1.44425	1.44422	1.44423	1.44425	1.4442	1.44416	1.44416	1.44421	1.44422	1.44422	1.44421	1.44419	1.44417	1.44425	1.44445	1.44471	1.44416	1.44415	1.44427	1.44435	1.44494	1.44676	1.44417	1.44415	1.44414	1.4444	1.44529	1.4475	1.44416	1.44413	1.44416
1.13727	1.13706	1.13693	1.13792	1.13842	1.13913	1.13768	1.1377	1.13771	1.13778	1.13775	1.13794	1.13747	1.13725	1.13709	1.13798	1.1383	1.13867	1.13838	1.1394	1.14062	1.13728	1.13692	1.13683	1.13929	1.14168	1.14438	1.13696	1.13667	1.13654	1.13981	1.14285	1.14591	1.1368	1.13651	1.13643
1.54601	1.54582	1.54526	1.54638	1.54385	1.54387	1.54385	1.54385	1.5464	1.54609	1.54601	1.54594	1.54385	1.54385	1.54638	1.54557	1.54602	1.54601	1.54564	1.54566	1.54568	1.54385	1.54386	1.54385	1.54385	1.54423	1.54609	1.54601	1.54384	1.54384	1.54636	1.54642	1.54606	1.54601	1.54632	1.54384
1.65385	1.65386	1.65386	1.65385	1.65385	1.65392	1.65385	1.65385	1.65385	1.65385	1.65385	1.65385	1.65385	1.65385	1.65385	1.65385	1.65385	1.65385	1.65385	1.65386	1.65386	1.65385	1.65385	1.65385	1.65385	1.65386	1.65386	1.65385	1.65385	1.65385	1.65386	1.65386	1.65386	1.65385	1.65385	1.65385
1.80963	1.80963	1.80963	1.80966	1.80966	1.80963	1.80963	1.80966	1.80963	1.80965	1.80965	1.80965	1.80963	1.80963	1.80964	1.80965	1.80965	1.80963	1.80963	1.80963	1.80963	1.80965	1.80964	1.80965	1.80963	1.80965	1.80965	1.80965	1.80963	1.80964	1.80964	1.80964	1.80965	1.80963	1.80965	1.80963
0.833808	0.83381	0.83382	0.833793	0.834048	0.83405	0.833794	0.83381	0.833811	0.833792	0.833793	0.834933	0.83381	0.833793	0.833789	0.833795	0.833797	0.8338	0.833815	0.833822	0.833824	0.834132	0.833974	0.83374	0.833795	0.833812	0.833813	0.833792	0.83379	0.833789	0.833813	0.833797	0.833797	0.833794	0.833806	0.833807
0.843969	0.84397	0.843904	0.843968	0.843966	0.844096	0.843972	0.843969	0.84397	0.843972	0.843964	0.84396	0.843965	0.843923	0.843914	0.844013	0.8441	0.84411	0.844011	0.844019	0.844246	0.843916	0.843942	0.843545	0.844013	0.844014	0.844027	0.844058	0.843961	0.844048	0.844016	0.843916	0.843905	0.843964	0.844041	0.844042
0.847524	0.847525	0.847539	0.847548	0.847469	0.847513	0.847523	0.847523	0.847525	0.84755	0.847502	0.847461	0.847466	0.847484	0.847529	0.847514	0.847625	0.847615	0.847532	0.847564	0.847636	0.847481	0.847523	0.847627	0.847523	0.847524	0.84753	0.847541	0.847536	0.84756	0.847491	0.847493	0.847535	0.847512	0.847617	0.847619
0.801028	0.801042	0.801045	0.800959	0.800931	0.800895	0.801024	0.801028	0.801029	0.800959	0.800959	0.800959	0.801024	0.801026	0.801027	0.801022	0.801021	0.801019	0.801028	0.80103	0.801044	0.800958	0.800951	0.800887	0.801028	0.801029	0.801031	0.800959	0.800957	0.800956	0.800966	0.800968	0.800978	0.80102	0.800973	0.800964
0.702597	0.702607	0.702599	0.70261	0.702629	0.70263	0.702602	0.702597	0.702614	0.702607	0.702606	0.702609	0.702609	0.70261	0.702626	0.702608	0.702607	0.702604	0.702597	0.702614	0.702602	0.702608	0.702629	0.702629	0.7026	0.702613	0.702615	0.702607	0.702607	0.702614	0.702612	0.702614	0.702616	0.702607	0.702591	0.702607
0.573507	0.573507	0.573497	0.573517	0.573516	0.573516	0.573507	0.573507	0.573507	0.57352	0.57352	0.573517	0.573519	0.573519	0.573518	0.573507	0.573508	0.573508	0.573506	0.573505	0.573496	0.573518	0.573518	0.573519	0.573506	0.573506	0.573506	0.57352	0.573521	0.573518	0.573506	0.573505	0.573505	0.573521	0.573519	0.573522
0.436718	0.43672	0.436723	0.436714	0.436712	0.43671	0.436716	0.436716	0.436717	0.436715	0.436715	0.436715	0.436715	0.436715	0.436715	0.436716	0.436717	0.436717	0.436717	0.436717	0.436718	0.436715	0.436714	0.436714	0.436716	0.436716	0.436716	0.436716	0.436715	0.436715	0.436716	0.436717	0.436717	0.436715	0.436715	0.436714
0.409814	0.409821	0.409828	0.409803	0.409798	0.409757	0.409806	0.4098	0.409797	0.409811	0.409816	0.409821	0.409797	0.409787	0.409778	0.40982	0.409833	0.40988	0.409809	0.40981	0.409812	0.409808	0.409809	0.409809	0.409811	0.409816	0.40982	0.409806	0.409801	0.409799	0.40982	0.41	0.410015	0.409798	0.409748	0.409739
0.40053	0.400547	0.400568	0.400508	0.400503	0.400491	0.400507	0.400497	0.400486	0.400529	0.400542	0.40056	0.400495	0.400473	0.400454	0.400547	0.400582	0.40063	0.400509	0.400503	0.400498	0.40053	0.400549	0.400574	0.400528	0.400548	0.400567	0.400503	0.400489	0.400486	0.400577	0.400684	0.400797	0.400481	0.400431	0.400406
0.374449	0.374612	0.374811	0.374491	0.374421	0.374331	0.374316	0.374238	0.374195	0.374641	0.374677	0.374787	0.374244	0.374344	0.374245	0.374517	0.374671	0.374866	0.374268	0.374154	0.374099	0.374739	0.374953	0.375206	0.374431	0.374555	0.374642	0.374277	0.374188	0.374381	0.37472	0.375245	0.376149	0.374165	0.373985	0.373911
0.325927	0.325676	0.325557	0.325375	0.325441	0.325381	0.32569	0.325583	0.325501	0.32554	0.32548	0.325618	0.325464	0.325485	0.325409	0.325763	0.325903	0.326382	0.325647	0.325656	0.325698	0.325604	0.325653	0.325714	0.325656	0.325866	0.325965	0.325482	0.325386	0.32536	0.325828	0.326271	0.327172	0.325495	0.325387	0.325312
0.254303	0.254314	0.254324	0.254361	0.254336	0.25428	0.254378	0.254366	0.254252	0.254393	0.254399	0.254416	0.254345	0.254305	0.254269	0.254438	0.254491	0.254555	0.254403	0.254314	0.254332	0.254374	0.254363	0.254355	0.254415	0.254329	0.254348	0.254361	0.254338	0.254325	0.254466	0.25444	0.254538	0.254323	0.254326	0.25427
0.186615	0.186615	0.186617	0.186616	0.186636	0.186605	0.1866	0.186584	0.186572	0.186629	0.186643	0.186687	0.186588	0.186561	0.186534	0.186646	0.186676	0.186704	0.186635	0.18666	0.186697	0.186604	0.186592	0.18661	0.186624	0.186632	0.186642	0.186606	0.186598	0.186595	0.186656	0.186705	0.186723	0.18658	0.186569	0.186508
0.185058	0.185104	0.185465	0.184854	0.184861	0.184873	0.18505	0.185042	0.185415	0.18486	0.184871	0.184884	0.185032	0.185054	0.185051	0.184983	0.184866	0.18486	0.18507	0.185093	0.185131	0.184854	0.18485	0.184857	0.185056	0.185052	0.18509	0.184863	0.184862	0.184867	0.185068	0.185125	0.185455	0.18485	0.184859	0.184882
0.22405	0.226037	0.226079	0.224035	0.228585	0.22404	0.224366	0.225925	0.225907	0.22404	0.228938	0.224058	0.224038	0.225969	0.225965	0.224043	0.224078	0.22405	0.224048	0.224058	0.224069	0.224238	0.224032	0.224053	0.224043	0.225956	0.226	0.224039	0.224064	0.224036	0.226008	0.226118	0.226148	0.224063	0.224046	0.224034
0.243344	0.243442	0.243564	0.243593	0.240291	0.240306	0.243268	0.243276	0.243279	0.243663	0.240315	0.240347	0.243297	0.243331	0.240211	0.243645	0.243659	0.240309	0.243409	0.240286	0.240388	0.243557	0.243505	0.240277	0.243294	0.243327	0.243362	0.243649	0.243662	0.240302	0.240228	0.240287	0.240381	0.243601	0.24029	0.240307
0.229493	0.229551	0.229628	0.229409	0.229378	0.229355	0.229457	0.229466	0.229473	0.229439	0.229429	0.229418	0.229479	0.229513	0.229553	0.229423	0.229404	0.22939	0.229534	0.22966	0.229837	0.229392	0.229357	0.229337	0.229469	0.229491	0.229515	0.229432	0.229413	0.229399	0.229551	0.229693	0.229892	0.229384	0.229349	0.229298
0.197601	0.197675	0.197769	0.197492	0.197452	0.197422	0.197551	0.197561	0.197567	0.197534	0.197524	0.197551	0.197578	0.197627	0.197688	0.197515	0.197491	0.197517	0.19764	0.19778	0.197956	0.197474	0.197426	0.197396	0.197562	0.197585	0.197612	0.197527	0.197509	0.197495	0.197664	0.197862	0.198105	0.197467	0.197464	0.197433
0.162394	0.162475	0.162586	0.162255	0.162205	0.162166	0.162316	0.16232	0.162319	0.162324	0.16233	0.162324	0.162336	0.162357	0.162385	0.162312	0.162297	0.162281	0.162412	0.162531	0.162663	0.162234	0.162171	0.162128	0.162332	0.162349	0.162366	0.162312	0.162305	0.162299	0.162417	0.162553	0.16273	0.162252	0.162194	0.162164
0.128104	0.128138	0.128181	0.127997	0.12798	0.127967	0.128079	0.128081	0.128083	0.128016	0.128013	0.128011	0.128084	0.12803	0.128034	0.128072	0.128009	0.128006	0.128108	0.128151	0.128205	0.127998	0.127984	0.127989	0.128084	0.128092	0.128099	0.128013	0.128006	0.128001	0.128121	0.128191	0.128272	0.127989	0.128011	0.127994
0.103676	0.103704	0.103831	0.103458	0.103423	0.103388	0.103519	0.103518	0.103613	0.103507	0.103509	0.103512	0.103473	0.103439	0.10339	0.103541	0.103552	0.103562	0.103524	0.103615	0.103616	0.103489	0.103477	0.103462	0.103513	0.10352	0.103527	0.103502	0.1035	0.103494	0.103542	0.103591	0.103641	0.103491	0.103538	0.103519
0.0825861	0.0826415	0.0828148	0.0825012	0.0824744	0.0824316	0.0825546	0.0825694	0.0825691	0.0825274	0.0825243	0.0825267	0.0825137	0.0824859	0.0824543	0.0825739	0.0825921	0.0826916	0.0825674	0.0825849	0.0827102	0.082528	0.0824992	0.0824202	0.0825365	0.0825411	0.0825381	0.0825473	0.0825556	0.0825522	0.0825463	0.0825034	0.0824532	0.0825552	0.0826418	0.0826255
0.075263	0.0751558	0.0750885	0.0750478	0.0751884	0.0751225	0.0750356	0.0753613	0.0752533	0.0751691	0.075083	0.0751048	0.0750688	0.0749761	0.0750107	0.0753789	0.075384	0.0751802	0.0752453	0.0751583	0.075022	0.075044	0.0751717	0.0750127	0.0750827	0.075095	0.0751137	0.0750722	0.0751075	0.0751043	0.0750324	0.0750485	0.0750578	0.075354	0.0752797	0.0752803
0.0738193	0.0737239	0.0740314	0.0739498	0.0739415	0.0739397	0.074049	0.0739521	0.0739274	0.0740408	0.073811	0.0739677	0.0740128	0.073967	0.0738826	0.0741018	0.073967	0.073842	0.0739105	0.0737075	0.073996	0.0739733	0.0739857	0.0739956	0.0740468	0.0740538	0.0740578	0.0740364	0.0740314	0.0740267	0.0740564	0.073922	0.0740115	0.0740589	0.0737938	0.0737455
0.0770319	0.0770243	0.0770112	0.077062	0.077067	0.0770721	0.0770437	0.0770356	0.0770183	0.0770571	0.0770633	0.0770796	0.0770255	0.0769981	0.0769724	0.0770738	0.077095	0.0771032	0.0770151	0.0769619	0.0769082	0.0770802	0.0771114	0.0771344	0.0770531	0.077056	0.0770605	0.0770476	0.0770455	0.0770447	0.0770585	0.0770755	0.0770848	0.0770429	0.0770281	0.0770213
0.0840299	0.0840142	0.0839957	0.0840565	0.0840672	0.0840773	0.0840377	0.0840295	0.0840234	0.0840517	0.0840584	0.0840671	0.0840181	0.0839886	0.0839555	0.0840687	0.0840902	0.08411	0.0839987	0.0839418	0.0838706	0.0840821	0.0841109	0.0841355	0.0840472	0.0840499	0.0840527	0.084042	0.0840403	0.0840396	0.0840447	0.0840446	0.0840442	0.0840446	0.0840443	0.0840439
0.091341	0.0913257	0.0913078	0.0913671	0.0913776	0.0913874	0.0913489	0.0913415	0.0913357	0.0913624	0.0913686	0.091377	0.0913248	0.0912896	0.0912485	0.0913822	0.0914053	0.0914257	0.091304	0.0912379	0.091152	0.0913954	0.0914245	0.0914481	0.0913586	0.0913619	0.0913653	0.0913525	0.0913508	0.0913497	0.0913506	0.0913455	0.0913404	0.0913602	0.0913644	0.0913681
0.0948752	0.0948234	0.0948152	0.0948123	0.0948046	0.0947971	0.0948734	0.0948629	0.0948537	0.0948228	0.0948248	0.0948288	0.0947656	0.0947063	0.0946336	0.0948648	0.0949655	0.0949976	0.0948223	0.0947024	0.0946013	0.0948512	0.094869	0.09488	0.0948255	0.0948911	0.0948949	0.094812	0.0948053	0.0948054	0.0948117	0.0948034	0.0947948	0.094827	0.0948361	0.0948449
0.0886773	0.0886803	0.0886833	0.0886736	0.0877904	0.0877908	0.0886684	0.0886603	0.0886531	0.088684	0.0877981	0.0878026	0.0886383	0.0885914	0.0885319	0.0887063	0.0878195	0.08783	0.0886409	0.0885902	0.0885817	0.0886996	0.0878151	0.0878235	0.0886811	0.088686	0.0886913	0.0886719	0.0886685	0.0877871	0.0886835	0.0886931	0.0887758	0.0877898	0.0877889	0.0876724
0.0790622	0.0791025	0.079169	0.0790214	0.0789866	0.078992	0.0790107	0.0789943	0.0789827	0.0790741	0.0790839	0.0791001	0.0789621	0.0788872	0.0788118	0.0791093	0.0791474	0.0791775	0.0790229	0.0790257	0.0789962	0.079056	0.0790505	0.0790696	0.0790377	0.0790521	0.0790677	0.0790483	0.0790355	0.0790263	0.0790872	0.0791904	0.0792794	0.0790017	0.0789846	0.0789535
0.0811908	0.0824087	0.0826249	0.0777889	0.0776674	0.0775801	0.0810499	0.0810391	0.0820923	0.0810051	0.0778906	0.0778858	0.081026	0.0820425	0.0820143	0.0779045	0.0778873	0.0778646	0.0812072	0.0824247	0.0826505	0.0777873	0.0776508	0.0763867	0.0810929	0.0811571	0.0822641	0.0809711	0.0778257	0.0777886	0.0823775	0.0827476	0.0852113	0.0776837	0.0774765	0.0761597
0.0881823	0.0882896	0.0883887	0.0879404	0.0878257	0.0877517	0.0880873	0.0880921	0.0881187	0.0880377	0.0879975	0.0879605	0.088203	0.0883742	0.0885382	0.0879038	0.0877911	0.087664	0.088345	0.0886318	0.0889988	0.0878124	0.0875797	0.0873843	0.0881337	0.088221	0.0883095	0.0880074	0.0879306	0.0878487	0.0885352	0.089068	0.0896648	0.087666	0.0873161	0.0870384
0.16735	0.167394	0.167548	0.166642	0.166658	0.16619	0.167096	0.167104	0.166966	0.166952	0.166911	0.166868	0.166841	0.1669	0.166968	0.166935	0.167063	0.166937	0.167433	0.167561	0.167888	0.166614	0.166555	0.166014	0.167091	0.167175	0.167093	0.166947	0.166646	0.166598	0.16718	0.16777	0.168002	0.166763	0.166264	0.165943
0.246221	0.246883	0.247538	0.244922	0.244298	0.243676	0.245725	0.245869	0.246011	0.245409	0.24523	0.245063	0.245278	0.24499	0.244703	0.245853	0.246137	0.246422	0.246159	0.246747	0.247336	0.244974	0.244395	0.243798	0.24562	0.245685	0.24573	0.245486	0.245419	0.245348	0.2454	0.245243	0.245096	0.245743	0.245925	0.246117
0.300504	0.301397	0.302288	0.298712	0.297842	0.296951	0.299857	0.300124	0.300354	0.299334	0.29904	0.29876	0.29924	0.298884	0.298539	0.299973	0.300344	0.300724	0.300357	0.301094	0.301822	0.298834	0.29807	0.297281	0.299694	0.29981	0.299891	0.299471	0.299365	0.299247	0.299322	0.299057	0.298819	0.299908	0.300225	0.300555
0.381201	0.382281	0.383356	0.379041	0.377986	0.376914	0.380439	0.380768	0.381059	0.379773	0.379402	0.379049	0.3797	0.379287	0.378892	0.380548	0.380983	0.381431	0.381003	0.381869	0.382707	0.379206	0.3783	0.37736	0.380256	0.380421	0.380549	0.37993	0.37977	0.379607	0.379864	0.379637	0.379434	0.380403	0.380712	0.381047
0.485399	0.486588	0.487782	0.483041	0.481894	0.48074	0.484538	0.484865	0.485162	0.483863	0.483486	0.483137	0.483729	0.483252	0.482787	0.484705	0.4852	0.485705	0.485183	0.48613	0.487059	0.483222	0.482236	0.481214	0.484367	0.484555	0.484696	0.484002	0.483818	0.483643	0.484023	0.48386	0.483732	0.484447	0.484711	0.48501
0.638918	0.640548	0.642202	0.635695	0.63412	0.632542	0.637634	0.637985	0.638296	0.636905	0.636484	0.636118	0.636487	0.635682	0.634884	0.638097	0.638886	0.639683	0.638614	0.639907	0.641175	0.635937	0.634581	0.633186	0.637463	0.637685	0.637839	0.637025	0.636802	0.636596	0.637048	0.636845	0.636682	0.637591	0.637936	0.638332
0.745582	0.747375	0.749214	0.741998	0.740246	0.738463	0.74399	0.744258	0.744454	0.743481	0.743179	0.742933	0.742643	0.741492	0.740321	0.744863	0.745922	0.746953	0.745281	0.746766	0.748221	0.742204	0.740647	0.739041	0.743855	0.743989	0.744053	0.743559	0.74342	0.743288	0.743266	0.742812	0.742398	0.744311	0.744895	0.745517
0.808723	0.810234	0.811804	0.805701	0.804232	0.802736	0.80723	0.807338	0.807369	0.807077	0.806972	0.806897	0.806054	0.804878	0.803649	0.808255	0.809267	0.810227	0.808567	0.809942	0.811299	0.805758	0.804358	0.80292	0.807152	0.807137	0.807079	0.807113	0.807115	0.807096	0.806498	0.805846	0.805215	0.807876	0.808583	0.809296
0.816027	0.816928	0.817871	0.814302	0.813495	0.812693	0.815107	0.81509	0.815053	0.815149	0.815157	0.815177	0.814404	0.813629	0.812803	0.815814	0.816436	0.817008	0.816002	0.816895	0.817806	0.814279	0.813478	0.812658	0.815059	0.814972	0.814867	0.815166	0.815233	0.815279	0.814569	0.813984	0.813371	0.815671	0.816176	0.816659
0.793474	0.793571	0.793492	0.793267	0.793132	0.793096	0.793672	0.793746	0.793972	0.793204	0.792957	0.7927	0.794005	0.794552	0.795007	0.792739	0.792051	0.791345	0.793575	0.793686	0.793828	0.793274	0.793112	0.792937	0.79361	0.793791	0.793986	0.793261	0.793043	0.792861	0.793955	0.79434	0.794573	0.792717	0.791913	0.791032
0.726978	0.727084	0.726972	0.726889	0.726594	0.72658	0.72737	0.727594	0.728007	0.726544	0.72609	0.725627	0.728153	0.729384	0.730628	0.725707	0.724497	0.723352	0.727167	0.727338	0.727556	0.726755	0.726439	0.726372	0.727346	0.727799	0.728281	0.726619	0.726159	0.725764	0.728248	0.729508	0.730332	0.725722	0.724208	0.722518
0.652681	0.652941	0.653057	0.652132	0.651837	0.651735	0.652895	0.653134	0.653568	0.652042	0.651645	0.651273	0.653619	0.654879	0.656142	0.651354	0.650387	0.649525	0.652981	0.653425	0.653894	0.652	0.651454	0.651006	0.652978	0.653559	0.654155	0.652007	0.651493	0.651072	0.654101	0.65563	0.657085	0.650853	0.649407	0.648021
0.552314	0.552615	0.552818	0.551717	0.551438	0.551287	0.552348	0.552526	0.552869	0.551795	0.551536	0.551307	0.552876	0.553835	0.554841	0.551296	0.550644	0.550052	0.552665	0.553211	0.553804	0.551507	0.550875	0.550343	0.552517	0.553051	0.55361	0.551658	0.551219	0.550873	0.553544	0.555031	0.556503	0.550673	0.549394	0.548226
0.452872	0.452996	0.453039	0.452881	0.452679	0.452564	0.452842	0.453287	0.453424	0.453094	0.45297	0.452863	0.453557	0.454071	0.454663	0.452674	0.452218	0.451761	0.453708	0.454205	0.454298	0.452574	0.451903	0.451394	0.453433	0.453794	0.4542	0.452852	0.452496	0.452222	0.454265	0.455492	0.456616	0.451972	0.450849	0.449911
0.383162	0.383413	0.38349	0.382663	0.382417	0.382189	0.383072	0.383122	0.383221	0.38295	0.382831	0.38272	0.383382	0.383767	0.38413	0.382513	0.382038	0.38156	0.383653	0.384187	0.38473	0.382302	0.381543	0.38091	0.383318	0.383672	0.384066	0.382656	0.382292	0.381995	0.38418	0.385226	0.386153	0.381722	0.380575	0.37967
0.351714	0.351986	0.352117	0.351189	0.350983	0.35079	0.351617	0.351675	0.351794	0.351434	0.351405	0.351281	0.35187	0.352256	0.352681	0.351188	0.350799	0.350384	0.352012	0.352411	0.35282	0.350937	0.350521	0.350013	0.351843	0.352207	0.352614	0.351196	0.350941	0.350657	0.352591	0.353664	0.354691	0.350482	0.349475	0.348581
0.351814	0.352096	0.352178	0.351199	0.350885	0.350584	0.351732	0.351819	0.35194	0.351518	0.351349	0.35117	0.352089	0.352506	0.352827	0.35099	0.350366	0.349734	0.352256	0.35268	0.353016	0.35085	0.349956	0.349208	0.352016	0.352442	0.352885	0.351196	0.350728	0.350351	0.352923	0.35396	0.354698	0.350088	0.348728	0.347787
0.390846	0.391119	0.391169	0.39026	0.389969	0.389693	0.390815	0.390917	0.391085	0.390547	0.390361	0.390162	0.391193	0.391712	0.392202	0.389999	0.38935	0.388689	0.39122	0.391559	0.391844	0.390005	0.389188	0.388475	0.39109	0.391554	0.392054	0.390224	0.389733	0.389344	0.391996	0.393131	0.394041	0.389139	0.387693	0.386464
0.356451	0.356691	0.356704	0.355981	0.355768	0.355588	0.356536	0.356678	0.356944	0.356148	0.355935	0.355726	0.356909	0.357585	0.358349	0.355625	0.354973	0.354299	0.356579	0.356642	0.356712	0.355973	0.355436	0.354962	0.356748	0.357236	0.357783	0.355875	0.355386	0.355003	0.35751	0.358588	0.359546	0.354931	0.353515	0.352136
0.271726	0.271962	0.272013	0.271292	0.27111	0.271028	0.271939	0.272193	0.272609	0.271264	0.270969	0.270714	0.272373	0.273336	0.274388	0.270798	0.270145	0.269522	0.271489	0.271259	0.271063	0.271628	0.27152	0.271477	0.272025	0.272536	0.273114	0.271149	0.270684	0.270316	0.272628	0.273615	0.274477	0.270406	0.269218	0.268007
0.177311	0.177434	0.177457	0.177046	0.176889	0.176808	0.177355	0.1774	0.177518	0.177039	0.176865	0.17672	0.177323	0.177284	0.177006	0.17694	0.176649	0.176355	0.17673	0.176216	0.175678	0.17765	0.178031	0.178414	0.177366	0.177524	0.17769	0.177057	0.17689	0.17674	0.177443	0.177541	0.177473	0.176819	0.176372	0.175882
0.135242	0.13568	0.136237	0.134464	0.134112	0.133845	0.13443	0.134079	0.133736	0.135121	0.135478	0.135889	0.133351	0.131822	0.130232	0.136208	0.137501	0.138709	0.134536	0.134321	0.134128	0.135132	0.135467	0.135875	0.134706	0.134588	0.134467	0.13485	0.134989	0.135103	0.134523	0.134278	0.134076	0.135148	0.13552	0.135921
0.107022	0.10743	0.108241	0.106271	0.105935	0.105696	0.106256	0.105923	0.105591	0.10688	0.107241	0.107657	0.10539	0.104076	0.102741	0.107812	0.108947	0.110273	0.106416	0.106424	0.106383	0.106878	0.107146	0.107546	0.106578	0.106482	0.106379	0.106645	0.106777	0.106864	0.106465	0.106241	0.106438	0.10682	0.107053	0.107303
0.0947415	0.0945455	0.0944204	0.0952573	0.0955668	0.098426	0.0946814	0.0943985	0.0941439	0.0952388	0.0955298	0.0958428	0.0946134	0.0942755	0.09395	0.0953689	0.0957664	0.0961744	0.0944804	0.0940485	0.0936765	0.0955355	0.0961158	0.0968081	0.0948896	0.0947832	0.0946962	0.0950419	0.0951668	0.0952663	0.094963	0.0949784	0.0949924	0.0949465	0.0949382	0.0949304
0.141844	0.141496	0.148999	0.142405	0.142661	0.14292	0.14201	0.141926	0.141821	0.142215	0.142333	0.142445	0.142199	0.142271	0.142348	0.14206	0.141997	0.141936	0.141916	0.141708	0.141216	0.142328	0.142521	0.142732	0.142112	0.142094	0.142083	0.142146	0.142173	0.142188	0.142197	0.142269	0.142341	0.142058	0.141995	0.141932
0.126069	0.126068	0.1261	0.126342	0.126356	0.126363	0.126043	0.126042	0.126018	0.126344	0.126368	0.126396	0.126038	0.126007	0.125981	0.126113	0.126157	0.126208	0.126007	0.125955	0.125892	0.126385	0.126449	0.126511	0.126061	0.126056	0.126046	0.126341	0.126362	0.126377	0.126063	0.126068	0.12609	0.126366	0.126418	0.126479
0.12852	0.1285	0.128519	0.128506	0.128498	0.128493	0.128501	0.128487	0.128474	0.128526	0.128536	0.128553	0.128483	0.128451	0.128421	0.128548	0.12858	0.128585	0.128524	0.128508	0.128527	0.128507	0.128498	0.128495	0.128529	0.12852	0.128538	0.1285	0.128488	0.128481	0.128539	0.128607	0.128673	0.128476	0.128435	0.128399
0.308212	0.308227	0.30825	0.308177	0.308157	0.308147	0.308169	0.308137	0.308108	0.30822	0.308241	0.308276	0.308143	0.308087	0.308032	0.308255	0.308312	0.30837	0.308274	0.308367	0.308472	0.308136	0.308081	0.308045	0.308246	0.308298	0.308351	0.308152	0.308113	0.308082	0.308344	0.308501	0.308676	0.308074	0.307967	0.307827
0.528267	0.525055	0.521429	0.52819	0.528153	0.528121	0.528228	0.528229	0.528224	0.528232	0.528229	0.528231	0.528232	0.528233	0.528235	0.524364	0.525009	0.521417	0.528332	0.525167	0.521541	0.528147	0.528075	0.528022	0.528262	0.528294	0.524601	0.528206	0.528184	0.528162	0.528321	0.525132	0.525255	0.528158	0.528101	0.528056
0.723401	0.723413	0.723437	0.723391	0.72339	0.723395	0.72339	0.723611	0.723612	0.723397	0.723402	0.723408	0.723612	0.723616	0.72362	0.723401	0.723409	0.723407	0.723413	0.723446	0.723496	0.723383	0.723379	0.72338	0.723405	0.723418	0.723431	0.723384	0.723375	0.723368	0.723431	0.723505	0.723546	0.723587	0.723575	0.723579
0.882496	0.882503	0.882529	0.8825	0.882492	0.882485	0.882458	0.882461	0.882465	0.882503	0.882498	0.882494	0.882458	0.882463	0.882468	0.882502	0.882497	0.882491	0.8825	0.88255	0.882559	0.882517	0.882492	0.882486	0.882462	0.882485	0.882492	0.882519	0.882495	0.88253	0.882486	0.882501	0.882527	0.882549	0.882521	0.882508
0.980399	0.980373	0.980346	0.9855	0.985538	0.979059	0.985477	0.979024	0.985486	0.985478	0.985493	0.978858	0.985495	0.979022	0.985595	0.980402	0.980391	0.978862	0.980403	0.980386	0.980379	0.985513	0.985531	0.978851	0.985484	0.985493	0.985494	0.98547	0.985467	0.985476	0.985497	0.978869	0.985585	0.979027	0.985457	0.985434
1.01692	1.01681	1.01674	1.01714	1.01717	1.01719	1.01702	1.01702	1.01702	1.01703	1.01703	1.01703	1.01705	1.01717	1.0172	1.017	1.0169	1.01686	1.01693	1.01689	1.01684	1.01714	1.01717	1.01719	1.017	1.017	1.01693	1.01704	1.01704	1.01714	1.017	1.01692	1.01692	1.01704	1.01707	1.01709
0.987326	0.987327	0.987341	0.987289	0.987281	0.987277	0.987316	0.987319	0.98732	0.987301	0.9873	0.987299	0.987314	0.987314	0.987312	0.987304	0.987306	0.987301	0.987326	0.987347	0.98737	0.987284	0.987278	0.987265	0.987317	0.987318	0.987319	0.987303	0.987316	0.987316	0.987317	0.987318	0.987329	0.987316	0.98731	0.987317
0.912188	0.91219	0.912204	0.912233	0.912233	0.912236	0.912216	0.912187	0.912187	0.912233	0.912233	0.912233	0.912233	0.912233	0.912233	0.912216	0.912216	0.912216	0.912219	0.912193	0.912198	0.912232	0.912231	0.912234	0.912219	0.912193	0.912197	0.912231	0.912228	0.912226	0.912193	0.912249	0.912257	0.912208	0.912308	0.912321
0.823169	0.823169	0.82317	0.823167	0.823165	0.823167	0.823167	0.823164	0.823161	0.82317	0.823171	0.823175	0.823166	0.823162	0.823158	0.823174	0.823178	0.82319	0.823184	0.823203	0.823226	0.823157	0.823145	0.823138	0.823184	0.823174	0.823189	0.823156	0.823147	0.823137	0.823178	0.82321	0.823224	0.823141	0.823119	0.823094
0.747423	0.747427	0.747432	0.747421	0.747417	0.747415	0.747434	0.750827	0.750591	0.747421	0.747418	0.747433	0.750756	0.748854	0.747662	0.747424	0.747544	0.747441	0.747423	0.747428	0.74744	0.74743	0.747416	0.747415	0.747492	0.747519	0.74961	0.750822	0.748774	0.74755	0.747573	0.7484	0.7475	0.747532	0.747647	0.747563
0.716156	0.716138	0.716137	0.716192	0.716199	0.716241	0.716138	0.71528	0.715278	0.71619	0.716228	0.71627	0.715277	0.71527	0.715414	0.716248	0.716403	0.715437	0.71616	0.716159	0.716155	0.716191	0.716212	0.716238	0.716217	0.716339	0.715422	0.715278	0.715271	0.715422	0.715408	0.715253	0.715311	0.71527	0.715393	0.715348
0.731164	0.731167	0.731171	0.731168	0.731158	0.731189	0.731175	0.731201	0.731203	0.731167	0.731162	0.731163	0.7312	0.731224	0.731174	0.731161	0.731063	0.731158	0.731167	0.731158	0.731141	0.731172	0.731175	0.731213	0.731173	0.731182	0.731194	0.731147	0.731153	0.731142	0.73119	0.731224	0.731248	0.731125	0.731118	0.731109
0.801744	0.801672	0.801606	0.802057	0.802103	0.802237	0.801713	0.80161	0.801546	0.802024	0.802289	0.802511	0.801623	0.801546	0.801531	0.802389	0.799421	0.799391	0.801778	0.80173	0.80166	0.801918	0.801906	0.801913	0.801825	0.801842	0.80185	0.801786	0.80176	0.801749	0.801909	0.8019	0.801905	0.801755	0.801705	0.801624
0.924954	0.924953	0.924962	0.924953	0.924953	0.924954	0.924955	0.924959	0.92496	0.924957	0.924946	0.924947	0.924957	0.924959	0.924963	0.924956	0.924942	0.924961	0.924952	0.924952	0.92495	0.924955	0.924957	0.924959	0.924957	0.924959	0.924962	0.92495	0.924949	0.924944	0.924959	0.924963	0.924962	0.924949	0.924941	0.924945
1.09502	1.09501	1.095	1.09503	1.09504	1.09503	1.09503	1.09501	1.09499	1.09503	1.09503	1.09503	1.09502	1.09501	1.09501	1.09504	1.09505	1.09506	1.09502	1.095	1.09499	1.09503	1.09505	1.09505	1.09503	1.09504	1.09504	1.09503	1.09502	1.09502	1.09503	1.09504	1.09506	1.09502	1.095	1.09499
1.29235	1.29236	1.29238	1.29233	1.29232	1.29233	1.29233	1.29233	1.29232	1.29234	1.29234	1.29235	1.29231	1.29229	1.29227	1.29237	1.29241	1.29247	1.29233	1.29232	1.29232	1.29235	1.29235	1.29238	1.29234	1.29235	1.29236	1.29233	1.29232	1.29232	1.29235	1.29236	1.29238	1.29233	1.29231	1.2923
1.49373	1.49374	1.49376	1.49371	1.49373	1.49372	1.49371	1.4937	1.4937	1.49373	1.49373	1.49375	1.49369	1.49366	1.49363	1.49377	1.49382	1.4939	1.49371	1.49369	1.49368	1.49373	1.49375	1.49379	1.49373	1.49375	1.49376	1.49371	1.49369	1.49368	1.49374	1.49377	1.49379	1.4937	1.49363	1.49361
1.6852	1.6852	1.68519	1.68521	1.68529	1.68529	1.68519	1.68518	1.68516	1.68522	1.68523	1.68528	1.68517	1.68514	1.68512	1.68525	1.68529	1.68539	1.68518	1.68517	1.68515	1.68523	1.68533	1.68536	1.68521	1.68523	1.68525	1.68519	1.68518	1.68517	1.68523	1.68527	1.68529	1.68518	1.68516	1.68513

## Sheet: Adductor Longus
Adductor Longus Origin AP +3.333 mm	Adductor Longus Origin AP +6.667 mm	Adductor Longus Origin AP +10 mm	Adductor Longus Origin AP -3.333 mm	Adductor Longus Origin AP -6.667 mm	Adductor Longus Origin AP -10 mm	Adductor Longus Origin CC +3.333 mm	Adductor Longus Origin CC +6.667 mm	Adductor Longus Origin CC +10 mm	Adductor Longus Origin CC -3.333 mm	Adductor Longus Origin CC -6.667 mm	Adductor Longus Origin CC -10 mm	Adductor Longus Origin LM +3.333 mm	Adductor Longus Origin LM +6.667 mm	Adductor Longus Origin LM +10 mm	Adductor Longus Origin LM -3.333 mm	Adductor Longus Origin LM -6.667 mm	Adductor Longus Origin LM -10 mm	Adductor Longus Insertion AP +3.333 mm	Adductor Longus Insertion AP +6.667 mm	Adductor Longus Insertion AP +10 mm	Adductor Longus Insertion AP -3.333 mm	Adductor Longus Insertion AP -6.667 mm	Adductor Longus Insertion AP -10 mm	Adductor Longus Insertion CC +3.333 mm	Adductor Longus Insertion CC +6.667 mm	Adductor Longus Insertion CC +10 mm	Adductor Longus Insertion CC -3.333 mm	Adductor Longus Insertion CC -6.667 mm	Adductor Longus Insertion CC -10 mm	Adductor Longus Insertion LM +3.333 mm	Adductor Longus Insertion LM +6.667 mm	Adductor Longus Insertion LM +10 mm	Adductor Longus Insertion LM -3.333 mm	Adductor Longus Insertion LM -6.667 mm	Adductor Longus Insertion LM -10 mm
0.555692	0.555692	0.555692	0.556163	0.55616	0.557684	0.555692	0.555692	0.555693	0.555692	0.556163	0.55409	0.555692	0.555693	0.5557	0.555692	0.591338	0.554078	0.555691	0.55569	0.556161	0.555693	0.555693	0.555694	0.555692	0.555692	0.555691	0.555692	0.555692	0.555692	0.555691	0.555691	0.555691	0.555692	0.555692	0.555693
1.25656	1.25656	1.25651	1.25659	1.25659	1.26004	1.25659	1.25656	1.25656	1.25659	1.25659	1.25659	1.25656	1.25656	1.25652	1.25659	1.27873	1.25659	1.2566	1.2566	1.25659	1.2566	1.2566	1.25659	1.2566	1.2566	1.2566	1.2566	1.2566	1.2566	1.2566	1.2566	1.2566	1.2566	1.2566	1.2566
1.85496	1.84962	1.84515	1.86495	1.87136	1.88138	1.85864	1.85489	1.85405	1.86278	1.86505	1.8677	1.85735	1.85381	1.85031	1.8634	2.02331	1.86949	1.86388	1.86729	1.86976	1.85701	1.85328	1.84955	1.86044	1.86066	1.86088	1.86	1.86015	1.85995	1.8622	1.86384	1.86541	1.85906	1.85734	1.85548
2.00637	2.00575	2.00559	2.01235	2.01955	2.03173	2.0075	2.00681	2.00635	2.00976	2.01135	2.01327	2.00718	2.00642	2.00599	2.00999	2.15605	2.01429	2.01049	2.01327	2.01657	2.00698	2.00621	2.00583	2.00851	2.00865	2.00881	2.00824	2.00811	2.00799	2.00946	2.01061	2.0119	2.00767	2.00703	2.00656
1.50496	1.50495	1.50473	1.50498	1.50485	1.509	1.50497	1.50474	1.50491	1.50483	1.50483	1.50484	1.50475	1.50491	1.50491	1.50483	1.57495	1.50484	1.50492	1.50493	1.50493	1.50482	1.50482	1.50482	1.50497	1.50497	1.50497	1.50497	1.50497	1.50483	1.50497	1.50492	1.50493	1.50483	1.50482	1.50482
1.19897	1.19897	1.19897	1.19897	1.19897	1.20227	1.19897	1.19897	1.19897	1.19897	1.19897	1.19897	1.19897	1.19897	1.19897	1.19897	1.23178	1.19897	1.19897	1.19897	1.19897	1.19897	1.19898	1.19898	1.19897	1.19897	1.19897	1.19897	1.19897	1.19897	1.19897	1.19897	1.19897	1.19897	1.19897	1.19897
1.42771	1.42772	1.42772	1.42757	1.42757	1.4315	1.42757	1.42757	1.42757	1.42757	1.42757	1.42757	1.42757	1.42759	1.42759	1.42757	1.47584	1.42771	1.42757	1.42759	1.42759	1.42771	1.42771	1.42771	1.42757	1.42757	1.42757	1.42757	1.42771	1.42771	1.42757	1.42757	1.42757	1.42771	1.42771	1.42771
1.62964	1.62968	1.62968	1.62965	1.62965	1.63413	1.62965	1.62965	1.62965	1.62964	1.62968	1.62967	1.62965	1.62966	1.62966	1.62968	1.69113	1.62965	1.62965	1.62965	1.62966	1.62968	1.62966	1.62965	1.62965	1.62965	1.62965	1.62965	1.62964	1.62964	1.62965	1.62965	1.62966	1.62964	1.62968	1.62966
1.74291	1.74297	1.74297	1.74295	1.74289	1.74767	1.74294	1.74289	1.74289	1.74291	1.74297	1.74299	1.74289	1.74307	1.74307	1.74297	1.81057	1.74304	1.74285	1.74282	1.7431	1.743	1.74304	1.74311	1.74294	1.74294	1.74289	1.7429	1.74291	1.74291	1.74289	1.74285	1.74285	1.74297	1.74302	1.74304
1.87268	1.87268	1.87269	1.87267	1.87267	1.87781	1.87267	1.87267	1.87267	1.87267	1.87268	1.87268	1.87267	1.87296	1.87296	1.87268	1.94173	1.87277	1.87267	1.87294	1.87294	1.87268	1.87268	1.87268	1.87267	1.87267	1.87267	1.87267	1.87267	1.87267	1.87267	1.87267	1.87294	1.87268	1.87268	1.87268
2.16071	2.16071	2.16071	2.16071	2.16071	2.16665	2.16071	2.16071	2.16071	2.16071	2.16071	2.16071	2.16071	2.16071	2.16071	2.16071	2.23921	2.16029	2.16071	2.16071	2.16071	2.16029	2.16029	2.16071	2.16071	2.16071	2.16071	2.16071	2.16071	2.16071	2.16071	2.16071	2.16071	2.16071	2.16053	2.16029
2.51644	2.51644	2.51644	2.51644	2.51644	2.52336	2.51644	2.51644	2.51644	2.51644	2.51644	2.51644	2.51644	2.51645	2.51645	2.51644	2.60424	2.51644	2.51644	2.51644	2.51644	2.51644	2.51644	2.51644	2.51644	2.51644	2.51644	2.51644	2.51644	2.51644	2.51644	2.51644	2.51644	2.51644	2.51644	2.51644
2.69559	2.69559	2.69559	2.69559	2.69559	2.703	2.6956	2.69559	2.6956	2.69559	2.69559	2.69559	2.6956	2.6956	2.6956	2.69559	2.78423	2.69559	2.69559	2.69559	2.69559	2.6956	2.69559	2.6956	2.69559	2.69559	2.69559	2.69559	2.69559	2.69559	2.69559	2.69559	2.69559	2.69559	2.69559	2.69559
2.79461	2.79461	2.79461	2.7946	2.79466	2.80234	2.7946	2.7946	2.7946	2.79461	2.79461	2.79461	2.7946	2.79466	2.79466	2.79461	2.87997	2.79461	2.7946	2.7946	2.79466	2.79461	2.79461	2.79461	2.7946	2.7946	2.7946	2.7946	2.7946	2.79461	2.7946	2.7946	2.7946	2.79461	2.79461	2.79461
2.80427	2.80412	2.80413	2.80426	2.80426	2.81196	2.80427	2.80427	2.80426	2.80427	2.80427	2.80427	2.80426	2.80426	2.80426	2.80427	2.88994	2.80412	2.80427	2.80426	2.80426	2.80427	2.80427	2.80412	2.80427	2.80427	2.80427	2.80427	2.80427	2.80427	2.80427	2.80427	2.80426	2.80427	2.80427	2.80427
2.85116	2.85116	2.85116	2.85121	2.85121	2.85905	2.85116	2.85121	2.85121	2.85116	2.85116	2.85116	2.85121	2.85121	2.85098	2.85116	2.94753	2.85116	2.85121	2.85121	2.85121	2.85116	2.85116	2.85116	2.85116	2.85116	2.85121	2.85116	2.85116	2.85116	2.85121	2.85121	2.85121	2.85116	2.85116	2.85116
2.86479	2.86482	2.86481	2.86503	2.86505	2.87258	2.86523	2.86528	2.86535	2.86713	2.86713	2.86479	2.86532	2.86526	2.86471	2.86479	2.97209	2.86478	2.8651	2.86508	2.86564	2.86479	2.86479	2.86478	2.86713	2.86513	2.86513	2.86713	2.86713	2.86713	2.8651	2.86508	2.86508	2.86713	2.86479	2.86479
2.81075	2.81075	2.81079	2.81075	2.81075	2.81844	2.81076	2.81076	2.81076	2.81076	2.81076	2.81076	2.81075	2.81075	2.81072	2.81076	2.921	2.81075	2.81076	2.81075	2.81075	2.81076	2.81076	2.81075	2.81076	2.81076	2.81076	2.81076	2.81076	2.81076	2.81076	2.81075	2.81075	2.81076	2.81076	2.81076
2.64448	2.64448	2.64448	2.64447	2.64447	2.65173	2.64447	2.64447	2.64447	2.64447	2.64447	2.64448	2.64447	2.64447	2.64447	2.64447	2.75003	2.64448	2.64447	2.64447	2.64447	2.64447	2.64447	2.64447	2.64447	2.64447	2.64447	2.64447	2.64447	2.64447	2.64447	2.64447	2.64447	2.64447	2.64447	2.64447
2.45288	2.4529	2.4529	2.45284	2.45283	2.45957	2.45284	2.45284	2.45284	2.45286	2.45288	2.45289	2.45284	2.45283	2.45283	2.45288	2.5489	2.45302	2.45284	2.45284	2.45284	2.45287	2.45286	2.45286	2.45284	2.45284	2.45284	2.45284	2.45284	2.45286	2.45284	2.45284	2.45284	2.45287	2.45286	2.45286
2.35565	2.35565	2.35567	2.3556	2.35559	2.36206	2.3556	2.3556	2.35561	2.35563	2.35565	2.35565	2.35561	2.35559	2.35556	2.35565	2.44882	2.35566	2.35561	2.35559	2.3556	2.35563	2.35563	2.35565	2.35561	2.35563	2.35561	2.35561	2.35561	2.35561	2.35561	2.35559	2.35561	2.3556	2.35565	2.35565
2.28814	2.28815	2.28819	2.28813	2.2881	2.29438	2.28814	2.28811	2.2881	2.28814	2.28816	2.2882	2.2881	2.28809	2.28807	2.28816	2.37931	2.28825	2.28812	2.28811	2.28811	2.28815	2.28814	2.28815	2.28814	2.28814	2.28814	2.28813	2.28813	2.28813	2.28814	2.28813	2.28811	2.28814	2.28815	2.28819
2.18012	2.18017	2.18015	2.18007	2.18006	2.18606	2.1801	2.1801	2.18007	2.18012	2.18017	2.18015	2.18006	2.18006	2.18001	2.18017	2.26705	2.18023	2.1801	2.18008	2.18006	2.18012	2.18013	2.18016	2.1801	2.1801	2.1801	2.1801	2.18012	2.18012	2.1801	2.18009	2.18009	2.18013	2.18015	2.18015
2.11065	2.11065	2.11244	2.11216	2.11202	2.11761	2.11216	2.1119	2.11185	2.11065	2.11065	2.11244	2.11194	2.11169	2.11134	2.11065	2.20498	2.11068	2.11216	2.11197	2.1119	2.11225	2.1124	2.1124	2.11225	2.11225	2.11225	2.11225	2.11228	2.11228	2.11063	2.11216	2.11202	2.11224	2.1124	2.1124
2.07239	2.0724	2.0724	2.07237	2.07237	2.07803	2.07237	2.07236	2.07234	2.07239	2.0724	2.07241	2.07235	2.07231	2.07228	2.0724	2.16855	2.07243	2.07238	2.07237	2.07234	2.07239	2.0724	2.0724	2.07237	2.07238	2.07238	2.07238	2.07238	2.07238	2.07238	2.07237	2.07234	2.07239	2.0724	2.0724
1.99607	1.99608	1.99607	1.99608	1.99608	2.00156	1.99608	1.99608	1.99607	1.99608	1.99608	1.99607	1.99607	1.99607	1.99604	1.99608	2.09115	1.99606	1.99608	1.99607	1.99608	1.99607	1.99607	1.99606	1.99608	1.99608	1.99608	1.99608	1.99608	1.99608	1.99608	1.99608	1.99607	1.99607	1.99607	1.99606
1.96935	1.96934	1.96972	1.96932	1.96941	1.97479	1.96932	1.96941	1.96943	1.96967	1.96966	1.96974	1.96943	1.96946	1.96951	1.96966	2.05355	1.96996	1.96939	1.96948	1.96949	1.96949	1.96948	1.96948	1.9693	1.96938	1.96938	1.96929	1.9693	1.9693	1.96938	1.96942	1.96945	1.96949	1.96971	1.9697
1.92399	1.92403	1.92403	1.924	1.92398	1.92925	1.924	1.92399	1.92348	1.92398	1.92401	1.92399	1.92399	1.92359	1.9237	1.924	1.99447	1.92602	1.92405	1.92391	1.92357	1.92398	1.92396	1.92397	1.92399	1.92399	1.924	1.92398	1.92404	1.92401	1.92401	1.92404	1.92349	1.92399	1.92394	1.92396
1.8917	1.89169	1.89169	1.89166	1.89166	1.89687	1.89171	1.89171	1.89167	1.89124	1.89123	1.89125	1.89171	1.89167	1.89148	1.89123	1.94053	1.89171	1.89166	1.8917	1.89167	1.89171	1.8912	1.89182	1.89171	1.89171	1.89171	1.89171	1.8917	1.89166	1.8917	1.89171	1.89166	1.89171	1.89122	1.89119
1.85307	1.85307	1.85308	1.85307	1.85308	1.85817	1.85308	1.85306	1.85308	1.85309	1.85312	1.85313	1.85308	1.85306	1.85305	1.85312	1.87115	1.85298	1.85309	1.85307	1.85307	1.85307	1.85307	1.85315	1.85307	1.85307	1.85307	1.85307	1.85308	1.85308	1.85307	1.85307	1.85307	1.85309	1.85307	1.8531
1.87717	1.87722	1.87723	1.87706	1.87701	1.88218	1.87705	1.87696	1.87749	1.87722	1.8734	1.87464	1.87694	1.87745	1.87382	1.87328	1.81968	1.87381	1.87738	1.87208	1.87214	1.87692	1.87689	1.8755	1.87716	1.87721	1.87724	1.87707	1.87703	1.87698	1.87725	1.87724	1.87207	1.8721	1.87678	1.87365
1.92052	1.92053	1.92053	1.92007	1.91988	1.92497	1.92047	1.92048	1.92047	1.91859	1.91858	1.91859	1.9205	1.92018	1.92017	1.91857	1.92715	1.9186	1.92059	1.92079	1.92071	1.91874	1.91874	1.91874	1.92051	1.9205	1.92044	1.92049	1.91874	1.91874	1.92051	1.92067	1.92061	1.91874	1.91874	1.91875
1.96029	1.96029	1.96041	1.96029	1.9603	1.96568	1.96029	1.96041	1.96041	1.96029	1.96029	1.96029	1.96041	1.96041	1.9604	1.96029	2.06296	1.96029	1.9603	1.96042	1.96042	1.96029	1.96029	1.96029	1.96029	1.96029	1.96029	1.96029	1.96029	1.96029	1.9603	1.96042	1.96041	1.96029	1.96029	1.96029
1.99558	1.99558	1.99558	1.99558	1.99558	2.00106	1.99609	1.99557	1.99558	1.99558	1.99559	1.99559	1.99628	1.99558	1.99599	1.99559	2.15877	1.99559	1.99558	1.99558	1.99559	1.99558	1.99558	1.99558	1.99558	1.99558	1.99558	1.99558	1.99558	1.99558	1.99558	1.99626	1.99558	1.99559	1.99558	1.99558
2.03025	2.03018	2.03018	2.03025	2.03025	2.03588	2.03025	2.03024	2.03026	2.03024	2.03024	2.03016	2.03036	2.03021	2.03006	2.03023	2.22274	2.03016	2.03025	2.03017	2.03018	2.03025	2.03023	2.03031	2.03025	2.03025	2.03026	2.03025	2.03025	2.03025	2.03025	2.03024	2.03025	2.03024	2.03023	2.03025
2.08675	2.08675	2.08675	2.08675	2.08675	2.09245	2.08671	2.08674	2.08677	2.08675	2.0867	2.08668	2.08679	2.08685	2.08687	2.0867	2.32548	2.08909	2.08671	2.08672	2.08675	2.08675	2.08673	2.08671	2.08675	2.08675	2.08673	2.08675	2.08675	2.08675	2.08674	2.08671	2.08674	2.08675	2.08673	2.0867
2.12721	2.12719	2.12719	2.12722	2.12728	2.13314	2.12718	2.12707	2.12697	2.12742	2.12778	2.128	2.12698	2.12706	2.12969	2.12774	2.40097	2.12888	2.12718	2.12707	2.12696	2.12737	2.12753	2.12784	2.12722	2.12722	2.12719	2.12723	2.12723	2.12723	2.12719	2.1271	2.12701	2.12733	2.12761	2.12783
2.19208	2.19206	2.19207	2.19206	2.192	2.19803	2.19209	2.19207	2.19207	2.19208	2.19209	2.19207	2.19205	2.19204	2.19208	2.19209	2.51579	2.19203	2.19208	2.19208	2.19206	2.19206	2.19208	2.19208	2.19206	2.19206	2.19208	2.19206	2.19206	2.19206	2.19208	2.19207	2.19206	2.19209	2.192	2.19208
2.26527	2.26523	2.26526	2.26528	2.26529	2.27152	2.26523	2.26523	2.26538	2.26529	2.2653	2.26533	2.26522	2.26536	2.26519	2.26511	2.64537	2.26514	2.26528	2.26524	2.2654	2.26528	2.26508	2.26508	2.26528	2.26528	2.26528	2.26528	2.26528	2.26528	2.26524	2.26527	2.2654	2.26528	2.26508	2.26509
2.36175	2.3633	2.36173	2.3616	2.36159	2.36808	2.36167	2.36194	2.36364	2.36152	2.36161	2.36158	2.36266	2.36192	2.36379	2.36152	2.7842	2.36152	2.36176	2.36216	2.36167	2.36152	2.36158	2.36153	2.36173	2.36175	2.36174	2.3616	2.36159	2.36159	2.36173	2.36152	2.36175	2.36153	2.36161	2.36561
2.47064	2.47064	2.47078	2.47064	2.47078	2.47771	2.47064	2.47064	2.4708	2.47064	2.47061	2.47061	2.47064	2.47065	2.47095	2.47061	2.91508	2.47061	2.47064	2.47074	2.47078	2.47066	2.47082	2.47083	2.47064	2.47064	2.47064	2.47064	2.47064	2.47064	2.47064	2.47064	2.47077	2.47065	2.47082	2.47061
2.61612	2.61604	2.61604	2.61605	2.61604	2.62323	2.61606	2.61604	2.61604	2.61608	2.61609	2.61609	2.61605	2.61604	2.61603	2.61608	3.07417	2.61607	2.61606	2.61604	2.61605	2.61608	2.61608	2.61606	2.61607	2.61607	2.61607	2.61607	2.61607	2.61607	2.61606	2.61605	2.61605	2.61609	2.61609	2.61608
2.85428	2.85427	2.85426	2.85428	2.85428	2.86212	2.85427	2.85427	2.85427	2.85426	2.85427	2.85427	2.85427	2.85427	2.85427	2.85429	3.30146	2.85426	2.85426	2.85429	2.85425	2.85426	2.85425	2.85429	2.85428	2.85428	2.85426	2.85427	2.85427	2.85427	2.85428	2.85427	2.85429	2.85426	2.85427	2.85427
3.04932	3.04932	3.04932	3.04932	3.04932	3.05769	3.04932	3.04932	3.04932	3.04932	3.04932	3.04932	3.04932	3.04931	3.04931	3.04932	3.48071	3.04933	3.04932	3.04931	3.04931	3.04932	3.04932	3.04934	3.04932	3.04932	3.04932	3.04932	3.04932	3.04932	3.04932	3.04931	3.04931	3.04932	3.04932	3.04933
3.19254	3.19254	3.19254	3.19253	3.19253	3.2013	3.19254	3.19253	3.19253	3.19254	3.19254	3.19254	3.19254	3.19254	3.19254	3.19254	3.62053	3.19254	3.19254	3.19254	3.19253	3.19254	3.19254	3.19254	3.19254	3.19254	3.19254	3.19254	3.19254	3.19254	3.19254	3.19254	3.19254	3.19254	3.19254	3.19254
3.33373	3.33373	3.33373	3.33373	3.33373	3.34289	3.33373	3.33373	3.33373	3.33373	3.33373	3.33373	3.33373	3.33374	3.33374	3.33373	3.75933	3.33373	3.33373	3.33373	3.33373	3.33373	3.33373	3.33374	3.33373	3.33373	3.33373	3.33373	3.33373	3.33373	3.33373	3.33373	3.33373	3.33373	3.33373	3.33373
3.4448	3.4448	3.4448	3.4448	3.4448	3.45427	3.4448	3.4448	3.4448	3.4448	3.4448	3.4448	3.4448	3.4448	3.4448	3.4448	3.86807	3.4448	3.4448	3.4448	3.4448	3.4448	3.4448	3.4448	3.4448	3.4448	3.4448	3.4448	3.4448	3.4448	3.4448	3.4448	3.4448	3.4448	3.4448	3.4448
3.54231	3.54231	3.54231	3.54231	3.54231	3.55204	3.54231	3.54231	3.54231	3.54231	3.54231	3.54231	3.54231	3.54231	3.54231	3.54231	3.9388	3.54231	3.54231	3.54231	3.54231	3.54231	3.54231	3.54231	3.54231	3.54231	3.54231	3.54231	3.54231	3.54231	3.54231	3.54231	3.54231	3.54231	3.54231	3.54231
3.61987	3.61988	3.61988	3.61987	3.61987	3.62982	3.61987	3.61987	3.61987	3.61987	3.61987	3.61987	3.61987	3.61988	3.61988	3.61987	3.99187	3.61987	3.61987	3.61987	3.61987	3.61987	3.61988	3.61988	3.61987	3.61987	3.61987	3.61987	3.61987	3.61987	3.61987	3.61987	3.61987	3.61987	3.61987	3.61988
3.70691	3.70691	3.70692	3.70691	3.70691	3.7171	3.70691	3.70691	3.70691	3.70691	3.70691	3.70691	3.70691	3.70692	3.70692	3.70691	4.06923	3.70691	3.70691	3.70691	3.70691	3.70691	3.70691	3.70692	3.70691	3.70691	3.70691	3.70691	3.70691	3.70691	3.70691	3.70691	3.70691	3.70691	3.70691	3.70691
3.75599	3.75599	3.75599	3.75599	3.75599	3.76631	3.75599	3.75599	3.75599	3.75599	3.75599	3.75599	3.75599	3.75599	3.756	3.75599	4.08985	3.75599	3.75599	3.756	3.756	3.75599	3.75599	3.75599	3.75599	3.75599	3.75599	3.75599	3.75599	3.75599	3.75599	3.756	3.756	3.75599	3.75599	3.75599
3.74683	3.74683	3.74683	3.74683	3.74684	3.75713	3.74683	3.74683	3.74683	3.74683	3.74683	3.74683	3.74684	3.74684	3.74684	3.74683	4.0578	3.74683	3.74683	3.74683	3.74682	3.74683	3.74683	3.74683	3.74684	3.74683	3.74683	3.74683	3.74683	3.74683	3.74683	3.74683	3.74683	3.74683	3.74683	3.74683
3.74477	3.74476	3.74476	3.74434	3.74437	3.75464	3.74476	3.74444	3.74435	3.74478	3.74478	3.74478	3.74473	3.74474	3.74479	3.74433	4.01548	3.7448	3.74476	3.74475	3.7447	3.74475	3.74433	3.74433	3.74476	3.74476	3.74477	3.74476	3.7444	3.74439	3.74476	3.74475	3.74474	3.74476	3.74433	3.74433
3.7238	3.72378	3.72361	3.72383	3.72382	3.73405	3.72381	3.72383	3.72387	3.72363	3.72361	3.72356	3.72384	3.72387	3.72391	3.72363	3.95452	3.72345	3.7238	3.72364	3.72362	3.7238	3.72384	3.72386	3.7238	3.7238	3.7238	3.7238	3.7238	3.7238	3.7238	3.7238	3.72373	3.7238	3.7238	3.7238
3.71528	3.71528	3.71528	3.71528	3.71527	3.72548	3.71527	3.71527	3.71527	3.71528	3.71528	3.71528	3.71528	3.71527	3.71528	3.71528	3.92358	3.71528	3.71528	3.71528	3.71527	3.71528	3.71527	3.71527	3.71528	3.71528	3.71528	3.71528	3.71528	3.71528	3.71528	3.71528	3.71528	3.71528	3.71527	3.71528
3.712	3.712	3.71197	3.71177	3.71178	3.72197	3.71177	3.71177	3.71177	3.712	3.712	3.712	3.71178	3.71178	3.71178	3.71201	3.88183	3.71179	3.71201	3.71199	3.71199	3.71177	3.71177	3.71177	3.71201	3.71201	3.71201	3.71177	3.71177	3.71177	3.71201	3.71201	3.71201	3.71201	3.71177	3.71178
3.7334	3.73339	3.73339	3.7334	3.7334	3.74366	3.7334	3.7334	3.7334	3.7334	3.73339	3.73339	3.7334	3.7334	3.7334	3.7334	3.84289	3.73341	3.7334	3.7334	3.7334	3.7334	3.7334	3.7334	3.7334	3.7334	3.7334	3.7334	3.7334	3.7334	3.7334	3.7334	3.7334	3.7334	3.7334	3.7334
3.72508	3.72508	3.72546	3.72593	3.72515	3.73538	3.72515	3.72508	3.72508	3.72592	3.7259	3.72594	3.72508	3.72508	3.72517	3.72515	3.77795	3.7251	3.72589	3.72592	3.7259	3.72515	3.72515	3.72508	3.72595	3.72595	3.72596	3.72595	3.72595	3.72595	3.72515	3.72592	3.72595	3.72515	3.72515	3.7251
3.73698	3.73679	3.73677	3.73694	3.73693	3.74716	3.73694	3.73697	3.73694	3.7369	3.73694	3.73697	3.73695	3.73676	3.73707	3.73693	3.7162	3.73683	3.73699	3.73695	3.73695	3.73691	3.73694	3.73692	3.73696	3.73695	3.73695	3.73697	3.73697	3.73697	3.73699	3.73695	3.73694	3.73692	3.73695	3.7369
3.8062	3.80621	3.8062	3.8062	3.80798	3.81869	3.8062	3.8062	3.80752	3.80665	3.80738	3.8062	3.8062	3.80749	3.80742	3.80621	3.76344	3.80621	3.80621	3.8062	3.8062	3.8062	3.80621	3.8062	3.80621	3.80621	3.8062	3.8062	3.8062	3.8062	3.80621	3.8062	3.80621	3.80621	3.8062	3.8062
3.88316	3.88319	3.88319	3.88317	3.88317	3.89384	3.88319	3.88317	3.88317	3.88319	3.88319	3.88319	3.88319	3.88319	3.88319	3.88319	3.84957	3.88319	3.88317	3.88317	3.88319	3.88319	3.88319	3.8832	3.88319	3.88319	3.88319	3.88319	3.88319	3.88319	3.88317	3.88317	3.88317	3.88319	3.88319	3.8832
3.85974	3.85974	3.85974	3.85974	3.85973	3.87033	3.85973	3.85974	3.85974	3.85974	3.85974	3.85973	3.85974	3.85974	3.85974	3.85973	3.81718	3.85977	3.85974	3.85974	3.85973	3.85974	3.85973	3.85973	3.85974	3.85974	3.85974	3.85973	3.85973	3.85973	3.85974	3.85974	3.85974	3.85973	3.85973	3.85973
3.63977	3.63977	3.63977	3.63977	3.63977	3.64977	3.63977	3.63977	3.63977	3.63977	3.63977	3.63977	3.63977	3.63977	3.63977	3.63977	3.57851	3.63977	3.63977	3.63977	3.63977	3.63977	3.63977	3.63977	3.63977	3.63977	3.63977	3.63977	3.63977	3.63977	3.63977	3.63977	3.63977	3.63977	3.63977	3.63977
3.22263	3.22263	3.22263	3.22263	3.22263	3.23146	3.22263	3.22263	3.22263	3.22263	3.22263	3.22263	3.22263	3.22263	3.22263	3.22263	3.16626	3.22263	3.22263	3.22263	3.22263	3.22263	3.22263	3.22263	3.22263	3.22263	3.22263	3.22263	3.22263	3.22263	3.22263	3.22263	3.22263	3.22263	3.22263	3.22263
2.624	2.624	2.62401	2.624	2.624	2.63121	2.624	2.624	2.624	2.624	2.624	2.624	2.624	2.624	2.62401	2.624	2.61966	2.624	2.624	2.624	2.624	2.624	2.624	2.624	2.624	2.624	2.624	2.624	2.624	2.624	2.624	2.624	2.624	2.624	2.624	2.624
1.99928	2.01506	2.02697	1.969	1.96871	1.97409	1.97417	1.97081	1.96938	1.98518	1.99004	1.99519	1.99388	2.00665	2.01837	1.97038	2.14711	1.96873	1.97645	1.97465	1.97102	1.98451	1.98794	1.99148	1.9797	1.9793	1.97889	1.98151	1.98125	1.98158	1.97737	1.97404	1.97354	1.98284	1.98537	1.98806
1.44413	1.44245	1.43885	1.44329	1.44052	1.43967	1.44401	1.44378	1.44344	1.44451	1.44491	1.44539	1.44411	1.4431	1.4408	1.44349	1.55998	1.44033	1.443	1.44169	1.44031	1.44556	1.44684	1.44807	1.44424	1.44426	1.44428	1.44418	1.44415	1.44412	1.44314	1.44209	1.44104	1.44537	1.44657	1.44786
1.12654	1.11492	1.10322	1.14965	1.16047	1.17334	1.1433	1.14859	1.15364	1.13195	1.12596	1.11977	1.13711	1.13659	1.13627	1.13828	1.19744	1.13952	1.14113	1.14451	1.14778	1.13416	1.13063	1.12705	1.13847	1.13929	1.14015	1.13689	1.13613	1.13539	1.14119	1.14453	1.14773	1.13422	1.13056	1.12685
1.52989	1.51454	1.49865	1.55962	1.57274	1.5867	1.55026	1.55727	1.56139	1.53769	1.53144	1.52517	1.54437	1.54175	1.54065	1.54503	1.58017	1.5496	1.54814	1.55177	1.55574	1.54212	1.53881	1.53451	1.54466	1.54554	1.54643	1.54483	1.54426	1.54378	1.54799	1.55152	1.55496	1.5427	1.53967	1.5361
1.65261	1.64864	1.64226	1.65255	1.64962	1.65025	1.65349	1.6528	1.65194	1.65428	1.65436	1.65425	1.65227	1.64968	1.64598	1.6545	1.7144	1.65344	1.65428	1.65433	1.65418	1.65351	1.65284	1.65199	1.65375	1.65364	1.65353	1.65393	1.65401	1.65408	1.654	1.65389	1.65365	1.65384	1.65358	1.65319
1.83193	1.84836	1.85946	1.78025	1.74241	1.70429	1.8045	1.79999	1.79539	1.81324	1.81745	1.82155	1.82004	1.82846	1.8348	1.79741	1.95427	1.76798	1.80706	1.80415	1.80109	1.8124	1.81483	1.81706	1.80897	1.80826	1.80753	1.81033	1.81098	1.8116	1.80667	1.80438	1.80202	1.81109	1.8132	1.81518
0.84844	0.859653	0.867803	0.815235	0.792551	0.778554	0.831393	0.829498	0.827572	0.835156	0.837002	0.838821	0.84102	0.84709	0.851957	0.825545	0.903621	0.80639	0.83204	0.830133	0.828159	0.83566	0.837354	0.838974	0.833404	0.832997	0.832579	0.834184	0.834559	0.834923	0.832032	0.830754	0.82945	0.834508	0.835702	0.836881
0.859438	0.868963	0.87881	0.829986	0.816353	0.81632	0.842917	0.842258	0.841598	0.844061	0.84472	0.845299	0.851406	0.858337	0.864333	0.836474	0.916072	0.823122	0.843005	0.842167	0.840456	0.844939	0.845963	0.846843	0.84376	0.843545	0.843324	0.844175	0.844376	0.844572	0.842855	0.842254	0.841708	0.844042	0.844745	0.845316
0.850343	0.852436	0.854303	0.843966	0.840246	0.839356	0.847541	0.847666	0.847777	0.847281	0.847141	0.846971	0.849358	0.850946	0.852396	0.845615	0.900385	0.84185	0.846782	0.845938	0.845092	0.848336	0.849073	0.849734	0.847396	0.84726	0.847123	0.847658	0.847785	0.847933	0.847038	0.846656	0.846254	0.847785	0.848157	0.848508
0.798021	0.794885	0.791698	0.803983	0.806696	0.81142	0.801656	0.802324	0.802995	0.800395	0.79974	0.79909	0.800616	0.800095	0.799457	0.801306	0.832521	0.801774	0.79862	0.796301	0.794058	0.803495	0.806088	0.808749	0.800858	0.800616	0.800433	0.801203	0.801371	0.801534	0.799927	0.798825	0.797748	0.802146	0.803324	0.804529
0.69683	0.69089	0.684852	0.708401	0.713869	0.721035	0.70378	0.704942	0.706125	0.701478	0.70034	0.699193	0.702337	0.702078	0.701849	0.702933	0.733398	0.703563	0.698427	0.694332	0.690397	0.706859	0.711167	0.715481	0.702452	0.702274	0.702093	0.702797	0.702962	0.703126	0.700725	0.698857	0.697005	0.704554	0.706511	0.708507
0.567374	0.561147	0.555027	0.579783	0.585854	0.593477	0.574879	0.576294	0.577725	0.572083	0.570719	0.569372	0.574037	0.574688	0.575497	0.573152	0.592081	0.572662	0.568676	0.563958	0.559341	0.578409	0.583381	0.588409	0.573412	0.573283	0.573152	0.573667	0.573779	0.573903	0.571322	0.569218	0.567152	0.57566	0.577879	0.58013
0.430747	0.424737	0.418785	0.442844	0.448781	0.456003	0.438075	0.439524	0.440976	0.435192	0.433761	0.432339	0.437787	0.438938	0.440193	0.435779	0.449252	0.434124	0.432186	0.428186	0.424931	0.441388	0.446167	0.450978	0.436686	0.436639	0.436593	0.436786	0.436837	0.43689	0.434667	0.432804	0.431083	0.438661	0.44074	0.442856
0.405257	0.400797	0.396267	0.414535	0.419038	0.424823	0.410977	0.412234	0.413482	0.408439	0.40716	0.405878	0.411082	0.412431	0.413921	0.408588	0.415611	0.406315	0.410864	0.412006	0.413172	0.408742	0.407777	0.406913	0.410171	0.41055	0.410937	0.40944	0.409087	0.40874	0.410666	0.411626	0.412589	0.408763	0.407854	0.406927
0.396204	0.391918	0.387657	0.405017	0.409353	0.414935	0.401606	0.402792	0.403964	0.399211	0.398002	0.396786	0.401903	0.403357	0.404885	0.399177	0.415564	0.396688	0.402105	0.403738	0.405353	0.39884	0.397211	0.3956	0.400941	0.401384	0.401836	0.400083	0.399669	0.399263	0.401688	0.40295	0.404199	0.399127	0.397835	0.396526
0.371148	0.367881	0.364888	0.377705	0.380978	0.38533	0.374991	0.37565	0.376308	0.373699	0.373043	0.372404	0.374934	0.375809	0.376557	0.373869	0.387336	0.373023	0.376546	0.378645	0.380698	0.372145	0.370104	0.367834	0.374695	0.375038	0.375389	0.374024	0.37372	0.373401	0.375812	0.377255	0.37866	0.372843	0.371317	0.369747
0.322913	0.320521	0.317907	0.3281	0.330181	0.333315	0.325874	0.326208	0.326548	0.325267	0.324955	0.324619	0.325675	0.325803	0.325953	0.325523	0.341051	0.325408	0.327591	0.329478	0.331216	0.323517	0.321532	0.319672	0.325812	0.326094	0.326397	0.325342	0.325084	0.3248	0.326882	0.328155	0.329376	0.324286	0.322879	0.32148
0.252699	0.250849	0.248938	0.2559	0.257348	0.259341	0.254504	0.254608	0.254709	0.254298	0.254186	0.254075	0.254288	0.254193	0.254173	0.254469	0.268571	0.254635	0.255559	0.256637	0.257518	0.253144	0.251824	0.250439	0.25454	0.254707	0.254878	0.254219	0.254062	0.253907	0.255207	0.25597	0.256704	0.253566	0.252701	0.251806
0.187032	0.187255	0.18727	0.1861	0.18539	0.185067	0.186699	0.186775	0.186845	0.186524	0.186424	0.186318	0.186716	0.18678	0.186799	0.186481	0.202291	0.186137	0.186392	0.186111	0.185785	0.186831	0.186994	0.18712	0.1866	0.186582	0.186563	0.186631	0.186645	0.186658	0.1866	0.186574	0.186532	0.186613	0.186601	0.186576
0.184852	0.185073	0.185877	0.185093	0.185543	0.186089	0.185018	0.184957	0.184961	0.18506	0.185082	0.185128	0.184955	0.184875	0.185082	0.185081	0.194062	0.185168	0.18505	0.185063	0.1851	0.184968	0.18496	0.184843	0.185034	0.185033	0.185032	0.185035	0.185036	0.185036	0.185044	0.18505	0.185055	0.185031	0.184971	0.184966
0.224066	0.224114	0.224629	0.224025	0.22601	0.226426	0.22407	0.224327	0.224062	0.224034	0.224029	0.224023	0.224061	0.224074	0.224132	0.22403	0.227436	0.224007	0.224037	0.22403	0.224025	0.224071	0.224063	0.228647	0.224042	0.224042	0.224043	0.224041	0.224041	0.224069	0.22404	0.224039	0.224035	0.224042	0.224069	0.224064
0.243789	0.240377	0.2404	0.243261	0.240178	0.240831	0.243581	0.243728	0.243767	0.243257	0.243255	0.240186	0.243733	0.243829	0.244052	0.243255	0.246348	0.240183	0.243255	0.243249	0.243244	0.243578	0.243593	0.243734	0.243567	0.243264	0.243264	0.243565	0.243565	0.243564	0.243259	0.243257	0.243255	0.243567	0.243571	0.243575
0.229439	0.229441	0.229445	0.22946	0.229471	0.230104	0.229446	0.229442	0.22944	0.229453	0.229457	0.229466	0.229442	0.229441	0.229445	0.229455	0.24327	0.229474	0.229449	0.229449	0.229448	0.229449	0.22945	0.229451	0.229449	0.229449	0.229449	0.229449	0.229449	0.229449	0.22945	0.22945	0.229451	0.229449	0.229449	0.229448
0.197549	0.19759	0.197599	0.19755	0.197557	0.198097	0.197545	0.197547	0.197549	0.197553	0.197565	0.197574	0.197547	0.197551	0.197556	0.197562	0.226603	0.197586	0.197545	0.197553	0.197561	0.197545	0.197547	0.19755	0.197543	0.197543	0.197543	0.197543	0.197543	0.197543	0.197543	0.197543	0.197546	0.197543	0.197543	0.197543
0.162359	0.162373	0.162406	0.162298	0.162301	0.162763	0.162326	0.162333	0.162341	0.162312	0.162309	0.162306	0.162327	0.162338	0.162353	0.162312	0.20386	0.162306	0.162314	0.162309	0.162303	0.162324	0.162329	0.162334	0.162318	0.162317	0.162317	0.162319	0.16232	0.162321	0.162317	0.162315	0.162313	0.16232	0.162321	0.162323
0.128084	0.128104	0.128111	0.128012	0.128007	0.128357	0.12808	0.128082	0.128085	0.128075	0.128014	0.128011	0.128081	0.128085	0.12809	0.128016	0.176005	0.128008	0.128075	0.128072	0.128011	0.12808	0.128083	0.128086	0.128078	0.128078	0.128079	0.128077	0.128077	0.128077	0.128078	0.128078	0.128078	0.128077	0.128077	0.128077
0.103687	0.103794	0.103977	0.103438	0.103372	0.103476	0.103553	0.103586	0.10364	0.103466	0.103433	0.103402	0.10358	0.103642	0.103712	0.103454	0.146945	0.103373	0.103495	0.103484	0.103474	0.103522	0.103536	0.103551	0.103509	0.10351	0.103511	0.103508	0.103507	0.103507	0.103502	0.103501	0.1035	0.103505	0.103507	0.103508
0.0825812	0.082628	0.0827883	0.0824875	0.0824669	0.0826516	0.0825574	0.0825618	0.0825661	0.0825289	0.0825222	0.0825216	0.0825528	0.0825543	0.0825462	0.0825318	0.124414	0.0825182	0.0825344	0.082524	0.0825137	0.0825551	0.0825656	0.0825761	0.082544	0.0825439	0.0825438	0.0825441	0.0825441	0.0825441	0.082543	0.0825422	0.0825412	0.0825441	0.0825443	0.0825444
0.0752491	0.0749503	0.0748195	0.0751295	0.0751182	0.0754508	0.0751204	0.0752534	0.0751843	0.0750595	0.0752056	0.0751788	0.0750873	0.0751842	0.0750694	0.075075	0.11159	0.0751944	0.0750501	0.0749713	0.0749629	0.0750772	0.0752625	0.0755223	0.0750811	0.0750963	0.0751099	0.0750587	0.0750443	0.0750261	0.0751018	0.0751293	0.07516	0.0750553	0.0750368	0.0750045
0.0736694	0.0734563	0.0736596	0.07408	0.0742185	0.0745418	0.0739799	0.0737545	0.0736289	0.0741281	0.0741445	0.0742068	0.0739394	0.0736638	0.0735259	0.0741474	0.104808	0.0743343	0.0739574	0.07388	0.0738057	0.0741268	0.0742214	0.0743244	0.0740654	0.0740897	0.0741146	0.0740188	0.0739964	0.0739746	0.0740852	0.074119	0.0741524	0.0740146	0.07398	0.0739452
0.0769164	0.0767743	0.0766356	0.0771627	0.0772834	0.0775965	0.0769705	0.0768788	0.0767832	0.0771424	0.0772223	0.0772983	0.0769255	0.0767868	0.0766329	0.0771624	0.103052	0.0773533	0.077009	0.0769708	0.076934	0.0770899	0.0771324	0.0771765	0.0770711	0.0770924	0.0771143	0.0770301	0.0770104	0.0769912	0.0770943	0.0771298	0.0771648	0.0770222	0.0769855	0.0769484
0.083959	0.0838675	0.083766	0.0841106	0.0841742	0.0844552	0.0839944	0.0839342	0.0838687	0.0840999	0.0841453	0.0841862	0.0839656	0.083872	0.0837614	0.0841109	0.106034	0.0842131	0.084038	0.0840322	0.0840268	0.0840507	0.0840578	0.0840654	0.0840529	0.0840615	0.0840703	0.0840364	0.0840284	0.0840207	0.084066	0.084082	0.0840978	0.0840329	0.0840158	0.0839984
0.0913411	0.0913213	0.0912944	0.0913641	0.0913701	0.0916241	0.0913467	0.0913342	0.0913186	0.091364	0.0913696	0.0913736	0.0913401	0.0913176	0.0912854	0.0913658	0.114636	0.0913765	0.091355	0.0913545	0.0913539	0.0913563	0.0913569	0.0913576	0.0913561	0.0913567	0.0913573	0.091355	0.0913545	0.091354	0.0913577	0.0913588	0.0913598	0.0913552	0.0913538	0.0913523
0.0948884	0.0948933	0.0948984	0.0948076	0.094802	0.0950574	0.0948228	0.0948862	0.094887	0.0948146	0.0948087	0.094809	0.0948228	0.0948849	0.0948833	0.0948148	0.12611	0.0948094	0.0948148	0.0948121	0.0948059	0.0948234	0.0948262	0.0948292	0.094818	0.0948181	0.0948182	0.0948178	0.0948178	0.0948177	0.0948173	0.094817	0.0948167	0.094818	0.0948183	0.094821
0.0886749	0.0886739	0.0886729	0.088677	0.0886761	0.0889202	0.0886748	0.0886735	0.0886721	0.0886776	0.0886789	0.0886802	0.0886739	0.0886716	0.0886693	0.0886781	0.13569	0.0877945	0.0886753	0.0886746	0.0886739	0.0886768	0.0886776	0.0886785	0.0886766	0.0886771	0.0886776	0.0886756	0.0886751	0.0886747	0.0886772	0.0886781	0.088679	0.0886753	0.0886743	0.0886733
0.0790561	0.0790257	0.0790233	0.0790606	0.0790608	0.0792785	0.0790559	0.0790251	0.0790274	0.0790603	0.0790602	0.0790605	0.079057	0.0790281	0.0790282	0.0790601	0.147227	0.0790609	0.0790593	0.079058	0.0790567	0.0790567	0.0790587	0.0790611	0.0790612	0.0790615	0.0790617	0.0790607	0.0790605	0.0790602	0.0790611	0.0790613	0.0790615	0.0790606	0.0790604	0.0790543
0.0810649	0.0811044	0.0811489	0.0809986	0.0809686	0.0781147	0.0810538	0.0810851	0.081119	0.0809989	0.0809748	0.0778924	0.0810722	0.0811248	0.0822342	0.0809914	0.169571	0.077885	0.0810078	0.0809893	0.080972	0.0810487	0.0810714	0.0810956	0.0810288	0.0810293	0.0810299	0.0810278	0.0810273	0.0810269	0.0810219	0.0810188	0.0810158	0.0810286	0.0810321	0.0810358
0.0880708	0.0880704	0.0880462	0.0880577	0.0880529	0.0883089	0.0880631	0.0880691	0.0880752	0.0880462	0.0880405	0.088053	0.0880685	0.0880768	0.0880971	0.088072	0.19955	0.0880348	0.0880555	0.0880531	0.0880509	0.0880605	0.0880578	0.0880608	0.0880584	0.0880587	0.088059	0.0880578	0.0880575	0.0880518	0.0880573	0.0880573	0.0880574	0.0880519	0.0880519	0.088052
0.166897	0.167231	0.167197	0.166759	0.16678	0.167369	0.167061	0.166949	0.166989	0.166953	0.166696	0.166661	0.167093	0.167011	0.16709	0.166938	0.245196	0.166612	0.166988	0.166734	0.166725	0.167042	0.167087	0.166971	0.16701	0.167009	0.167007	0.167013	0.167014	0.167016	0.166999	0.166992	0.166985	0.167014	0.167022	0.167034
0.245546	0.245525	0.245504	0.245586	0.245603	0.246297	0.245575	0.245587	0.245599	0.245551	0.245539	0.245527	0.245593	0.245623	0.245655	0.245539	0.316023	0.245492	0.245542	0.24552	0.245498	0.245588	0.245612	0.245636	0.245564	0.245562	0.24556	0.245567	0.245568	0.24557	0.245555	0.245547	0.245539	0.245572	0.24558	0.245589
0.299591	0.299582	0.299572	0.299614	0.299628	0.300466	0.299604	0.299606	0.29961	0.299599	0.299597	0.299595	0.299609	0.299618	0.299625	0.299596	0.372184	0.299583	0.299596	0.299589	0.299583	0.299609	0.299615	0.299622	0.299601	0.299601	0.2996	0.299603	0.299604	0.299605	0.299599	0.299596	0.299593	0.299605	0.299608	0.299611
0.380102	0.380085	0.380072	0.380135	0.380155	0.381223	0.380117	0.380117	0.380114	0.380117	0.380116	0.380116	0.380122	0.380123	0.380127	0.380113	0.446968	0.380105	0.380114	0.38011	0.380106	0.380122	0.380125	0.380129	0.380116	0.380115	0.380115	0.380118	0.380119	0.380119	0.380114	0.380112	0.38011	0.380119	0.380122	0.380125
0.484136	0.484069	0.484009	0.484292	0.484379	0.485803	0.484204	0.484197	0.48419	0.484219	0.484227	0.484236	0.484217	0.484222	0.484228	0.484208	0.538554	0.484202	0.48421	0.48421	0.48421	0.484213	0.484215	0.484218	0.484212	0.484212	0.484212	0.484213	0.484213	0.484213	0.484211	0.484211	0.484211	0.484212	0.484213	0.484214
0.637195	0.637111	0.637035	0.63739	0.637498	0.639361	0.637282	0.637275	0.637269	0.637296	0.637304	0.637312	0.637299	0.637309	0.63732	0.637283	0.677891	0.637264	0.637298	0.637307	0.637318	0.637281	0.637275	0.637269	0.637291	0.637292	0.637293	0.637289	0.637289	0.637288	0.637293	0.637298	0.637302	0.637285	0.637281	0.637278
0.743756	0.743748	0.743741	0.743776	0.743789	0.745848	0.743765	0.743765	0.743766	0.743765	0.743764	0.743764	0.743768	0.743771	0.743774	0.743763	0.782317	0.743758	0.743765	0.743766	0.743766	0.743765	0.743764	0.743764	0.743765	0.743765	0.743765	0.743765	0.743765	0.743765	0.743765	0.743765	0.743765	0.743765	0.743765	0.743765
0.807177	0.807174	0.807172	0.807184	0.807187	0.809409	0.807181	0.807182	0.807184	0.807179	0.807177	0.807176	0.807183	0.807186	0.80719	0.807177	0.836954	0.807172	0.80718	0.80718	0.807179	0.80718	0.807181	0.807181	0.80718	0.80718	0.80718	0.80718	0.80718	0.80718	0.80718	0.807179	0.807179	0.80718	0.80718	0.807181
0.815147	0.81516	0.815172	0.815122	0.815109	0.817335	0.81514	0.815146	0.815152	0.815127	0.815121	0.815115	0.815144	0.815155	0.815167	0.815125	0.836835	0.815108	0.81513	0.815126	0.815122	0.815138	0.815142	0.815146	0.815134	0.815133	0.815133	0.815134	0.815135	0.815135	0.815131	0.81513	0.815128	0.815135	0.815137	0.815139
0.793418	0.793426	0.793435	0.793389	0.793376	0.795544	0.793404	0.793408	0.793412	0.793396	0.793393	0.793389	0.793406	0.793412	0.79342	0.793396	0.781172	0.793389	0.793398	0.793396	0.793393	0.793403	0.793405	0.793408	0.7934	0.7934	0.793399	0.793401	0.793401	0.793401	0.793399	0.793397	0.793396	0.793401	0.793403	0.793404
0.726887	0.726885	0.726883	0.727068	0.727069	0.729167	0.726887	0.726885	0.726884	0.727068	0.72707	0.726976	0.726885	0.726883	0.72688	0.727069	0.686477	0.726979	0.727069	0.727071	0.727073	0.726886	0.726884	0.726882	0.727066	0.727066	0.727066	0.726888	0.726888	0.726888	0.727067	0.727068	0.727069	0.726888	0.726887	0.726886
0.652445	0.65245	0.652439	0.652441	0.65244	0.654235	0.652443	0.652443	0.652443	0.652443	0.652443	0.652443	0.652443	0.652466	0.65247	0.652443	0.639979	0.652445	0.652439	0.652435	0.652432	0.652447	0.652451	0.652455	0.652443	0.652442	0.652442	0.652443	0.652444	0.652444	0.652441	0.652439	0.652437	0.652445	0.652447	0.652449
0.552059	0.552065	0.552115	0.552032	0.552024	0.553534	0.552042	0.552058	0.552059	0.552036	0.552033	0.55203	0.552057	0.552104	0.552107	0.552035	0.56634	0.552031	0.552036	0.552033	0.55203	0.552058	0.552059	0.552106	0.552039	0.552039	0.552038	0.55204	0.55204	0.55204	0.552037	0.552036	0.552034	0.552041	0.552042	0.552058
0.452713	0.453088	0.452631	0.453143	0.45314	0.454383	0.452716	0.453087	0.453088	0.453143	0.453141	0.453139	0.453086	0.45309	0.453093	0.453142	0.489897	0.453137	0.452728	0.452726	0.452724	0.452716	0.453086	0.453088	0.452729	0.452729	0.452729	0.452729	0.45273	0.45273	0.452728	0.452728	0.452727	0.45272	0.452717	0.452714
0.38297	0.382973	0.382978	0.382968	0.382965	0.384015	0.382969	0.38297	0.382972	0.382969	0.382967	0.38297	0.38297	0.382973	0.382978	0.382968	0.417043	0.38298	0.382958	0.382957	0.382955	0.382969	0.382985	0.382991	0.382963	0.382963	0.382963	0.382963	0.382963	0.382963	0.382959	0.382958	0.382958	0.382963	0.382964	0.382984
0.351489	0.351489	0.351577	0.35153	0.351542	0.352534	0.351491	0.351491	0.351492	0.35149	0.351489	0.35159	0.351492	0.351494	0.351496	0.351489	0.354986	0.351577	0.351489	0.351488	0.351487	0.351492	0.351493	0.351495	0.35149	0.35149	0.35149	0.35149	0.35149	0.35149	0.35149	0.35149	0.351489	0.351491	0.351491	0.351491
0.351581	0.351582	0.351582	0.351581	0.35158	0.352546	0.351581	0.351582	0.351582	0.35158	0.35158	0.35158	0.351582	0.351583	0.351584	0.35158	0.350738	0.351579	0.351581	0.351581	0.351581	0.351581	0.351581	0.351581	0.351581	0.351581	0.351581	0.351581	0.351581	0.35158	0.351581	0.351581	0.351582	0.351581	0.35158	0.35158
0.390626	0.390625	0.390624	0.390627	0.390628	0.391702	0.390627	0.390628	0.390628	0.390627	0.390625	0.390625	0.390628	0.390629	0.39063	0.390625	0.383733	0.390625	0.390626	0.390623	0.390622	0.390628	0.39063	0.390631	0.390627	0.390627	0.390627	0.390627	0.390627	0.390627	0.390627	0.390626	0.390625	0.390627	0.390628	0.390628
0.356275	0.356275	0.356275	0.356275	0.356274	0.357253	0.356275	0.356276	0.356276	0.356274	0.356273	0.356273	0.356276	0.356277	0.356278	0.356274	0.357099	0.356272	0.356274	0.356273	0.356272	0.356276	0.356277	0.356278	0.356275	0.356275	0.356275	0.356275	0.356274	0.356274	0.356274	0.356274	0.356274	0.356275	0.356275	0.356275
0.271539	0.27154	0.271541	0.271537	0.271536	0.272281	0.271539	0.271539	0.271539	0.271538	0.271537	0.271537	0.271539	0.27154	0.27154	0.271538	0.286209	0.271537	0.271538	0.271538	0.271538	0.271539	0.271539	0.271539	0.271538	0.271539	0.271539	0.271538	0.271538	0.271538	0.271538	0.271539	0.271539	0.271538	0.271538	0.271537
0.177191	0.177192	0.177193	0.177189	0.177188	0.177673	0.17719	0.17719	0.17719	0.17719	0.17719	0.177189	0.17719	0.17719	0.177187	0.17719	0.200976	0.17719	0.177191	0.177191	0.177189	0.177189	0.177188	0.177188	0.17719	0.17719	0.177191	0.17719	0.177189	0.177189	0.177191	0.177192	0.177193	0.177189	0.177188	0.177187
0.134818	0.134817	0.134817	0.134819	0.13482	0.135191	0.134818	0.134818	0.134817	0.134819	0.134819	0.13482	0.134818	0.134817	0.134815	0.134819	0.147404	0.134821	0.134819	0.134819	0.134819	0.134818	0.134818	0.134818	0.134819	0.134819	0.13482	0.134818	0.134818	0.134817	0.134819	0.13482	0.134821	0.134818	0.134817	0.134816
0.106676	0.10667	0.106669	0.10662	0.10662	0.106914	0.106619	0.106618	0.106617	0.10662	0.106621	0.106623	0.106617	0.106616	0.106614	0.106679	0.126172	0.106677	0.106619	0.106617	0.106617	0.106637	0.106679	0.106671	0.10662	0.10662	0.10662	0.106619	0.10668	0.106677	0.10662	0.10662	0.106621	0.106676	0.106631	0.106677
0.0949736	0.0949825	0.0949896	0.0949761	0.0949627	0.0952082	0.0949877	0.0949865	0.0949854	0.0949644	0.0949657	0.0949671	0.0949832	0.0949775	0.0949713	0.0949675	0.104998	0.0949762	0.0949888	0.0949889	0.0949887	0.0949883	0.0949879	0.0949873	0.0949889	0.0949893	0.0949898	0.094988	0.0949875	0.0949612	0.0949906	0.0949922	0.0949939	0.0949872	0.0949595	0.0949577
0.142147	0.14217	0.142195	0.142109	0.142097	0.142477	0.142118	0.142107	0.142096	0.142141	0.142153	0.142166	0.142102	0.142075	0.142047	0.142153	0.0959164	0.1422	0.142125	0.142123	0.14212	0.14213	0.142133	0.142136	0.142133	0.142137	0.142142	0.142124	0.14212	0.142116	0.142138	0.142146	0.142155	0.142122	0.142114	0.142106
0.126068	0.126085	0.126114	0.126334	0.126362	0.126745	0.12604	0.126008	0.125977	0.126366	0.126404	0.126443	0.126017	0.125962	0.125907	0.126386	0.102173	0.126499	0.126326	0.126336	0.12635	0.126065	0.126071	0.12608	0.126107	0.126144	0.126182	0.126037	0.126003	0.12597	0.126401	0.126472	0.126542	0.126002	0.125931	0.125859
0.128159	0.127782	0.127359	0.128796	0.129047	0.1297	0.128439	0.128349	0.128258	0.12861	0.128692	0.128771	0.128356	0.128182	0.127991	0.128656	0.157431	0.128902	0.128529	0.128546	0.128564	0.128496	0.12848	0.128465	0.128566	0.128618	0.128672	0.128463	0.128413	0.128364	0.128649	0.128766	0.128876	0.128395	0.128256	0.12811
0.308722	0.309081	0.309254	0.307611	0.306888	0.306942	0.308308	0.308411	0.308503	0.308072	0.307941	0.307801	0.308345	0.308462	0.308543	0.308033	0.32117	0.30766	0.307875	0.307523	0.30716	0.308539	0.308846	0.309133	0.308181	0.308161	0.308141	0.308215	0.30823	0.308245	0.308052	0.307902	0.307745	0.308329	0.308454	0.308568
0.523454	0.530155	0.526178	0.526566	0.516326	0.515577	0.528566	0.52892	0.529258	0.527816	0.527422	0.527015	0.528854	0.529451	0.53001	0.5276	0.534075	0.526336	0.527605	0.526944	0.526277	0.528897	0.529523	0.530133	0.528169	0.528102	0.528033	0.528295	0.528354	0.528411	0.527838	0.527474	0.527108	0.528554	0.528905	0.52925
0.726545	0.729859	0.732134	0.720309	0.716366	0.715244	0.724042	0.724747	0.725427	0.722563	0.721792	0.721237	0.724756	0.726088	0.727577	0.722039	0.737957	0.719391	0.722351	0.721263	0.720398	0.724489	0.72553	0.726547	0.723281	0.723159	0.723033	0.723512	0.723623	0.723729	0.722666	0.722016	0.721596	0.723958	0.724599	0.725234
0.886748	0.890631	0.894303	0.879982	0.875531	0.87399	0.883335	0.88421	0.885069	0.881393	0.880415	0.879412	0.884301	0.886069	0.887773	0.880712	0.899546	0.877121	0.881263	0.879944	0.878592	0.883778	0.885069	0.886309	0.882312	0.882159	0.882001	0.882673	0.882811	0.882945	0.881612	0.880807	0.879931	0.883215	0.88401	0.884733
0.985238	0.989498	0.992086	0.974124	0.968672	0.965576	0.986304	0.98721	0.988084	0.984397	0.983402	0.982381	0.987356	0.98918	0.990914	0.983588	1.00073	0.979862	0.984172	0.977674	0.976246	0.986869	0.988198	0.989513	0.985312	0.985139	0.98496	0.985642	0.9858	0.985952	0.984514	0.983665	0.97768	0.986216	0.987065	0.987917
1.02151	1.02547	1.02894	1.01241	1.00729	1.00496	1.01779	1.01862	1.01941	1.01603	1.01509	1.01412	1.01875	1.0204	1.02193	1.01524	1.03656	1.01162	1.01576	1.01441	1.01305	1.01839	1.01965	1.02089	1.01685	1.01667	1.01648	1.0172	1.01737	1.01752	1.01608	1.01524	1.01439	1.01776	1.01859	1.0194
0.991101	0.994199	0.996699	0.983282	0.978565	0.976267	0.987915	0.988541	0.989133	0.986549	0.985821	0.985065	0.988567	0.989703	0.990698	0.985972	1.0124	0.983146	0.986254	0.985102	0.983899	0.988468	0.989505	0.990497	0.987131	0.986952	0.986767	0.987483	0.987643	0.987798	0.986533	0.985821	0.985084	0.987949	0.988628	0.989288
0.914594	0.916192	0.917168	0.909599	0.90653	0.90602	0.912581	0.912924	0.913238	0.911825	0.911394	0.910934	0.912766	0.913188	0.913432	0.911578	0.941147	0.910026	0.911462	0.910577	0.909646	0.913083	0.913814	0.914489	0.912076	0.911912	0.911742	0.912367	0.912512	0.912652	0.911713	0.911179	0.910625	0.912717	0.913166	0.913607
0.822556	0.821625	0.820398	0.823921	0.824558	0.827315	0.823233	0.823245	0.823242	0.823163	0.823104	0.823029	0.822999	0.822743	0.822366	0.823254	0.842706	0.823226	0.822964	0.822709	0.822428	0.823485	0.823706	0.823895	0.823096	0.823022	0.822945	0.823235	0.823301	0.823364	0.823103	0.823023	0.822928	0.823295	0.823367	0.823421
0.742851	0.73789	0.732762	0.752867	0.755965	0.76158	0.747439	0.747475	0.747508	0.747392	0.747349	0.747421	0.747651	0.747849	0.750937	0.74724	0.762642	0.746954	0.748008	0.751799	0.751883	0.746869	0.746313	0.745772	0.747592	0.747665	0.748029	0.747297	0.747189	0.74707	0.747936	0.749063	0.752165	0.746869	0.746323	0.745764
0.71039	0.703052	0.696313	0.720963	0.726316	0.733203	0.716262	0.716393	0.716521	0.716009	0.715889	0.715771	0.71671	0.717316	0.717985	0.715683	0.717238	0.714881	0.716893	0.716874	0.717675	0.715399	0.714644	0.713906	0.716344	0.716516	0.716699	0.716001	0.715836	0.715694	0.716832	0.717524	0.717468	0.715425	0.714691	0.713963
0.724226	0.717071	0.709692	0.73782	0.744128	0.752305	0.731379	0.731699	0.732027	0.73077	0.730473	0.730183	0.732341	0.733684	0.735177	0.730111	0.732654	0.728137	0.732028	0.732939	0.733881	0.730226	0.729374	0.728517	0.731388	0.731612	0.731843	0.730938	0.730734	0.730537	0.73191	0.732738	0.733558	0.730236	0.729401	0.728586
0.793853	0.785575	0.777262	0.809648	0.817142	0.826837	0.80221	0.802777	0.803365	0.801299	0.80071	0.800267	0.803795	0.806026	0.808556	0.80021	0.809672	0.797528	0.802509	0.803349	0.804182	0.801274	0.800543	0.800074	0.802025	0.802281	0.802538	0.801639	0.801471	0.801357	0.802401	0.803128	0.803915	0.801137	0.800408	0.799885
0.915304	0.90558	0.895752	0.934331	0.943295	0.954911	0.925667	0.926649	0.927639	0.923721	0.922767	0.921826	0.928246	0.931802	0.935603	0.921928	0.938546	0.916684	0.925427	0.926107	0.926843	0.924324	0.923892	0.923542	0.925212	0.925475	0.925751	0.92471	0.924475	0.92425	0.925276	0.9259	0.926571	0.924143	0.923631	0.923179
1.08377	1.07244	1.06099	1.10597	1.11641	1.13003	1.09595	1.09721	1.09847	1.09344	1.09219	1.09095	1.09918	1.10359	1.10828	1.09116	1.11232	1.08422	1.09545	1.09607	1.09676	1.09442	1.09402	1.0937	1.09529	1.09557	1.09585	1.09478	1.09454	1.09432	1.09524	1.09583	1.09646	1.09419	1.09374	1.09333
1.27918	1.26593	1.25256	1.30515	1.31739	1.3334	1.29348	1.29503	1.29657	1.29038	1.28883	1.28728	1.29735	1.30265	1.30824	1.28763	1.31015	1.27908	1.29284	1.29358	1.2944	1.29159	1.29109	1.29068	1.29263	1.29292	1.29324	1.29207	1.29181	1.29156	1.29257	1.29326	1.29399	1.29134	1.29079	1.2903
1.47834	1.46288	1.44727	1.50865	1.52294	1.54155	1.49503	1.49678	1.49853	1.49151	1.48975	1.48798	1.49933	1.50528	1.51157	1.48845	1.50874	1.47891	1.49452	1.4956	1.49677	1.49266	1.49189	1.49123	1.49408	1.49446	1.49486	1.49338	1.49305	1.49273	1.49425	1.49529	1.49636	1.49234	1.49147	1.49065
1.66811	1.65065	1.63272	1.70191	1.71791	1.73871	1.68656	1.68838	1.6902	1.68297	1.6812	1.67946	1.69086	1.69704	1.70364	1.68005	1.69373	1.67114	1.68656	1.68826	1.69009	1.68362	1.68242	1.68129	1.68567	1.68616	1.68666	1.68475	1.68432	1.68391	1.68634	1.688	1.68969	1.68324	1.68183	1.68048

## Sheet: Adductor Brevis
Adductor Brevis Origin AP +3.333 mm	Adductor Brevis Origin AP +6.667 mm	Adductor Brevis Origin AP +10 mm	Adductor Brevis Origin AP -3.333 mm	Adductor Brevis Origin AP -6.667 mm	Adductor Brevis Origin AP -10 mm	Adductor Brevis Origin CC +3.333 mm	Adductor Brevis Origin CC +6.667 mm	Adductor Brevis Origin CC +10 mm	Adductor Brevis Origin CC -3.333 mm	Adductor Brevis Origin CC -6.667 mm	Adductor Brevis Origin CC -10 mm	Adductor Brevis Origin LM +3.333 mm	Adductor Brevis Origin LM +6.667 mm	Adductor Brevis Origin LM +10 mm	Adductor Brevis Origin LM -3.333 mm	Adductor Brevis Origin LM -6.667 mm	Adductor Brevis Origin LM -10 mm	Adductor Brevis Insertion AP +3.333 mm	Adductor Brevis Insertion AP +6.667 mm	Adductor Brevis Insertion AP +10 mm	Adductor Brevis Insertion AP -3.333 mm	Adductor Brevis Insertion AP -6.667 mm	Adductor Brevis Insertion AP -10 mm	Adductor Brevis Insertion CC +3.333 mm	Adductor Brevis Insertion CC +6.667 mm	Adductor Brevis Insertion CC +10 mm	Adductor Brevis Insertion CC -3.333 mm	Adductor Brevis Insertion CC -6.667 mm	Adductor Brevis Insertion CC -10 mm	Adductor Brevis Insertion LM +3.333 mm	Adductor Brevis Insertion LM +6.667 mm	Adductor Brevis Insertion LM +10 mm	Adductor Brevis Insertion LM -3.333 mm	Adductor Brevis Insertion LM -6.667 mm	Adductor Brevis Insertion LM -10 mm
0.555694	0.555696	0.554091	0.556161	0.556157	0.55616	0.555693	0.555695	0.555697	0.55569	0.55616	0.55616	0.555693	0.555694	0.555695	0.555691	0.55569	0.55569	0.555688	0.556153	0.556147	0.555696	0.5557	0.555703	0.555692	0.555692	0.555691	0.555692	0.555692	0.555692	0.555691	0.555691	0.555691	0.555692	0.555693	0.555693
1.2566	1.25659	1.25656	1.2566	1.25659	1.25659	1.2566	1.25656	1.25656	1.25659	1.25659	1.25659	1.2566	1.25659	1.25656	1.25659	1.25659	1.25659	1.2566	1.25659	1.25656	1.2566	1.25659	1.25659	1.2566	1.2566	1.2566	1.2566	1.2566	1.2566	1.2566	1.2566	1.2566	1.2566	1.2566	1.2566
1.86065	1.8605	1.86012	1.86006	1.85975	1.85843	1.86093	1.86107	1.8599	1.85989	1.85942	1.85967	1.86089	1.86103	1.86111	1.86001	1.85973	1.85942	1.85994	1.85836	1.85879	1.86067	1.85994	1.85937	1.85985	1.85978	1.85933	1.86064	1.861	1.86135	1.85984	1.85944	1.85905	1.86062	1.86102	1.8614
2.00717	2.0058	2.00421	2.01058	2.01132	2.01182	2.00764	2.00694	2.00624	2.00888	2.01061	2.01102	2.0079	2.0074	2.00684	2.00879	2.01034	2.01066	2.01099	2.01207	2.01287	2.00666	2.00469	2.00239	2.0079	2.00741	2.00689	2.0088	2.00922	2.00961	2.00799	2.00766	2.00732	2.00862	2.00893	2.00922
1.50444	1.50393	1.50387	1.50564	1.5068	1.50832	1.50481	1.50463	1.50452	1.50498	1.50517	1.50517	1.50496	1.50491	1.50491	1.50482	1.50482	1.50482	1.5058	1.50712	1.50873	1.50427	1.50395	1.50379	1.50498	1.50501	1.50503	1.50494	1.50478	1.50476	1.50504	1.50512	1.50497	1.5049	1.50469	1.50462
1.19897	1.19897	1.19897	1.19897	1.19898	1.19898	1.19897	1.19897	1.19897	1.19897	1.19897	1.19897	1.19897	1.19897	1.19897	1.19897	1.19897	1.19897	1.19897	1.19898	1.19896	1.19898	1.19895	1.19895	1.19897	1.19897	1.19897	1.19897	1.19897	1.19897	1.19897	1.19897	1.19897	1.19897	1.19897	1.19897
1.42771	1.42771	1.42772	1.42757	1.42757	1.42757	1.42757	1.42757	1.42757	1.42757	1.42757	1.42757	1.42757	1.42757	1.42757	1.42757	1.42757	1.42757	1.42758	1.42758	1.42758	1.42757	1.42757	1.42771	1.42757	1.42757	1.42757	1.42757	1.42757	1.42757	1.42757	1.42757	1.42757	1.42757	1.42757	1.42757
1.62964	1.62964	1.62964	1.62965	1.62965	1.62965	1.62965	1.62965	1.62965	1.62965	1.62964	1.62964	1.62965	1.62965	1.62965	1.62964	1.62964	1.62968	1.62965	1.62965	1.62965	1.62964	1.62968	1.62968	1.62965	1.62965	1.62965	1.62965	1.62965	1.62964	1.62965	1.62965	1.62965	1.62965	1.62965	1.62964
1.7429	1.7429	1.7429	1.7429	1.7429	1.7429	1.74294	1.7429	1.74289	1.7429	1.74291	1.74297	1.74294	1.7429	1.74288	1.7429	1.74297	1.74297	1.7429	1.74288	1.74288	1.74297	1.74302	1.74303	1.7429	1.7429	1.74294	1.7429	1.7429	1.7429	1.7429	1.74294	1.74294	1.7429	1.7429	1.74291
1.87267	1.87267	1.87267	1.87267	1.87267	1.87267	1.87267	1.87267	1.87267	1.87267	1.87267	1.87267	1.87267	1.87267	1.87267	1.87267	1.87267	1.87266	1.87267	1.87267	1.87303	1.87267	1.87268	1.87267	1.87267	1.87267	1.87267	1.87267	1.87267	1.87267	1.87267	1.87267	1.87267	1.87267	1.87267	1.87267
2.16071	2.16071	2.16071	2.16071	2.16071	2.16071	2.16071	2.16071	2.16071	2.16071	2.16071	2.16071	2.16071	2.16071	2.16071	2.16071	2.16071	2.16071	2.16071	2.16071	2.16071	2.16071	2.16071	2.16029	2.16071	2.16071	2.16071	2.16071	2.16071	2.16071	2.16071	2.16071	2.16071	2.16071	2.16071	2.16071
2.51644	2.51644	2.51644	2.51644	2.51644	2.51644	2.51644	2.51644	2.51645	2.51644	2.51644	2.51644	2.51644	2.51645	2.51645	2.51644	2.51644	2.51644	2.51644	2.51645	2.51645	2.51644	2.51644	2.51644	2.51644	2.51644	2.51644	2.51644	2.51644	2.51644	2.51644	2.51644	2.51644	2.51644	2.51644	2.51644
2.69559	2.69559	2.69559	2.6956	2.6956	2.6956	2.6956	2.6956	2.6956	2.69559	2.69559	2.69559	2.6956	2.6956	2.6956	2.69559	2.69559	2.6956	2.6956	2.6956	2.6956	2.69559	2.69559	2.69559	2.69559	2.69559	2.69559	2.69559	2.69559	2.69559	2.6956	2.6956	2.6956	2.69559	2.69559	2.69559
2.7946	2.7946	2.7946	2.7946	2.7946	2.79461	2.7946	2.7946	2.7946	2.7946	2.7946	2.7946	2.7946	2.7946	2.7946	2.7946	2.7946	2.7946	2.7946	2.79466	2.79466	2.79461	2.79461	2.79461	2.7946	2.7946	2.7946	2.7946	2.7946	2.7946	2.7946	2.7946	2.7946	2.7946	2.7946	2.79461
2.80427	2.80426	2.80427	2.80426	2.80426	2.80427	2.80427	2.80427	2.80427	2.80427	2.80427	2.80427	2.80427	2.80427	2.80427	2.80427	2.80427	2.80427	2.80427	2.80426	2.80426	2.80427	2.80427	2.80412	2.80427	2.80427	2.80427	2.80427	2.80427	2.80427	2.80427	2.80427	2.80427	2.80427	2.80427	2.80427
2.85116	2.85121	2.8512	2.85116	2.85116	2.85116	2.85121	2.85121	2.85121	2.85116	2.85116	2.85116	2.85121	2.85121	2.85121	2.85116	2.85116	2.85116	2.85121	2.85098	2.85103	2.85116	2.85116	2.85116	2.85116	2.85121	2.85121	2.85116	2.85116	2.85116	2.85121	2.85121	2.85121	2.85116	2.85116	2.85116
2.86713	2.86712	2.86712	2.86713	2.86714	2.86716	2.86713	2.86713	2.86714	2.86713	2.86713	2.86713	2.86713	2.86714	2.86714	2.86713	2.86712	2.8671	2.86713	2.86716	2.8648	2.8671	2.86487	2.86484	2.86713	2.86713	2.86713	2.86713	2.86713	2.86713	2.86713	2.86713	2.86713	2.86713	2.86713	2.86713
2.81076	2.81076	2.81076	2.81076	2.81076	2.81076	2.81076	2.81076	2.81076	2.81076	2.81076	2.81076	2.81076	2.81076	2.81076	2.81076	2.81076	2.81076	2.81076	2.81076	2.81078	2.81076	2.81076	2.81076	2.81076	2.81076	2.81076	2.81076	2.81076	2.81076	2.81076	2.81076	2.81076	2.81076	2.81076	2.81076
2.64447	2.64447	2.64447	2.64447	2.64447	2.64447	2.64447	2.64447	2.64447	2.64447	2.64447	2.64447	2.64447	2.64447	2.64448	2.64447	2.64447	2.64447	2.64447	2.64447	2.64447	2.64447	2.64447	2.64447	2.64447	2.64447	2.64447	2.64447	2.64447	2.64447	2.64447	2.64447	2.64447	2.64447	2.64447	2.64447
2.45284	2.45287	2.45286	2.45284	2.45284	2.45284	2.45284	2.45284	2.45284	2.45284	2.45287	2.45287	2.45284	2.45284	2.45287	2.45287	2.45287	2.45286	2.45284	2.45287	2.45287	2.45284	2.45287	2.45287	2.45284	2.45284	2.45284	2.45284	2.45284	2.45284	2.45284	2.45284	2.45284	2.45284	2.45284	2.45284
2.3556	2.35563	2.35563	2.35561	2.35561	2.35561	2.35561	2.35561	2.35561	2.35563	2.35563	2.35563	2.35561	2.35561	2.35561	2.35563	2.35563	2.35563	2.35561	2.35561	2.35561	2.3556	2.35561	2.35561	2.35561	2.35561	2.35561	2.35561	2.3556	2.35563	2.35561	2.35561	2.35561	2.35561	2.35563	2.35563
2.28813	2.28814	2.28814	2.28814	2.28814	2.28813	2.28814	2.28813	2.28813	2.28813	2.28813	2.28814	2.28814	2.28813	2.28813	2.28813	2.28814	2.28814	2.28814	2.28814	2.28813	2.28813	2.28814	2.28813	2.28813	2.28813	2.28814	2.28814	2.28814	2.28813	2.28813	2.28814	2.28814	2.28814	2.28814	2.28814
2.1801	2.18012	2.18012	2.1801	2.1801	2.1801	2.1801	2.18012	2.1801	2.1801	2.1801	2.1801	2.1801	2.1801	2.1801	2.1801	2.1801	2.18012	2.1801	2.1801	2.1801	2.1801	2.18011	2.18011	2.1801	2.1801	2.1801	2.1801	2.1801	2.1801	2.1801	2.18013	2.1801	2.18011	2.1801	2.1801
2.1122	2.11216	2.11064	2.11219	2.1122	2.11207	2.11217	2.11219	2.11216	2.11225	2.1122	2.11219	2.11216	2.11219	2.11216	2.11224	2.11219	2.11239	2.11225	2.11224	2.11225	2.11228	2.11225	2.11224	2.11225	2.11216	2.11216	2.11225	2.11225	2.11225	2.11228	2.11216	2.11216	2.11225	2.11225	2.11225
2.07239	2.07237	2.07237	2.07238	2.07237	2.07237	2.07238	2.07238	2.07237	2.07237	2.07238	2.07238	2.07238	2.07238	2.07237	2.07238	2.07238	2.07237	2.07238	2.07237	2.07237	2.07238	2.07238	2.07238	2.07238	2.07238	2.07238	2.07238	2.07237	2.07237	2.07238	2.07238	2.07238	2.07237	2.07238	2.07238
1.99608	1.99608	1.99608	1.99608	1.99607	1.99608	1.99608	1.99608	1.99608	1.99608	1.99608	1.99608	1.99608	1.99608	1.99608	1.99608	1.99608	1.99608	1.99608	1.99608	1.99607	1.99608	1.99608	1.99608	1.99608	1.99608	1.99608	1.99608	1.99608	1.99608	1.99608	1.99607	1.99608	1.99608	1.99608	1.99608
1.96938	1.96936	1.96939	1.9693	1.96928	1.96937	1.96932	1.96932	1.96928	1.96938	1.96936	1.96935	1.96932	1.96932	1.96928	1.96938	1.96936	1.96935	1.96937	1.96937	1.96936	1.96932	1.96926	1.96921	1.96929	1.9693	1.9693	1.9693	1.9693	1.9693	1.9693	1.9693	1.96931	1.9693	1.9693	1.9693
1.92399	1.92404	1.92403	1.924	1.92398	1.92397	1.92404	1.92401	1.924	1.92399	1.92398	1.92398	1.92405	1.92401	1.924	1.92399	1.92399	1.92398	1.92402	1.92401	1.92402	1.92398	1.92398	1.92395	1.92398	1.92398	1.92398	1.92398	1.92398	1.92398	1.92399	1.924	1.92399	1.92398	1.92401	1.924
1.8917	1.8917	1.8917	1.89166	1.89171	1.89137	1.8917	1.89126	1.89138	1.89171	1.89171	1.89171	1.8917	1.89126	1.89138	1.89171	1.89171	1.89172	1.89166	1.89134	1.89133	1.89171	1.89171	1.89171	1.89171	1.89171	1.89171	1.89171	1.89171	1.89171	1.8917	1.89171	1.89171	1.89171	1.89166	1.89171
1.85307	1.85307	1.85309	1.85308	1.85308	1.85308	1.85308	1.85308	1.85308	1.85307	1.85307	1.85307	1.85308	1.85308	1.85308	1.85307	1.85307	1.85307	1.85307	1.85309	1.85307	1.85308	1.85308	1.85307	1.85307	1.85307	1.85307	1.85307	1.85307	1.85307	1.85307	1.85307	1.85307	1.85307	1.85308	1.85309
1.87724	1.8772	1.87732	1.877	1.87699	1.87754	1.87708	1.87706	1.87686	1.87713	1.87716	1.87717	1.8771	1.87709	1.87687	1.87711	1.87712	1.87713	1.87727	1.8773	1.87576	1.87759	1.87671	1.87663	1.87712	1.87714	1.87716	1.87709	1.87707	1.87706	1.87719	1.87724	1.87742	1.87704	1.87706	1.87697
1.92057	1.92055	1.92054	1.91997	1.91981	1.91966	1.91874	1.91997	1.91988	1.92065	1.92041	1.92048	1.91875	1.92007	1.91874	1.92064	1.92056	1.92049	1.91875	1.91865	1.91873	1.92045	1.92043	1.92036	1.91875	1.91875	1.91875	1.9205	1.92049	1.92047	1.91875	1.91875	1.91875	1.92048	1.9205	1.92042
1.96029	1.96029	1.96029	1.9603	1.9603	1.9603	1.9603	1.9603	1.96029	1.96029	1.96041	1.96041	1.96029	1.9603	1.96029	1.96029	1.96041	1.96041	1.9603	1.9603	1.9603	1.96029	1.96029	1.96042	1.96029	1.96029	1.96029	1.96029	1.96029	1.96029	1.96029	1.96029	1.96029	1.96029	1.96029	1.96041
1.99558	1.99558	1.99558	1.99558	1.99558	1.99558	1.99558	1.99558	1.99558	1.99558	1.99558	1.99558	1.99558	1.99558	1.99558	1.99558	1.99558	1.99559	1.99558	1.99558	1.99558	1.99558	1.99628	1.99558	1.99558	1.99558	1.99558	1.99558	1.99558	1.99558	1.99558	1.99558	1.99558	1.99558	1.99558	1.99558
2.03025	2.03025	2.03025	2.03025	2.03025	2.03025	2.03025	2.03025	2.03026	2.03025	2.03025	2.03018	2.03025	2.03025	2.03025	2.03025	2.03025	2.03017	2.03025	2.03025	2.03025	2.03025	2.03025	2.03025	2.03025	2.03025	2.03025	2.03025	2.03025	2.03025	2.03025	2.03025	2.03025	2.03025	2.03025	2.03025
2.08675	2.08675	2.08675	2.08675	2.08675	2.08675	2.08675	2.08675	2.08675	2.08675	2.08675	2.08675	2.08675	2.08675	2.08675	2.08675	2.08675	2.08675	2.08675	2.08675	2.0867	2.08675	2.08675	2.08678	2.08675	2.08675	2.08675	2.08675	2.08675	2.08675	2.08675	2.08675	2.08675	2.08675	2.08675	2.08675
2.12722	2.12722	2.12725	2.12723	2.12723	2.12722	2.12721	2.12725	2.12724	2.1272	2.12723	2.12724	2.12722	2.12725	2.12724	2.1272	2.12722	2.12729	2.12723	2.12726	2.12726	2.12721	2.12721	2.12728	2.12722	2.12722	2.12721	2.12723	2.12723	2.12722	2.12722	2.12723	2.12725	2.12723	2.12721	2.1272
2.19208	2.19208	2.19208	2.19206	2.19206	2.19207	2.19208	2.19208	2.19208	2.19206	2.19206	2.19206	2.19208	2.19208	2.192	2.19206	2.19206	2.19211	2.19207	2.19211	2.19212	2.19208	2.19207	2.19208	2.19206	2.19206	2.19206	2.19208	2.19208	2.19208	2.19206	2.19206	2.19207	2.19208	2.19208	2.19208
2.26528	2.26528	2.2653	2.26528	2.26524	2.26525	2.26528	2.26531	2.26531	2.26528	2.2654	2.26536	2.26528	2.26531	2.26509	2.26528	2.26536	2.26536	2.26524	2.26525	2.26538	2.2653	2.26526	2.26526	2.26528	2.26528	2.26528	2.26528	2.26528	2.26528	2.26528	2.26528	2.26525	2.26528	2.26528	2.26523
2.3616	2.36152	2.36155	2.36163	2.3616	2.36152	2.3658	2.36159	2.36162	2.36165	2.36324	2.36176	2.36552	2.36159	2.3616	2.36181	2.36167	2.36175	2.36159	2.36162	2.3616	2.36164	2.36161	2.36159	2.36168	2.3656	2.36159	2.36174	2.36175	2.36176	2.36158	2.36553	2.36538	2.36172	2.36174	2.36174
2.47064	2.47064	2.47064	2.47064	2.47066	2.47065	2.47064	2.47083	2.47083	2.47064	2.47244	2.4706	2.47064	2.47083	2.47085	2.47064	2.4706	2.4706	2.47077	2.47092	2.47095	2.4706	2.4706	2.4706	2.47064	2.47064	2.47082	2.47064	2.47064	2.47064	2.47064	2.47078	2.47078	2.47064	2.4706	2.4706
2.61606	2.61605	2.61605	2.61609	2.61609	2.61609	2.61607	2.61607	2.61606	2.61607	2.61609	2.61609	2.61607	2.61606	2.61605	2.61608	2.61611	2.61613	2.61604	2.61603	2.61604	2.61605	2.61606	2.61606	2.61607	2.61607	2.61605	2.61608	2.61609	2.61613	2.61605	2.61604	2.61604	2.61612	2.61614	2.61604
2.85428	2.85428	2.85426	2.85427	2.85427	2.85426	2.85427	2.85426	2.85427	2.8543	2.85427	2.85426	2.85427	2.85426	2.85427	2.85427	2.85428	2.85425	2.85429	2.85427	2.85425	2.8543	2.85432	2.85429	2.85428	2.85428	2.85428	2.85427	2.85427	2.8543	2.85428	2.85426	2.85427	2.85427	2.85428	2.85426
3.04932	3.04932	3.04932	3.04932	3.04932	3.04932	3.04932	3.04932	3.04932	3.04932	3.04932	3.04932	3.04932	3.04932	3.04932	3.04932	3.04932	3.04932	3.04932	3.04932	3.04935	3.04932	3.04932	3.04932	3.04932	3.04932	3.04932	3.04932	3.04932	3.04932	3.04932	3.04932	3.04932	3.04932	3.04932	3.04932
3.19254	3.19254	3.19254	3.19254	3.19253	3.19253	3.19254	3.19253	3.19254	3.19254	3.19254	3.19254	3.19254	3.19254	3.19254	3.19254	3.19254	3.19254	3.19253	3.19254	3.19255	3.19254	3.19254	3.19255	3.19254	3.19253	3.19253	3.19254	3.19254	3.19254	3.19253	3.19253	3.19253	3.19254	3.19254	3.19254
3.33373	3.33373	3.33373	3.33373	3.33373	3.33373	3.33373	3.33373	3.33373	3.33373	3.33373	3.33373	3.33373	3.33373	3.33374	3.33373	3.33373	3.33373	3.33373	3.33374	3.33374	3.33373	3.33373	3.33373	3.33373	3.33373	3.33373	3.33373	3.33373	3.33373	3.33373	3.33373	3.33373	3.33373	3.33373	3.33373
3.4448	3.4448	3.4448	3.4448	3.4448	3.4448	3.4448	3.4448	3.4448	3.4448	3.4448	3.4448	3.4448	3.4448	3.4448	3.4448	3.4448	3.4448	3.4448	3.4448	3.4448	3.4448	3.4448	3.4448	3.4448	3.4448	3.4448	3.4448	3.4448	3.4448	3.4448	3.4448	3.4448	3.4448	3.4448	3.4448
3.54231	3.54231	3.54231	3.54231	3.54231	3.54231	3.54231	3.54231	3.54231	3.54231	3.54231	3.54231	3.54231	3.54231	3.54231	3.54231	3.54231	3.54231	3.54231	3.54231	3.54231	3.54231	3.54231	3.54231	3.54231	3.54231	3.54231	3.54231	3.54231	3.54231	3.54231	3.54231	3.54231	3.54231	3.54231	3.54231
3.61987	3.61988	3.61988	3.61987	3.61987	3.61987	3.61987	3.61987	3.61987	3.61987	3.61987	3.61987	3.61987	3.61988	3.61988	3.61987	3.61987	3.61987	3.61988	3.61988	3.61988	3.61987	3.61987	3.61987	3.61987	3.61987	3.61987	3.61987	3.61987	3.61987	3.61987	3.61988	3.61988	3.61987	3.61987	3.61987
3.70691	3.70692	3.70692	3.70691	3.70691	3.70691	3.70691	3.70691	3.70692	3.70691	3.70691	3.70691	3.70692	3.70692	3.70692	3.70691	3.70691	3.70691	3.70692	3.70686	3.70686	3.70691	3.70691	3.70691	3.70691	3.70691	3.70691	3.70691	3.70691	3.70691	3.70691	3.70691	3.70692	3.70691	3.70691	3.70691
3.75599	3.756	3.75599	3.75599	3.75599	3.75599	3.75599	3.75599	3.75599	3.75599	3.75599	3.75599	3.75599	3.75599	3.75599	3.75599	3.75599	3.75599	3.756	3.756	3.756	3.75599	3.75599	3.75599	3.75599	3.75599	3.75599	3.75599	3.75599	3.75599	3.75599	3.756	3.756	3.75599	3.75599	3.75599
3.74684	3.74684	3.74683	3.74683	3.74683	3.74683	3.74683	3.74683	3.74683	3.74684	3.74683	3.74683	3.74683	3.74683	3.74683	3.74684	3.74683	3.74683	3.74683	3.74683	3.74683	3.74683	3.74683	3.74684	3.74683	3.74684	3.74683	3.74683	3.74683	3.74683	3.74683	3.74684	3.74683	3.74683	3.74683	3.74683
3.74475	3.74474	3.74472	3.74434	3.74433	3.74433	3.74434	3.74433	3.74433	3.74476	3.74474	3.74474	3.74432	3.74435	3.74433	3.74476	3.74475	3.74475	3.74474	3.74471	3.74468	3.74478	3.74433	3.74433	3.74477	3.74477	3.74477	3.74477	3.74477	3.74477	3.74476	3.74476	3.74474	3.74436	3.74433	3.74478
3.7238	3.72381	3.72376	3.72381	3.7238	3.7238	3.72381	3.72385	3.72386	3.7238	3.72379	3.72374	3.72381	3.72381	3.72382	3.72374	3.72372	3.72372	3.72379	3.72373	3.72373	3.72382	3.72381	3.72385	3.7238	3.7238	3.7238	3.7238	3.7238	3.72374	3.7238	3.7238	3.7238	3.7238	3.72381	3.7238
3.71528	3.71527	3.71527	3.71528	3.71528	3.71528	3.71528	3.71528	3.71528	3.71528	3.71528	3.71527	3.71528	3.71528	3.71528	3.71528	3.71528	3.71527	3.71528	3.71528	3.71528	3.71528	3.71528	3.71527	3.71528	3.71528	3.71528	3.71528	3.71528	3.71528	3.71528	3.71528	3.71528	3.71528	3.71528	3.71528
3.71201	3.71178	3.71178	3.71177	3.71178	3.71178	3.71178	3.71178	3.71178	3.71201	3.71178	3.71178	3.71201	3.71178	3.71178	3.71177	3.71178	3.712	3.71201	3.71201	3.71199	3.71177	3.71178	3.71177	3.71201	3.71201	3.71201	3.71177	3.71177	3.71177	3.71201	3.71201	3.712	3.71177	3.71177	3.71201
3.7334	3.7334	3.7334	3.7334	3.7334	3.7334	3.7334	3.7334	3.7334	3.7334	3.7334	3.7334	3.7334	3.7334	3.7334	3.7334	3.7334	3.7334	3.7334	3.7334	3.7334	3.7334	3.7334	3.7334	3.7334	3.7334	3.7334	3.7334	3.7334	3.7334	3.7334	3.7334	3.7334	3.7334	3.7334	3.7334
3.72596	3.72515	3.72515	3.72593	3.72593	3.72516	3.72596	3.72508	3.72509	3.72594	3.72592	3.72586	3.72509	3.72509	3.72544	3.72593	3.72586	3.72586	3.72596	3.72515	3.72508	3.72594	3.72593	3.72591	3.72595	3.72595	3.72596	3.72595	3.72594	3.72594	3.72596	3.72515	3.72508	3.72594	3.72593	3.72592
3.73697	3.73697	3.73679	3.73695	3.73695	3.73693	3.73696	3.73696	3.73694	3.73698	3.73698	3.73698	3.73697	3.73696	3.73701	3.73697	3.73697	3.73689	3.73693	3.7369	3.73687	3.737	3.73703	3.73697	3.73696	3.73696	3.73695	3.73698	3.73698	3.73698	3.73695	3.73694	3.73692	3.73698	3.737	3.73701
3.8062	3.80621	3.8062	3.80621	3.8062	3.80665	3.8062	3.8062	3.80681	3.8062	3.80657	3.80665	3.80621	3.80621	3.8067	3.80855	3.80672	3.80694	3.8062	3.8062	3.80721	3.8062	3.8073	3.8062	3.80621	3.80638	3.8062	3.8062	3.8062	3.8062	3.80621	3.8062	3.8071	3.8062	3.8062	3.8066
3.88319	3.88318	3.88318	3.88316	3.88318	3.88317	3.88319	3.88317	3.88316	3.88319	3.88318	3.88318	3.88316	3.88319	3.88319	3.88316	3.88318	3.88316	3.88317	3.88315	3.8832	3.88319	3.88319	3.8832	3.88319	3.88319	3.88317	3.88319	3.88319	3.88318	3.88317	3.88317	3.88316	3.88319	3.88319	3.88319
3.85973	3.85973	3.85973	3.85974	3.85973	3.85973	3.85974	3.85974	3.85974	3.85974	3.85973	3.85973	3.85974	3.85974	3.85974	3.85974	3.85973	3.85973	3.85974	3.85974	3.85974	3.85973	3.85974	3.85973	3.85973	3.85973	3.85973	3.85973	3.85973	3.85973	3.85974	3.85974	3.85974	3.85973	3.85973	3.85973
3.63977	3.63977	3.63977	3.63977	3.63977	3.63977	3.63977	3.63977	3.63977	3.63977	3.63977	3.63977	3.63977	3.63977	3.63977	3.63977	3.63977	3.63977	3.63977	3.63977	3.63977	3.63977	3.63977	3.63977	3.63977	3.63977	3.63977	3.63977	3.63977	3.63977	3.63977	3.63977	3.63977	3.63977	3.63977	3.63977
3.22263	3.22263	3.22263	3.22263	3.22263	3.22263	3.22263	3.22263	3.22263	3.22263	3.22263	3.22263	3.22263	3.22263	3.22263	3.22263	3.22263	3.22263	3.22263	3.22263	3.22263	3.22263	3.22263	3.22263	3.22263	3.22263	3.22263	3.22263	3.22263	3.22263	3.22263	3.22263	3.22263	3.22263	3.22263	3.22263
2.624	2.624	2.624	2.624	2.624	2.624	2.624	2.624	2.624	2.624	2.624	2.624	2.624	2.624	2.62402	2.624	2.624	2.624	2.624	2.624	2.624	2.624	2.624	2.624	2.624	2.624	2.624	2.624	2.624	2.624	2.624	2.624	2.624	2.624	2.624	2.624
1.98056	1.9812	1.98053	1.98007	1.98006	1.98008	1.98007	1.98007	1.98007	1.98118	1.98117	1.98117	1.98117	1.98118	1.98055	1.98007	1.98007	1.98006	1.98058	1.98005	1.98119	1.98117	1.98116	1.98043	1.98007	1.98007	1.98007	1.98117	1.98055	1.98056	1.98007	1.98006	1.98058	1.98056	1.98055	1.98118
1.44421	1.44421	1.44433	1.44421	1.44418	1.44419	1.44421	1.44421	1.44421	1.44421	1.44421	1.44421	1.44421	1.44421	1.44421	1.44421	1.44421	1.44421	1.4442	1.4442	1.44421	1.4442	1.44425	1.44425	1.44421	1.44421	1.44421	1.44421	1.44421	1.44421	1.44421	1.44421	1.4442	1.44421	1.44422	1.4442
1.14123	1.14377	1.14538	1.13341	1.12875	1.12519	1.13686	1.13567	1.13439	1.13899	1.1399	1.14011	1.13893	1.13996	1.14094	1.1369	1.13591	1.13495	1.13272	1.12754	1.12423	1.14233	1.14586	1.14844	1.1374	1.13686	1.13629	1.13838	1.13883	1.13924	1.13603	1.13431	1.13261	1.13949	1.14119	1.14285
1.55435	1.55897	1.5646	1.53908	1.53558	1.53385	1.544	1.54208	1.54031	1.54611	1.54795	1.54812	1.54852	1.55072	1.55081	1.54199	1.53998	1.54146	1.53736	1.53395	1.53379	1.55083	1.55823	1.5616	1.54352	1.5429	1.54226	1.54645	1.54695	1.54766	1.54202	1.54007	1.53817	1.54827	1.55032	1.55243
1.65387	1.65395	1.65735	1.65384	1.65384	1.65384	1.65385	1.65385	1.65385	1.65386	1.65386	1.65386	1.65386	1.65387	1.65388	1.65385	1.65385	1.65384	1.65385	1.65385	1.65384	1.65386	1.65387	1.65389	1.65385	1.65385	1.65385	1.65385	1.65385	1.65385	1.65385	1.65385	1.65385	1.65386	1.65386	1.65386
1.80964	1.80966	1.80967	1.80963	1.80963	1.80962	1.80965	1.80965	1.80963	1.80965	1.80964	1.80963	1.80966	1.80963	1.80964	1.80964	1.80963	1.80965	1.80967	1.80964	1.80964	1.80965	1.80963	1.80963	1.80964	1.80964	1.80964	1.80965	1.80966	1.80965	1.80965	1.80965	1.80963	1.80965	1.80965	1.80965
0.833798	0.833807	0.833823	0.83379	0.833789	0.833789	0.833794	0.833795	0.833812	0.833792	0.833791	0.833791	0.833795	0.833798	0.833801	0.833791	0.83379	0.83379	0.83379	0.83379	0.83379	0.833813	0.833817	0.833821	0.833793	0.833792	0.833793	0.833793	0.833793	0.833793	0.833792	0.833793	0.833792	0.833793	0.833793	0.833794
0.843919	0.845216	0.843401	0.844104	0.844269	0.84426	0.843962	0.844097	0.843967	0.843971	0.843983	0.843985	0.844014	0.843913	0.843823	0.844105	0.84411	0.844127	0.843994	0.844158	0.844196	0.843902	0.843889	0.843799	0.843966	0.843965	0.843965	0.843967	0.843968	0.843969	0.843967	0.843968	0.84411	0.843965	0.843965	0.843965
0.847567	0.847584	0.847568	0.847513	0.847532	0.847538	0.84753	0.847528	0.847532	0.847546	0.84754	0.84754	0.847527	0.847529	0.847543	0.847543	0.847541	0.847546	0.84755	0.847538	0.84757	0.847536	0.847482	0.847461	0.847527	0.847527	0.847527	0.847527	0.847529	0.847528	0.847551	0.84755	0.84752	0.847528	0.847528	0.847529
0.801151	0.801709	0.802727	0.800976	0.800998	0.801011	0.80103	0.800973	0.80098	0.801019	0.801013	0.801013	0.801039	0.801066	0.801119	0.800958	0.800958	0.800961	0.801011	0.800999	0.800945	0.800975	0.800985	0.801004	0.801024	0.801024	0.801025	0.801023	0.801023	0.80096	0.801023	0.801022	0.801021	0.801025	0.800964	0.800965
0.70389	0.704566	0.7046	0.700945	0.699527	0.698718	0.702673	0.702725	0.702754	0.702577	0.702518	0.702537	0.702932	0.703274	0.703647	0.702293	0.701997	0.70172	0.702712	0.702603	0.702322	0.702336	0.701896	0.701363	0.702576	0.702543	0.702507	0.702634	0.702661	0.702685	0.702623	0.70261	0.702592	0.702634	0.702631	0.702621
0.572765	0.571592	0.570031	0.573745	0.573437	0.572545	0.573787	0.574009	0.574214	0.573291	0.573018	0.573045	0.573654	0.57378	0.573905	0.573418	0.573295	0.573173	0.572339	0.570966	0.569442	0.574536	0.575296	0.575801	0.573409	0.573269	0.573123	0.57367	0.573792	0.573909	0.573307	0.573089	0.572872	0.573744	0.573961	0.574176
0.435029	0.433058	0.430838	0.43801	0.438902	0.43931	0.43713	0.437482	0.43781	0.436353	0.435929	0.435961	0.436889	0.437033	0.437176	0.436603	0.436462	0.436323	0.434951	0.433082	0.431227	0.438416	0.439909	0.441201	0.436607	0.436464	0.436315	0.436879	0.437008	0.437131	0.436458	0.436197	0.435941	0.436992	0.437265	0.437541
0.408769	0.407648	0.406446	0.410694	0.411464	0.41208	0.410235	0.410621	0.410979	0.409361	0.408877	0.408922	0.410062	0.410318	0.410569	0.40953	0.409263	0.408992	0.410129	0.410396	0.410591	0.409413	0.40901	0.408559	0.409753	0.409704	0.409648	0.409839	0.409878	0.409914	0.409845	0.409856	0.409865	0.409798	0.409768	0.40973
0.399379	0.398207	0.397001	0.401551	0.402523	0.4034	0.400926	0.401304	0.40165	0.400065	0.399582	0.399638	0.400762	0.401014	0.401255	0.400226	0.399948	0.399666	0.400896	0.401157	0.401272	0.399976	0.399338	0.398588	0.400482	0.400462	0.400436	0.40051	0.40052	0.400526	0.400597	0.400653	0.400699	0.400457	0.400373	0.400278
0.373762	0.373125	0.372455	0.374911	0.375362	0.37579	0.374495	0.37459	0.37468	0.374202	0.374018	0.374118	0.374391	0.374385	0.374379	0.374329	0.374279	0.374168	0.374816	0.374985	0.37491	0.373664	0.372975	0.371867	0.374274	0.374196	0.374106	0.374414	0.374474	0.374549	0.374397	0.374422	0.37443	0.374315	0.37426	0.374201
0.325296	0.324959	0.324577	0.325885	0.326089	0.325511	0.325515	0.325529	0.325489	0.32552	0.325554	0.325655	0.325459	0.325396	0.325278	0.325608	0.32572	0.32576	0.325725	0.325554	0.324939	0.32516	0.324546	0.324047	0.325458	0.325367	0.325269	0.325616	0.325685	0.325747	0.325534	0.325516	0.325492	0.325538	0.325603	0.325561
0.25464	0.254823	0.254936	0.254058	0.253547	0.25307	0.254361	0.254338	0.254308	0.254386	0.254394	0.254457	0.25434	0.254285	0.254221	0.254424	0.254461	0.254482	0.253772	0.252951	0.251971	0.254787	0.254962	0.254921	0.254319	0.254247	0.25417	0.254447	0.254503	0.254556	0.254316	0.25425	0.254181	0.254436	0.254488	0.254534
0.186829	0.187105	0.187462	0.18645	0.186328	0.186242	0.18667	0.186721	0.186776	0.186575	0.186531	0.186531	0.186662	0.186711	0.186768	0.186578	0.186542	0.18651	0.186419	0.186269	0.18616	0.186869	0.187169	0.187513	0.186618	0.186618	0.186617	0.186619	0.18662	0.18662	0.186612	0.186603	0.186594	0.18663	0.18664	0.18665
0.184988	0.184869	0.184878	0.18505	0.185042	0.185035	0.185036	0.184982	0.184984	0.185033	0.18503	0.185031	0.185036	0.184981	0.184983	0.185033	0.185031	0.18503	0.185029	0.185024	0.185044	0.184984	0.184989	0.184876	0.185034	0.185034	0.185034	0.185034	0.185034	0.185034	0.185034	0.185034	0.185034	0.185035	0.185035	0.185035
0.224056	0.224052	0.224057	0.224037	0.224035	0.225972	0.22407	0.224068	0.22406	0.224041	0.22404	0.22404	0.224043	0.224072	0.22407	0.224041	0.22404	0.224039	0.22404	0.224035	0.224033	0.224071	0.224061	0.22427	0.224042	0.224042	0.224043	0.224041	0.224041	0.224041	0.224042	0.224042	0.224043	0.224041	0.224041	0.224041
0.243679	0.243728	0.240328	0.243262	0.243262	0.243261	0.243568	0.243571	0.243692	0.243261	0.243259	0.243259	0.243568	0.243571	0.243575	0.243564	0.24326	0.243258	0.243258	0.243254	0.24325	0.243569	0.243572	0.243692	0.243566	0.243567	0.243568	0.243565	0.243565	0.243565	0.243567	0.243567	0.243568	0.243566	0.243565	0.243565
0.229446	0.229442	0.229439	0.229452	0.229455	0.229457	0.229448	0.229447	0.229445	0.22945	0.229451	0.229451	0.229448	0.229447	0.229446	0.22945	0.229451	0.229451	0.229448	0.229448	0.229447	0.22945	0.229451	0.229452	0.229449	0.229449	0.229449	0.229449	0.229449	0.229449	0.229449	0.229449	0.229449	0.229449	0.229449	0.229449
0.197546	0.197549	0.197588	0.19754	0.197538	0.197538	0.197544	0.197546	0.197548	0.197542	0.19754	0.19754	0.197544	0.197545	0.197547	0.197542	0.197541	0.19754	0.197541	0.197539	0.197537	0.197545	0.197547	0.19755	0.197543	0.197544	0.197544	0.197543	0.197542	0.197542	0.197543	0.197544	0.197544	0.197543	0.197542	0.197542
0.162338	0.162359	0.162374	0.162307	0.162298	0.16229	0.162322	0.162326	0.16233	0.162315	0.162312	0.162313	0.16232	0.162321	0.162323	0.162318	0.162317	0.162316	0.162314	0.162309	0.162304	0.162324	0.162329	0.162334	0.162319	0.162319	0.162319	0.162319	0.162319	0.162318	0.162319	0.162319	0.162319	0.162319	0.162319	0.162318
0.12808	0.128083	0.128087	0.128075	0.128012	0.128009	0.128079	0.12808	0.128082	0.128076	0.128075	0.128016	0.128078	0.128079	0.12808	0.128077	0.128076	0.128075	0.128075	0.128072	0.128011	0.12808	0.128083	0.128086	0.128078	0.128079	0.128079	0.128077	0.128076	0.128076	0.128078	0.128079	0.12808	0.128077	0.128076	0.128075
0.103545	0.10366	0.103702	0.103478	0.103462	0.103442	0.103534	0.103559	0.103569	0.10349	0.103476	0.103475	0.103522	0.103538	0.103555	0.103495	0.103487	0.103479	0.1035	0.103492	0.103486	0.103517	0.103528	0.103539	0.103511	0.103515	0.103519	0.103505	0.103502	0.1035	0.103514	0.103518	0.103523	0.103505	0.103501	0.103497
0.0825726	0.0825936	0.0826324	0.0825164	0.0824834	0.0824782	0.0825553	0.0825647	0.0825755	0.0825328	0.0825243	0.0825242	0.0825469	0.0825501	0.0825534	0.0825409	0.0825381	0.0825354	0.0825384	0.0825331	0.0825281	0.0825495	0.0825555	0.0825735	0.082545	0.0825463	0.0825476	0.0825428	0.0825417	0.0825408	0.0825458	0.0825474	0.0825489	0.0825428	0.0825413	0.0825398
0.0753881	0.0753955	0.0752446	0.0750611	0.0750164	0.0750446	0.0750366	0.0751712	0.0753649	0.0750926	0.0750467	0.0750462	0.0750557	0.0750544	0.0750268	0.0750748	0.0750856	0.0750958	0.0750652	0.0751101	0.0751282	0.0750712	0.0750569	0.0750541	0.0750807	0.0750866	0.075093	0.0750697	0.0750584	0.0750534	0.0750819	0.0750839	0.0750898	0.0750688	0.0750552	0.0750476
0.0741029	0.0738786	0.0738589	0.0740126	0.0739072	0.0738899	0.0740362	0.0740375	0.0740401	0.074042	0.074047	0.0740471	0.0740295	0.074018	0.0740047	0.0740505	0.0740582	0.0740649	0.0740019	0.0739628	0.0739274	0.074079	0.0741191	0.0741629	0.0740551	0.0740714	0.0740886	0.0740246	0.0740104	0.0739968	0.0740605	0.0740792	0.0740976	0.074022	0.0740044	0.0739843
0.0770756	0.0771026	0.0771219	0.0770285	0.0770084	0.0769955	0.0770392	0.0770288	0.0770167	0.0770549	0.0770605	0.0770603	0.0770369	0.0770234	0.0770081	0.0770591	0.0770683	0.0770764	0.0770275	0.077007	0.0769869	0.0770697	0.0770915	0.0771137	0.0770608	0.0770736	0.077087	0.0770371	0.0770261	0.0770156	0.0770642	0.0770785	0.0770925	0.0770352	0.0770203	0.0770053
0.0840541	0.0840649	0.0840772	0.0840369	0.0840303	0.0840248	0.0840404	0.0840363	0.0840309	0.0840457	0.0840471	0.0840466	0.0840395	0.0840343	0.0840279	0.0840474	0.0840503	0.0840527	0.0840346	0.0840259	0.0840176	0.0840532	0.0840632	0.0840736	0.0840495	0.0840555	0.0840619	0.0840385	0.0840335	0.0840288	0.0840512	0.0840581	0.0840649	0.0840376	0.0840309	0.0840241
0.0913563	0.0913575	0.0913592	0.0913551	0.0913548	0.0913548	0.091355	0.0913546	0.0913539	0.0913555	0.0913555	0.0913553	0.091355	0.0913544	0.0913536	0.0913556	0.0913557	0.0913558	0.0913517	0.0913482	0.091345	0.0913591	0.0913632	0.0913676	0.0913568	0.0913585	0.0913602	0.091354	0.0913527	0.0913515	0.0913575	0.0913594	0.0913614	0.0913537	0.0913519	0.0913501
0.0948246	0.0948897	0.0948935	0.0948134	0.0948109	0.0948058	0.0948223	0.0948243	0.0948883	0.0948157	0.094814	0.0948138	0.0948187	0.094822	0.0948229	0.0948169	0.0948161	0.0948154	0.0948141	0.0948107	0.0948078	0.0948239	0.0948276	0.0948316	0.094819	0.0948203	0.0948218	0.0948166	0.0948155	0.0948145	0.0948196	0.0948213	0.0948229	0.0948164	0.0948149	0.0948133
0.0886765	0.0886769	0.0886773	0.0886757	0.0886754	0.0886749	0.0886752	0.0886746	0.088674	0.0886765	0.0886772	0.0886773	0.0886753	0.0886745	0.0886738	0.0886766	0.0886772	0.0886777	0.0886745	0.0886732	0.0886718	0.0886774	0.0886789	0.0886805	0.0886768	0.0886777	0.0886787	0.0886751	0.0886743	0.0886735	0.0886771	0.0886781	0.0886791	0.088675	0.0886739	0.0886728
0.0790565	0.0790585	0.0790283	0.0790595	0.0790583	0.0790572	0.0790575	0.079028	0.0790317	0.0790589	0.0790573	0.0790572	0.0790566	0.0790589	0.0790293	0.0790593	0.0790581	0.0790572	0.0790575	0.0790545	0.0790518	0.0790584	0.0790624	0.079067	0.0790621	0.0790635	0.0790651	0.0790595	0.0790584	0.0790574	0.0790627	0.0790644	0.0790601	0.0790595	0.0790579	0.0790564
0.0810457	0.0810654	0.0810866	0.0810103	0.0809945	0.0809798	0.0810547	0.0810821	0.0811114	0.0810052	0.0809829	0.0809806	0.0810467	0.0810683	0.0810924	0.0810103	0.0809947	0.0809808	0.0810048	0.080984	0.0809647	0.0810517	0.0810781	0.0811066	0.081034	0.0810409	0.0810484	0.0810215	0.0810159	0.0810107	0.0810377	0.0810458	0.0810539	0.0810219	0.0810142	0.0810067
0.0880816	0.0880684	0.0880524	0.088058	0.0880554	0.088055	0.0880645	0.0880706	0.0880775	0.0880469	0.0880594	0.0880572	0.0880635	0.0880696	0.0880726	0.0880472	0.0880581	0.0880536	0.0880552	0.0880526	0.0880502	0.0880609	0.0880586	0.088062	0.0880592	0.0880604	0.0880618	0.0880513	0.0880502	0.0880492	0.0880599	0.0880613	0.0880626	0.0880571	0.0880503	0.0880489
0.167045	0.166889	0.167248	0.166988	0.166756	0.166766	0.167061	0.167108	0.166984	0.166968	0.16693	0.166932	0.167046	0.167083	0.167123	0.166979	0.16695	0.166922	0.166994	0.166746	0.166743	0.167037	0.167077	0.166956	0.16701	0.167008	0.167006	0.167013	0.167014	0.167015	0.167014	0.167013	0.167012	0.167014	0.167015	0.167015
0.245563	0.24556	0.245555	0.245563	0.245559	0.245552	0.245589	0.24561	0.245632	0.245544	0.245521	0.245524	0.245585	0.245606	0.245627	0.245547	0.245529	0.245513	0.245534	0.245503	0.245473	0.245598	0.24563	0.245663	0.245559	0.245553	0.245546	0.245571	0.245576	0.245581	0.245562	0.245557	0.245552	0.245571	0.245575	0.24558
0.29958	0.29956	0.299543	0.299625	0.29965	0.299677	0.299609	0.299614	0.29962	0.299597	0.29959	0.299591	0.299612	0.299623	0.299634	0.299593	0.299585	0.299575	0.299587	0.299571	0.299556	0.299619	0.299635	0.299653	0.299599	0.299596	0.299592	0.299605	0.299608	0.299611	0.2996	0.299598	0.299595	0.299606	0.299608	0.299611
0.380082	0.38005	0.380019	0.380156	0.380199	0.380246	0.38012	0.380122	0.380123	0.380116	0.380113	0.380115	0.380127	0.380136	0.380146	0.380109	0.380101	0.380093	0.380106	0.380094	0.380083	0.38013	0.380141	0.380153	0.380113	0.380109	0.380105	0.380121	0.380125	0.380128	0.380114	0.38011	0.380107	0.380121	0.380125	0.380129
0.484161	0.484107	0.484052	0.484259	0.484302	0.484339	0.484221	0.484228	0.484235	0.484205	0.484196	0.4842	0.484229	0.484245	0.484263	0.484198	0.484183	0.484169	0.484203	0.484191	0.484179	0.484223	0.484233	0.484242	0.484203	0.484192	0.484181	0.484222	0.484231	0.48424	0.484203	0.484193	0.484184	0.484223	0.484233	0.484242
0.637228	0.637163	0.637096	0.637347	0.637398	0.637444	0.637309	0.637325	0.63734	0.637276	0.637258	0.637261	0.637317	0.637344	0.637373	0.637266	0.637243	0.637221	0.637302	0.637313	0.637322	0.637279	0.637267	0.637254	0.637282	0.637272	0.637262	0.637299	0.637307	0.637315	0.637283	0.637273	0.637264	0.637301	0.63731	0.637319
0.74373	0.743698	0.743669	0.743803	0.743843	0.743886	0.743776	0.743787	0.743797	0.743757	0.743747	0.743746	0.743781	0.743799	0.743819	0.74375	0.743737	0.743725	0.743771	0.743777	0.743784	0.74376	0.743755	0.74375	0.743766	0.743767	0.743768	0.743764	0.743763	0.743763	0.743767	0.743768	0.743769	0.743766	0.743765	0.743764
0.807171	0.807162	0.807155	0.80719	0.8072	0.807212	0.807187	0.807194	0.807201	0.807175	0.807169	0.807168	0.807188	0.807197	0.807207	0.807173	0.807167	0.807161	0.807179	0.807179	0.807179	0.807181	0.807182	0.807183	0.807181	0.807181	0.807181	0.80718	0.807179	0.807179	0.807181	0.807181	0.807182	0.80718	0.80718	0.80718
0.815143	0.815152	0.815161	0.815125	0.815115	0.815106	0.815142	0.815149	0.815157	0.815127	0.815121	0.81512	0.815139	0.815146	0.815153	0.815129	0.815125	0.815121	0.815127	0.815121	0.815115	0.815141	0.815147	0.815154	0.815134	0.815134	0.815134	0.815134	0.815134	0.815134	0.815134	0.815134	0.815134	0.815134	0.815135	0.815135
0.793405	0.793413	0.793415	0.793395	0.79339	0.793386	0.793409	0.793418	0.793428	0.793393	0.793387	0.793386	0.793407	0.793416	0.793426	0.793394	0.793389	0.793385	0.793394	0.793387	0.793381	0.793407	0.793419	0.793424	0.793401	0.793402	0.793403	0.7934	0.793399	0.793399	0.793401	0.793402	0.793402	0.7934	0.7934	0.7934
0.726887	0.726885	0.726883	0.727068	0.727069	0.727071	0.726888	0.726888	0.726889	0.727067	0.727067	0.727068	0.726888	0.726889	0.72689	0.727067	0.727067	0.726972	0.727068	0.727068	0.727069	0.726887	0.726886	0.726886	0.726888	0.726887	0.726887	0.727067	0.727067	0.727068	0.726888	0.726887	0.726887	0.727067	0.727067	0.727068
0.652442	0.652442	0.652441	0.652443	0.652444	0.652444	0.652445	0.652448	0.65245	0.652441	0.65244	0.65244	0.652445	0.652448	0.652451	0.652441	0.65244	0.652439	0.652436	0.652428	0.652421	0.652451	0.652459	0.652467	0.652443	0.652443	0.652443	0.652443	0.652443	0.652443	0.652443	0.652442	0.652442	0.652444	0.652444	0.652444
0.552057	0.552058	0.552061	0.552036	0.552033	0.55203	0.552042	0.552059	0.55206	0.552037	0.552034	0.552034	0.552042	0.552058	0.552059	0.552037	0.552036	0.552034	0.552035	0.55203	0.552026	0.552059	0.552061	0.552109	0.552039	0.552039	0.552039	0.552039	0.552039	0.552039	0.552039	0.552039	0.552039	0.55204	0.55204	0.55204
0.452719	0.452715	0.452711	0.453144	0.453143	0.453142	0.452716	0.453086	0.453088	0.453143	0.453142	0.453142	0.452716	0.453086	0.453087	0.452728	0.453142	0.453141	0.452727	0.452725	0.452722	0.452716	0.453087	0.453089	0.45272	0.452719	0.452717	0.452729	0.452729	0.452729	0.45272	0.452719	0.452718	0.45273	0.45273	0.45273
0.382969	0.38297	0.382971	0.38297	0.382968	0.382967	0.382969	0.382971	0.382972	0.38297	0.382968	0.382968	0.382965	0.38297	0.382971	0.382958	0.382969	0.382968	0.382958	0.382956	0.382955	0.382965	0.382985	0.382987	0.382963	0.382964	0.382964	0.382963	0.382963	0.382959	0.382963	0.382963	0.382964	0.382963	0.382963	0.382963
0.35149	0.351489	0.351489	0.351491	0.351529	0.351529	0.351492	0.351493	0.351495	0.351489	0.351488	0.351488	0.351492	0.351493	0.351495	0.351489	0.351488	0.351577	0.351488	0.351487	0.351485	0.351492	0.351495	0.351497	0.351491	0.351491	0.351491	0.35149	0.35149	0.351489	0.351491	0.351491	0.351491	0.35149	0.35149	0.35149
0.351581	0.351582	0.351582	0.35158	0.35158	0.351579	0.351581	0.351582	0.351583	0.35158	0.35158	0.35158	0.351581	0.351582	0.351582	0.35158	0.35158	0.35158	0.351581	0.351581	0.351581	0.351581	0.351581	0.351581	0.351581	0.351581	0.351581	0.351581	0.351581	0.35158	0.351581	0.351581	0.351581	0.351581	0.351581	0.35158
0.390627	0.390625	0.390625	0.390627	0.390627	0.390628	0.390628	0.390628	0.390629	0.390627	0.390626	0.390626	0.390628	0.390628	0.390629	0.390626	0.390626	0.390624	0.390625	0.390622	0.390621	0.390629	0.39063	0.390632	0.390627	0.390627	0.390628	0.390627	0.390627	0.390627	0.390627	0.390627	0.390627	0.390627	0.390627	0.390627
0.356275	0.356275	0.356275	0.356275	0.356275	0.356275	0.356275	0.356276	0.356277	0.356274	0.356273	0.356273	0.356275	0.356276	0.356277	0.356274	0.356274	0.356273	0.356273	0.356272	0.356271	0.356276	0.356277	0.356278	0.356275	0.356275	0.356275	0.356274	0.356274	0.356274	0.356275	0.356275	0.356275	0.356275	0.356274	0.356274
0.271539	0.271539	0.27154	0.271538	0.271537	0.271537	0.271539	0.27154	0.271541	0.271538	0.271537	0.271537	0.271539	0.27154	0.27154	0.271538	0.271537	0.271537	0.271538	0.271537	0.271536	0.271539	0.27154	0.271541	0.271539	0.271539	0.271539	0.271538	0.271538	0.271537	0.271539	0.271539	0.271539	0.271538	0.271538	0.271538
0.17719	0.177191	0.177192	0.177189	0.177189	0.177188	0.17719	0.177191	0.177192	0.177189	0.177189	0.177189	0.17719	0.177191	0.177192	0.177189	0.177189	0.177189	0.17719	0.177191	0.177188	0.177189	0.177188	0.177188	0.17719	0.177191	0.177192	0.177189	0.177188	0.177188	0.177191	0.177191	0.177192	0.177189	0.177188	0.177188
0.134818	0.134817	0.134816	0.134819	0.13482	0.134821	0.134818	0.134817	0.134817	0.134819	0.134819	0.134819	0.134818	0.134818	0.134817	0.134818	0.134819	0.134819	0.134819	0.13482	0.13482	0.134818	0.134817	0.134816	0.13482	0.134821	0.134822	0.134817	0.134816	0.134815	0.13482	0.134821	0.134823	0.134817	0.134816	0.134814
0.106617	0.106667	0.106663	0.106622	0.106625	0.106628	0.106618	0.106617	0.106616	0.10662	0.106621	0.106621	0.106618	0.106618	0.106617	0.10662	0.10662	0.106621	0.106619	0.10662	0.106621	0.106631	0.106672	0.106658	0.106621	0.106623	0.106625	0.106617	0.106616	0.106614	0.106621	0.106623	0.106625	0.106678	0.106672	0.106668
0.0949743	0.094962	0.0949522	0.094981	0.0950017	0.0950097	0.0949676	0.0949503	0.0949331	0.094977	0.0949949	0.0949949	0.094971	0.0949544	0.0949361	0.095	0.0950127	0.0950243	0.0950004	0.0950161	0.095033	0.0949466	0.0949341	0.0949227	0.0950007	0.0950161	0.0950324	0.0949724	0.0949594	0.0949471	0.0950041	0.0950209	0.0950376	0.0949705	0.0949537	0.0949368
0.142084	0.142041	0.142001	0.142179	0.14223	0.142284	0.142092	0.142061	0.142031	0.142158	0.142193	0.142184	0.142104	0.142082	0.142059	0.142146	0.142165	0.142184	0.142146	0.14217	0.142195	0.142104	0.142085	0.142068	0.142155	0.142187	0.14222	0.142097	0.142069	0.142043	0.142157	0.142187	0.142217	0.142097	0.142066	0.142035
0.126114	0.126159	0.126207	0.126299	0.126272	0.126248	0.126036	0.126006	0.125977	0.126356	0.12639	0.126382	0.126035	0.126001	0.125965	0.126357	0.126389	0.12642	0.126302	0.126284	0.126269	0.126097	0.126129	0.126166	0.12611	0.126154	0.126199	0.126028	0.125989	0.125952	0.126107	0.126143	0.126178	0.126032	0.125994	0.125954
0.128555	0.128641	0.128724	0.128454	0.128401	0.12836	0.128528	0.128541	0.128554	0.128502	0.128489	0.12849	0.128518	0.12852	0.128522	0.128513	0.12851	0.128508	0.128431	0.128357	0.128296	0.12861	0.128714	0.128803	0.128519	0.128522	0.128526	0.128512	0.128508	0.128505	0.12851	0.128504	0.128498	0.12852	0.128525	0.12853
0.308348	0.308528	0.308747	0.308076	0.307983	0.307911	0.308258	0.308316	0.308377	0.308155	0.308109	0.308108	0.308237	0.308276	0.30832	0.30817	0.308143	0.308118	0.308043	0.307907	0.307791	0.308385	0.308592	0.308818	0.308197	0.308191	0.308186	0.308207	0.308212	0.308216	0.308175	0.30815	0.308127	0.308228	0.308256	0.308286
0.525443	0.521541	0.52105	0.528124	0.528055	0.527018	0.528305	0.528378	0.528457	0.528179	0.528126	0.52812	0.528287	0.528348	0.528416	0.528187	0.528146	0.528109	0.528129	0.528048	0.527987	0.528365	0.528527	0.52872	0.528235	0.528236	0.528238	0.528233	0.528233	0.528232	0.528219	0.528205	0.528191	0.528252	0.528271	0.528291
0.723421	0.723259	0.723508	0.72361	0.723232	0.723606	0.723402	0.72341	0.72342	0.723389	0.723384	0.723385	0.723397	0.723399	0.723627	0.723394	0.723393	0.723393	0.723387	0.723603	0.723602	0.723405	0.723421	0.723446	0.723393	0.723392	0.72339	0.723396	0.723398	0.723399	0.723392	0.72339	0.723388	0.723397	0.723399	0.723402
0.882499	0.882395	0.882352	0.882465	0.88423	0.884217	0.882526	0.882528	0.882531	0.882453	0.882453	0.882452	0.882457	0.882461	0.882466	0.882523	0.882502	0.8825	0.882525	0.88251	0.882508	0.882456	0.88246	0.882478	0.882455	0.882455	0.882455	0.882524	0.882524	0.882524	0.882455	0.882455	0.882455	0.882525	0.882525	0.882524
0.97887	0.980384	0.980371	0.985517	0.978842	0.978836	0.985489	0.985506	0.985528	0.985468	0.985462	0.985461	0.985488	0.985505	0.985527	0.985466	0.985459	0.985455	0.985468	0.985467	0.985457	0.985492	0.985522	0.985572	0.985477	0.985479	0.98548	0.985474	0.985473	0.985472	0.985475	0.985475	0.985474	0.985477	0.985479	0.98548
1.01692	1.01686	1.01701	1.01715	1.01723	1.01735	1.01702	1.01702	1.01704	1.01703	1.01703	1.01703	1.01704	1.01705	1.01707	1.01702	1.01702	1.017	1.01703	1.01704	1.01709	1.01703	1.01705	1.01707	1.01703	1.01703	1.01704	1.01703	1.01701	1.01701	1.01703	1.01703	1.01703	1.01703	1.01703	1.01701
0.9873	0.987358	0.987591	0.987321	0.98733	0.987342	0.987315	0.987318	0.98733	0.987304	0.987301	0.987301	0.987316	0.98732	0.987329	0.987302	0.987304	0.987308	0.987313	0.987325	0.98734	0.98731	0.987321	0.987355	0.987314	0.987315	0.987316	0.987301	0.9873	0.9873	0.987303	0.987305	0.987307	0.987313	0.987311	0.98731
0.912249	0.912398	0.912904	0.912226	0.912224	0.912238	0.912224	0.912236	0.912252	0.912229	0.912224	0.912224	0.912223	0.912231	0.912244	0.912229	0.912225	0.912222	0.912223	0.912214	0.912206	0.912235	0.91227	0.912343	0.912234	0.912233	0.912233	0.912235	0.912217	0.912218	0.912231	0.912229	0.912227	0.912219	0.912223	0.912227
0.823922	0.825063	0.826495	0.822757	0.822587	0.822543	0.823358	0.823547	0.823756	0.823042	0.822914	0.822906	0.823295	0.823425	0.823574	0.823082	0.822995	0.82292	0.822875	0.822666	0.822537	0.823604	0.824149	0.824785	0.823162	0.823144	0.823125	0.8232	0.823218	0.823237	0.823102	0.823034	0.822973	0.823263	0.823357	0.823462
0.748629	0.751546	0.750336	0.749561	0.7453	0.745038	0.747737	0.748019	0.748289	0.74718	0.746985	0.747008	0.7476	0.747822	0.747993	0.747308	0.747186	0.747054	0.750305	0.74906	0.746802	0.748271	0.749141	0.74982	0.747358	0.747679	0.747251	0.747533	0.747623	0.747696	0.748845	0.747001	0.750531	0.747663	0.747891	0.748134
0.716563	0.716783	0.715569	0.714733	0.713943	0.712999	0.716366	0.716528	0.716689	0.716007	0.715818	0.715928	0.716296	0.716386	0.716483	0.716083	0.715973	0.71588	0.714758	0.714168	0.713536	0.716779	0.71732	0.717872	0.716039	0.715873	0.715702	0.716335	0.716473	0.716622	0.715942	0.715703	0.715473	0.716404	0.716654	0.716909
0.730682	0.729996	0.729088	0.731376	0.731389	0.731184	0.731335	0.731496	0.731642	0.730997	0.730811	0.730963	0.731371	0.731557	0.731756	0.730968	0.730773	0.730577	0.73088	0.730538	0.730159	0.731425	0.731623	0.731767	0.731007	0.730822	0.730628	0.731327	0.731488	0.731641	0.730983	0.730784	0.730594	0.731355	0.731558	0.731759
0.800565	0.799125	0.797481	0.802835	0.803588	0.80414	0.802054	0.802256	0.802472	0.801795	0.801666	0.801669	0.80217	0.802512	0.80285	0.801655	0.80127	0.801097	0.801586	0.801324	0.801028	0.802134	0.802488	0.802679	0.801608	0.80141	0.801166	0.802091	0.802392	0.802557	0.801622	0.801403	0.801199	0.802158	0.802454	0.802597
0.922873	0.920597	0.918114	0.926756	0.928328	0.92964	0.925454	0.925875	0.926278	0.924553	0.924072	0.924176	0.925698	0.92643	0.927167	0.924239	0.923522	0.922809	0.924841	0.924703	0.92454	0.925083	0.925175	0.925255	0.92478	0.924584	0.924381	0.925147	0.925322	0.92549	0.924805	0.924617	0.924437	0.9252	0.925402	0.925614
1.0923	1.08933	1.08614	1.09744	1.09959	1.10145	1.09568	1.09623	1.09674	1.09451	1.09388	1.09399	1.09602	1.09698	1.09794	1.09408	1.09312	1.09218	1.09495	1.09482	1.09468	1.09514	1.0952	1.09525	1.09481	1.09457	1.09432	1.09527	1.09549	1.09569	1.09486	1.09463	1.09441	1.09534	1.09559	1.09584
1.28892	1.28525	1.28133	1.2954	1.29818	1.30064	1.29312	1.29377	1.29439	1.29171	1.29094	1.29108	1.29355	1.29473	1.29589	1.29116	1.28997	1.28879	1.29231	1.29222	1.29211	1.2924	1.2924	1.29238	1.29207	1.29177	1.29145	1.29263	1.2929	1.29316	1.29214	1.29187	1.2916	1.2927	1.293	1.2933
1.48991	1.48584	1.48141	1.49713	1.50022	1.50295	1.49455	1.49524	1.49589	1.49305	1.49223	1.4924	1.49502	1.49629	1.49753	1.49245	1.49117	1.48989	1.49367	1.49356	1.49341	1.4938	1.49382	1.4938	1.49342	1.49308	1.49274	1.49405	1.49435	1.49463	1.49349	1.49319	1.4929	1.49412	1.49445	1.49479
1.68152	1.67755	1.6733	1.68849	1.69145	1.69405	1.68596	1.68659	1.68719	1.68457	1.68382	1.68408	1.68639	1.68755	1.6887	1.68405	1.68289	1.68174	1.68508	1.68487	1.68462	1.68534	1.68543	1.68547	1.68487	1.6845	1.68412	1.68555	1.68587	1.68618	1.68493	1.6846	1.68427	1.68562	1.68598	1.68634

## Sheet: Adductor Magnus
Adductor Magnus Origin AP +3.333 mm	Adductor Magnus Origin AP +6.667 mm	Adductor Magnus Origin AP +10 mm	Adductor Magnus Origin AP -3.333 mm	Adductor Magnus Origin AP -6.667 mm	Adductor Magnus Origin AP -10 mm	Adductor Magnus Origin CC +3.333 mm	Adductor Magnus Origin CC +6.667 mm	Adductor Magnus Origin CC +10 mm	Adductor Magnus Origin CC -3.333 mm	Adductor Magnus Origin CC -6.667 mm	Adductor Magnus Origin CC -10 mm	Adductor Magnus Origin LM +3.333 mm	Adductor Magnus Origin LM +6.667 mm	Adductor Magnus Origin LM +10 mm	Adductor Magnus Origin LM -3.333 mm	Adductor Magnus Origin LM -6.667 mm	Adductor Magnus Origin LM -10 mm	Adductor Magnus Insertion AP +3.333 mm	Adductor Magnus Insertion AP +6.667 mm	Adductor Magnus Insertion AP +10 mm	Adductor Magnus Insertion AP -3.333 mm	Adductor Magnus Insertion AP -6.667 mm	Adductor Magnus Insertion AP -10 mm	Adductor Magnus Insertion CC +3.333 mm	Adductor Magnus Insertion CC +6.667 mm	Adductor Magnus Insertion CC +10 mm	Adductor Magnus Insertion CC -3.333 mm	Adductor Magnus Insertion CC -6.667 mm	Adductor Magnus Insertion CC -10 mm	Adductor Magnus Insertion LM +3.333 mm	Adductor Magnus Insertion LM +6.667 mm	Adductor Magnus Insertion LM +10 mm	Adductor Magnus Insertion LM -3.333 mm	Adductor Magnus Insertion LM -6.667 mm	Adductor Magnus Insertion LM -10 mm
0.554122	0.554126	0.554137	0.556125	0.556082	0.554021	0.555704	0.554125	0.554128	0.556154	0.556127	0.556102	0.555696	0.554097	0.554092	0.555689	0.556154	0.55615	0.556152	0.554172	0.554161	0.555703	0.555713	0.555711	0.555692	0.555692	0.555691	0.555693	0.555693	0.555693	0.555696	0.5557	0.555704	0.555688	0.554085	0.554174
1.2566	1.2566	1.2566	1.2566	1.2566	1.2566	1.2566	1.2566	1.25657	1.25659	1.25659	1.25659	1.25659	1.25666	1.25685	1.25658	1.25657	1.25656	1.2566	1.25656	1.25656	1.25659	1.25659	1.25659	1.2566	1.2566	1.2566	1.2566	1.2566	1.2566	1.25659	1.25659	1.25659	1.2566	1.2566	1.25661
1.87426	1.88789	1.89908	1.84646	1.83216	1.81624	1.86796	1.8736	1.88149	1.85351	1.84628	1.83887	1.86541	1.86997	1.87501	1.85603	1.85265	1.84871	1.85604	1.85148	1.84687	1.8655	1.86903	1.8737	1.86028	1.85965	1.85894	1.86119	1.86183	1.86239	1.86257	1.86429	1.86495	1.85876	1.85708	1.85559
2.02336	2.03907	2.04724	1.98974	1.97706	1.96121	2.01159	2.02246	2.02859	2.00315	1.99214	1.98767	2.01069	2.01073	2.01816	2.00836	2.00612	2.00492	2.00637	2.0022	1.99796	2.01231	2.01086	2.01955	2.00794	2.00698	2.00632	2.00945	2.00999	2.01084	2.01004	2.01162	2.01333	2.00825	2.00667	2.00542
1.5083	1.51089	1.51182	1.50019	1.4951	1.48859	1.50646	1.50779	1.50906	1.50292	1.50099	1.49913	1.50225	1.49939	1.49593	1.50757	1.51022	1.51278	1.50603	1.50687	1.50801	1.50375	1.50244	1.502	1.50483	1.50433	1.50426	1.50537	1.50542	1.50589	1.50484	1.505	1.50527	1.5046	1.50433	1.50435
1.20003	1.20079	1.20108	1.19728	1.19531	1.1929	1.19946	1.19992	1.20025	1.19829	1.19768	1.19689	1.19787	1.19651	1.1948	1.1999	1.20062	1.20105	1.19879	1.19863	1.19854	1.19906	1.19907	1.19925	1.19897	1.19892	1.19893	1.19901	1.199	1.19905	1.19911	1.19913	1.19925	1.19882	1.1987	1.19866
1.42781	1.42765	1.42701	1.42667	1.42534	1.42341	1.42777	1.42791	1.42792	1.42722	1.42692	1.42643	1.42724	1.42639	1.42475	1.42769	1.42744	1.42686	1.42748	1.42743	1.42756	1.42753	1.42748	1.42745	1.42757	1.42755	1.42756	1.42757	1.42757	1.42758	1.42751	1.42746	1.42737	1.42773	1.42762	1.42762
1.6299	1.62969	1.62895	1.62867	1.62726	1.62516	1.62987	1.63002	1.63003	1.62927	1.62897	1.62843	1.62919	1.62833	1.62677	1.62967	1.62932	1.62858	1.62954	1.6295	1.62947	1.62959	1.62952	1.6295	1.62963	1.62961	1.62961	1.62965	1.62965	1.62966	1.62957	1.62948	1.62936	1.62969	1.62972	1.62976
1.74279	1.74222	1.74114	1.74241	1.7414	1.73978	1.74304	1.74301	1.74287	1.74275	1.74258	1.74221	1.74292	1.74242	1.74127	1.74246	1.74163	1.74045	1.74287	1.74297	1.743	1.74277	1.74272	1.7426	1.74288	1.74288	1.74287	1.74288	1.74289	1.74293	1.74279	1.74258	1.74236	1.74311	1.74323	1.74331
1.87214	1.87117	1.86971	1.8726	1.87208	1.87097	1.87263	1.8725	1.87225	1.87265	1.87263	1.87243	1.87315	1.87317	1.87251	1.87166	1.87024	1.86852	1.87272	1.87285	1.87322	1.87245	1.87229	1.87208	1.87264	1.87267	1.87265	1.87264	1.87266	1.87263	1.87247	1.87222	1.87192	1.87291	1.8731	1.87325
2.15979	2.15881	2.15729	2.16052	2.1599	2.15856	2.1607	2.1606	2.15993	2.16064	2.16017	2.15993	2.16113	2.16063	2.16026	2.15974	2.15786	2.15607	2.16031	2.16042	2.16091	2.16051	2.16036	2.16017	2.16068	2.1607	2.16067	2.16069	2.16072	2.1607	2.16053	2.1603	2.16002	2.16093	2.16092	2.16126
2.51624	2.5155	2.51412	2.51584	2.51468	2.51279	2.51655	2.51656	2.51642	2.51621	2.51601	2.51559	2.5165	2.51601	2.5147	2.51581	2.51468	2.51313	2.51639	2.5164	2.51644	2.51631	2.51619	2.51608	2.5164	2.51639	2.51636	2.51645	2.51648	2.51649	2.51632	2.51616	2.51596	2.51658	2.51668	2.51675
2.69583	2.69552	2.69457	2.6945	2.69288	2.6905	2.69585	2.69602	2.69603	2.69516	2.69481	2.69421	2.69515	2.69419	2.69243	2.69554	2.69501	2.69405	2.69543	2.69534	2.69529	2.69557	2.69551	2.69552	2.69555	2.6955	2.69546	2.69563	2.69567	2.69571	2.69556	2.69551	2.69544	2.6956	2.6956	2.69559
2.79544	2.79576	2.7954	2.79291	2.79067	2.78768	2.79507	2.79546	2.79567	2.79392	2.79342	2.79259	2.7937	2.79227	2.79005	2.79514	2.79524	2.79488	2.79433	2.79417	2.79404	2.79471	2.79471	2.79485	2.79455	2.79446	2.79443	2.79467	2.7947	2.79478	2.79464	2.7947	2.79475	2.7945	2.7944	2.79431
2.80525	2.80567	2.80548	2.80234	2.79997	2.79691	2.80477	2.80505	2.80547	2.80353	2.80293	2.80205	2.80321	2.8017	2.79946	2.80493	2.80498	2.80476	2.80397	2.80371	2.80355	2.8044	2.80442	2.80459	2.80422	2.80412	2.80409	2.80434	2.80438	2.80447	2.80433	2.80441	2.80448	2.80413	2.80401	2.8039
2.85147	2.85143	2.8506	2.84964	2.84782	2.84528	2.85154	2.85179	2.85166	2.85066	2.85025	2.84942	2.85065	2.84961	2.84784	2.85128	2.85063	2.85023	2.85077	2.8506	2.85055	2.85121	2.85121	2.85131	2.85111	2.85105	2.851	2.85122	2.85126	2.85132	2.85118	2.8512	2.85122	2.85116	2.85087	2.85081
2.86722	2.86444	2.86335	2.86395	2.86258	2.86136	2.86732	2.8674	2.86737	2.86681	2.86657	2.86379	2.86513	2.86454	2.86366	2.86677	2.86565	2.86354	2.86698	2.86455	2.86452	2.8671	2.8648	2.86484	2.86709	2.86705	2.86699	2.86717	2.86722	2.86726	2.86712	2.86709	2.86705	2.86714	2.86713	2.86711
2.81055	2.80981	2.80849	2.81024	2.8092	2.80744	2.81083	2.81082	2.81068	2.8106	2.81047	2.81015	2.81103	2.81079	2.80983	2.80998	2.80874	2.80717	2.81066	2.81063	2.81062	2.81071	2.81066	2.81065	2.81072	2.81071	2.81065	2.81079	2.81084	2.81085	2.81072	2.81065	2.81056	2.81082	2.81085	2.81087
2.64402	2.64307	2.64158	2.64426	2.64356	2.64223	2.64445	2.64434	2.64414	2.64444	2.64441	2.64423	2.64505	2.64512	2.64452	2.64338	2.64186	2.64011	2.64443	2.64443	2.64447	2.64438	2.64432	2.64428	2.64444	2.64444	2.64439	2.64448	2.64453	2.64452	2.6444	2.64429	2.64416	2.64458	2.64466	2.64471
2.45209	2.45102	2.44986	2.45314	2.45297	2.45226	2.45269	2.45246	2.45217	2.453	2.45312	2.45316	2.45389	2.45447	2.45443	2.4514	2.44992	2.44885	2.45288	2.45301	2.45309	2.45269	2.45261	2.45253	2.45281	2.45285	2.4528	2.45282	2.45287	2.45283	2.45272	2.45255	2.45235	2.45303	2.45317	2.45329
2.35494	2.35455	2.35437	2.35632	2.35677	2.35674	2.35542	2.3552	2.35501	2.35588	2.35612	2.35634	2.35704	2.35824	2.3589	2.35464	2.35433	2.35427	2.3557	2.35585	2.35598	2.35548	2.35538	2.35526	2.35559	2.35565	2.35561	2.35557	2.35561	2.35555	2.35548	2.35532	2.35518	2.35583	2.35601	2.35617
2.28802	2.28799	2.28797	2.28839	2.28876	2.28906	2.2881	2.28806	2.28803	2.28821	2.28829	2.28838	2.28879	2.29005	2.2912	2.28798	2.28795	2.28796	2.28816	2.2882	2.28825	2.2881	2.28809	2.28806	2.28813	2.28815	2.28814	2.28813	2.28814	2.28812	2.28811	2.28807	2.28805	2.2882	2.28826	2.28832
2.18008	2.1801	2.18008	2.18014	2.18023	2.18032	2.1801	2.18009	2.18009	2.18011	2.18012	2.18014	2.18024	2.18078	2.18197	2.18009	2.1801	2.18012	2.18013	2.1801	2.18011	2.1801	2.1801	2.1801	2.1801	2.1801	2.1801	2.1801	2.1801	2.1801	2.1801	2.18009	2.18009	2.18011	2.18012	2.18013
2.1122	2.11216	2.11065	2.11219	2.11228	2.11215	2.11228	2.11216	2.11216	2.11225	2.11225	2.11224	2.11223	2.1123	2.11255	2.11218	2.11064	2.11246	2.11225	2.1122	2.11063	2.1123	2.1123	2.11225	2.11225	2.11228	2.11228	2.11225	2.11225	2.11225	2.11225	2.11225	2.11227	2.11226	2.11226	2.11217
2.07237	2.07239	2.07239	2.07238	2.07238	2.07236	2.07238	2.07238	2.07238	2.07239	2.07237	2.07238	2.07238	2.0724	2.0726	2.07239	2.07239	2.07239	2.07238	2.07237	2.07237	2.07238	2.07238	2.07238	2.07238	2.07238	2.07238	2.07238	2.07238	2.07238	2.07238	2.07238	2.07238	2.07238	2.07238	2.07238
1.99608	1.99607	1.99607	1.99608	1.99608	1.99608	1.99608	1.99608	1.99608	1.99608	1.99608	1.99608	1.99608	1.99609	1.99613	1.99607	1.99607	1.99607	1.99607	1.99608	1.99608	1.99608	1.99608	1.99607	1.99608	1.99608	1.99608	1.99608	1.99608	1.99608	1.99608	1.99608	1.99608	1.99608	1.99608	1.99608
1.96934	1.96931	1.96919	1.96932	1.96943	1.96942	1.96929	1.96929	1.96931	1.96939	1.96938	1.96938	1.96932	1.9694	1.96934	1.96935	1.96935	1.96921	1.96937	1.96936	1.96938	1.96932	1.96927	1.96922	1.9693	1.9693	1.9693	1.9693	1.9693	1.9693	1.9693	1.9693	1.9693	1.9693	1.96929	1.96929
1.92399	1.92403	1.9241	1.92401	1.92399	1.92396	1.92398	1.92405	1.92401	1.92399	1.92399	1.92399	1.92401	1.92397	1.92399	1.924	1.92402	1.92409	1.924	1.9239	1.92398	1.92399	1.92397	1.92399	1.92398	1.92398	1.92398	1.92398	1.92398	1.92398	1.92398	1.92398	1.92398	1.92398	1.92399	1.92399
1.89171	1.89171	1.89171	1.89166	1.89165	1.8917	1.89171	1.8917	1.8917	1.89171	1.89171	1.89171	1.89165	1.89169	1.89164	1.89172	1.89172	1.89172	1.89171	1.8917	1.89135	1.89171	1.89171	1.89171	1.89171	1.89171	1.89171	1.89171	1.89171	1.89171	1.89171	1.89171	1.89171	1.89171	1.89171	1.8917
1.85307	1.85308	1.85307	1.85308	1.85308	1.85308	1.85307	1.85308	1.85308	1.85307	1.85307	1.85306	1.85308	1.85309	1.85309	1.85307	1.85308	1.85306	1.85309	1.85307	1.85309	1.85308	1.85308	1.85308	1.85307	1.85307	1.85307	1.85307	1.85307	1.85307	1.85307	1.85307	1.85307	1.85307	1.85307	1.85307
1.87717	1.87723	1.87215	1.87708	1.87703	1.87699	1.87711	1.87712	1.87711	1.8771	1.8771	1.87708	1.87706	1.877	1.87702	1.87717	1.87723	1.87725	1.87718	1.87737	1.87732	1.87696	1.87686	1.87751	1.87711	1.87711	1.87711	1.87711	1.87711	1.87711	1.8771	1.8771	1.8771	1.87711	1.87711	1.87711
1.92066	1.92046	1.92054	1.92007	1.91996	1.91983	1.91874	1.91874	1.92012	1.92063	1.92057	1.92079	1.92007	1.92003	1.9199	1.92066	1.92055	1.9205	1.91875	1.91866	1.91916	1.92048	1.92048	1.92047	1.92051	1.91875	1.91875	1.92051	1.92051	1.92051	1.92051	1.92051	1.91875	1.92051	1.92051	1.9205
1.96029	1.96029	1.96029	1.96029	1.9603	1.9603	1.96029	1.96029	1.9603	1.96029	1.96042	1.96041	1.9603	1.9603	1.9603	1.96029	1.96029	1.96041	1.96029	1.9603	1.9603	1.96029	1.96042	1.96042	1.96029	1.96029	1.96029	1.96029	1.96029	1.96029	1.96029	1.96029	1.96029	1.96029	1.9603	1.9603
1.99558	1.99558	1.99558	1.99558	1.99558	1.99558	1.99558	1.99558	1.99558	1.99558	1.99558	1.99559	1.99558	1.99558	1.99559	1.99558	1.99559	1.99558	1.99558	1.99558	1.99558	1.99558	1.99558	1.99559	1.99558	1.99558	1.99558	1.99558	1.99558	1.99558	1.99558	1.99558	1.99558	1.99558	1.99558	1.99558
2.03025	2.03026	2.03018	2.03025	2.0303	2.0303	2.03025	2.03026	2.03026	2.03025	2.03025	2.03017	2.03025	2.03025	2.03025	2.03025	2.03025	2.03017	2.03025	2.03025	2.03025	2.03025	2.03025	2.03025	2.03025	2.03025	2.03025	2.03025	2.03025	2.03025	2.03025	2.03025	2.03025	2.03025	2.03025	2.03025
2.08678	2.08678	2.08679	2.08673	2.08673	2.0867	2.08675	2.08675	2.08675	2.08675	2.08675	2.08675	2.08675	2.0867	2.0867	2.08678	2.08678	2.08679	2.08675	2.08673	2.08673	2.08675	2.08675	2.08679	2.08675	2.08675	2.08675	2.08675	2.08675	2.08675	2.08675	2.08675	2.08675	2.08675	2.08675	2.08675
2.12722	2.1273	2.12727	2.12721	2.12719	2.1272	2.12722	2.12721	2.1272	2.12721	2.12722	2.12727	2.12723	2.1272	2.12721	2.12722	2.12723	2.12732	2.12723	2.1273	2.12731	2.12721	2.1272	2.1272	2.12722	2.12722	2.12722	2.12722	2.12722	2.12722	2.12722	2.12722	2.12721	2.12724	2.12722	2.12722
2.19199	2.19201	2.19209	2.19212	2.19208	2.19204	2.19206	2.19213	2.19212	2.19208	2.19207	2.19207	2.19209	2.19204	2.19206	2.19199	2.19203	2.19207	2.19209	2.19205	2.19203	2.192	2.19202	2.19207	2.19206	2.19206	2.19206	2.19208	2.19206	2.19208	2.19208	2.19209	2.19199	2.19206	2.19211	2.19211
2.26507	2.26522	2.26531	2.26538	2.26529	2.26517	2.26525	2.26526	2.26543	2.26527	2.26527	2.26522	2.26535	2.26521	2.26531	2.26509	2.26524	2.26532	2.26537	2.26524	2.26517	2.26507	2.26512	2.26514	2.26528	2.26528	2.26528	2.26528	2.26528	2.26528	2.26528	2.26508	2.26508	2.26524	2.26541	2.26538
2.36153	2.36167	2.36164	2.36174	2.36177	2.36163	2.36158	2.36165	2.36153	2.36182	2.36286	2.36305	2.36153	2.36482	2.36501	2.36223	2.36174	2.36182	2.3616	2.36171	2.36156	2.3617	2.36166	2.36167	2.36169	2.36165	2.36167	2.36172	2.36168	2.36173	2.36175	2.36178	2.36178	2.36168	2.36164	2.36162
2.4706	2.4706	2.4706	2.47087	2.47091	2.47094	2.47084	2.47085	2.47087	2.47064	2.47282	2.4706	2.4709	2.47097	2.47067	2.4706	2.47246	2.4706	2.4708	2.47096	2.47097	2.4706	2.4706	2.47281	2.47064	2.47064	2.47064	2.47064	2.47064	2.47064	2.47064	2.47064	2.47064	2.47064	2.47085	2.47086
2.61604	2.61602	2.61602	2.61603	2.61603	2.61599	2.61606	2.61604	2.61604	2.61613	2.61603	2.61603	2.61604	2.61602	2.61603	2.61602	2.61602	2.61601	2.61604	2.61607	2.61604	2.61603	2.61602	2.61604	2.61607	2.61607	2.61607	2.61608	2.61608	2.61609	2.61608	2.61613	2.61614	2.61606	2.61605	2.61604
2.85433	2.85428	2.85429	2.85427	2.85427	2.85428	2.85427	2.85426	2.85427	2.85427	2.85426	2.85427	2.85427	2.85429	2.85426	2.85426	2.85524	2.85454	2.85428	2.85427	2.85426	2.85428	2.85428	2.85476	2.85428	2.85427	2.85427	2.85428	2.85426	2.85427	2.85426	2.85427	2.85426	2.85427	2.85427	2.85427
3.04932	3.04933	3.04934	3.04931	3.0493	3.0493	3.04932	3.04932	3.04931	3.04932	3.04932	3.04932	3.04932	3.04932	3.04931	3.04932	3.04933	3.04933	3.04931	3.04931	3.0493	3.04932	3.04932	3.04933	3.04932	3.04932	3.04932	3.04932	3.04932	3.04932	3.04932	3.04932	3.04932	3.04932	3.04932	3.04931
3.19254	3.19254	3.19255	3.19253	3.19253	3.19252	3.19253	3.19254	3.19254	3.19254	3.19254	3.19254	3.19253	3.19253	3.19253	3.19254	3.19254	3.19254	3.19253	3.19253	3.19252	3.19254	3.19254	3.19255	3.19254	3.19253	3.19253	3.19254	3.19254	3.19254	3.19254	3.19254	3.19254	3.19253	3.19253	3.19254
3.33374	3.33374	3.33374	3.33373	3.33373	3.33373	3.33373	3.33373	3.33373	3.33373	3.33373	3.33373	3.33374	3.33374	3.33374	3.33373	3.33373	3.33373	3.33373	3.33373	3.33373	3.33373	3.33374	3.33374	3.33373	3.33373	3.33373	3.33373	3.33373	3.33373	3.33373	3.33373	3.33373	3.33373	3.33373	3.33373
3.4448	3.4448	3.4448	3.4448	3.4448	3.4448	3.4448	3.4448	3.4448	3.4448	3.4448	3.4448	3.44481	3.44481	3.44481	3.4448	3.4448	3.4448	3.4448	3.4448	3.4448	3.4448	3.4448	3.4448	3.4448	3.4448	3.4448	3.4448	3.4448	3.4448	3.4448	3.4448	3.4448	3.4448	3.4448	3.4448
3.54231	3.54231	3.54231	3.54231	3.54231	3.54231	3.54231	3.54231	3.54231	3.54231	3.54231	3.54231	3.54231	3.54231	3.54232	3.54231	3.54231	3.54231	3.54231	3.54231	3.54231	3.54231	3.54231	3.54231	3.54231	3.54231	3.54231	3.54231	3.54231	3.54231	3.54231	3.54231	3.54231	3.54231	3.54231	3.54231
3.61988	3.61988	3.61988	3.61987	3.61987	3.61987	3.61987	3.61987	3.61987	3.61987	3.61987	3.61987	3.61987	3.61988	3.61988	3.61987	3.61987	3.61987	3.61987	3.61987	3.61988	3.61987	3.61988	3.61988	3.61987	3.61987	3.61987	3.61987	3.61987	3.61987	3.61987	3.61987	3.61987	3.61987	3.61987	3.61987
3.70692	3.70692	3.70692	3.70691	3.70691	3.7069	3.70691	3.70691	3.70691	3.70691	3.70691	3.70691	3.70691	3.70691	3.70691	3.70692	3.70692	3.70692	3.70692	3.70691	3.70691	3.70691	3.70692	3.70692	3.70691	3.70691	3.70691	3.70691	3.70691	3.70691	3.70691	3.70691	3.70691	3.70691	3.70691	3.70691
3.75599	3.75599	3.75599	3.75599	3.75599	3.75599	3.75599	3.75599	3.75599	3.75599	3.75599	3.75599	3.75599	3.75599	3.75599	3.75599	3.75599	3.75599	3.756	3.756	3.75601	3.75599	3.75599	3.75599	3.75599	3.75599	3.75599	3.75599	3.75599	3.75599	3.75599	3.75599	3.75599	3.75599	3.75599	3.75599
3.74684	3.74684	3.74684	3.74683	3.74683	3.74683	3.74684	3.74683	3.74683	3.74683	3.74684	3.74684	3.74683	3.74683	3.74682	3.74683	3.74684	3.74684	3.74684	3.74683	3.74683	3.74683	3.74684	3.74683	3.74684	3.74684	3.74683	3.74683	3.74683	3.74683	3.74684	3.74683	3.74683	3.74684	3.74684	3.74683
3.74475	3.74474	3.74473	3.74433	3.74433	3.74433	3.74434	3.74437	3.74433	3.74476	3.74475	3.74474	3.74433	3.74444	3.74434	3.74476	3.74476	3.74475	3.74475	3.74473	3.74471	3.74477	3.74438	3.74433	3.74477	3.74477	3.74476	3.74477	3.74477	3.74477	3.74476	3.74476	3.74476	3.74433	3.74441	3.74433
3.72382	3.72371	3.72376	3.72379	3.72378	3.72375	3.7238	3.72379	3.72383	3.7238	3.72379	3.72376	3.72381	3.72376	3.72374	3.72381	3.72383	3.72384	3.72379	3.72378	3.72378	3.72381	3.72382	3.72375	3.7238	3.7238	3.7238	3.7238	3.7238	3.7238	3.7238	3.7238	3.7238	3.7238	3.72381	3.72379
3.71528	3.71528	3.71527	3.71528	3.71528	3.71528	3.71528	3.71528	3.71528	3.71528	3.71527	3.71527	3.71528	3.71528	3.71532	3.71528	3.71527	3.71527	3.71528	3.71528	3.71527	3.71528	3.71528	3.71528	3.71528	3.71528	3.71528	3.71528	3.71528	3.71528	3.71528	3.71528	3.71528	3.71528	3.71528	3.71528
3.71178	3.71178	3.71178	3.71177	3.712	3.71178	3.71178	3.71178	3.71178	3.71178	3.71178	3.71178	3.71178	3.71178	3.71178	3.71178	3.71177	3.71177	3.71201	3.712	3.712	3.71177	3.71177	3.71177	3.71201	3.71201	3.71201	3.71201	3.71177	3.71177	3.71201	3.71201	3.71201	3.71177	3.71177	3.71177
3.7334	3.7334	3.7334	3.7334	3.7334	3.7334	3.7334	3.7334	3.7334	3.7334	3.7334	3.7334	3.7334	3.7334	3.7334	3.7334	3.7334	3.7334	3.7334	3.7334	3.7334	3.7334	3.7334	3.7334	3.7334	3.7334	3.7334	3.7334	3.7334	3.7334	3.7334	3.7334	3.7334	3.7334	3.7334	3.7334
3.72589	3.72589	3.72588	3.72532	3.72514	3.72508	3.72507	3.72509	3.72513	3.72515	3.72587	3.72586	3.72508	3.72517	3.72516	3.72587	3.72586	3.72584	3.7251	3.72516	3.72514	3.72594	3.72587	3.72587	3.72595	3.72595	3.72595	3.72595	3.72595	3.72595	3.72595	3.72596	3.72596	3.72595	3.72594	3.72515
3.7368	3.73676	3.73676	3.73686	3.73685	3.73683	3.73695	3.73694	3.73693	3.73698	3.73699	3.73679	3.73697	3.73695	3.73694	3.73697	3.73696	3.73702	3.73693	3.7369	3.73684	3.737	3.73682	3.73676	3.73696	3.73696	3.73695	3.73697	3.73697	3.73697	3.73695	3.73695	3.73693	3.73697	3.73698	3.73699
3.80621	3.80684	3.80823	3.80733	3.80829	3.80725	3.80621	3.8062	3.80772	3.8062	3.80683	3.80698	3.8062	3.80621	3.80621	3.80621	3.80694	3.80835	3.80641	3.80654	3.80849	3.80635	3.80644	3.80692	3.8062	3.80621	3.80621	3.8062	3.80621	3.80621	3.80647	3.80621	3.80642	3.8062	3.8062	3.8062
3.88317	3.88318	3.88319	3.8832	3.88315	3.88316	3.88317	3.88317	3.8832	3.88319	3.88317	3.88317	3.88319	3.8832	3.88317	3.8832	3.88318	3.88318	3.88317	3.8832	3.8832	3.88319	3.8832	3.8832	3.88319	3.88319	3.88319	3.88319	3.88319	3.88319	3.88319	3.88317	3.88317	3.88319	3.88319	3.88319
3.85973	3.85973	3.85973	3.85974	3.85974	3.85974	3.85973	3.85974	3.85974	3.85973	3.85973	3.85973	3.85973	3.85973	3.85973	3.85974	3.85974	3.85974	3.85974	3.85973	3.85973	3.85974	3.85974	3.85974	3.85974	3.85974	3.85974	3.85974	3.85974	3.85973	3.85974	3.85974	3.85974	3.85973	3.85973	3.85973
3.63977	3.63977	3.63977	3.63977	3.63977	3.63977	3.63977	3.63977	3.63977	3.63977	3.63977	3.63977	3.63977	3.63977	3.63977	3.63977	3.63976	3.63976	3.63977	3.63977	3.63977	3.63977	3.63977	3.63977	3.63977	3.63977	3.63977	3.63977	3.63977	3.63977	3.63977	3.63977	3.63977	3.63977	3.63977	3.63977
3.22263	3.22263	3.22263	3.22263	3.22263	3.22263	3.22263	3.22263	3.22263	3.22263	3.22263	3.22263	3.22263	3.22263	3.22263	3.22263	3.22263	3.22263	3.22263	3.22263	3.22263	3.22263	3.22263	3.22263	3.22263	3.22263	3.22263	3.22263	3.22263	3.22263	3.22263	3.22263	3.22263	3.22263	3.22263	3.22263
2.624	2.624	2.62403	2.624	2.624	2.62406	2.624	2.624	2.624	2.624	2.624	2.624	2.624	2.624	2.624	2.624	2.624	2.624	2.624	2.624	2.624	2.624	2.624	2.624	2.624	2.624	2.624	2.624	2.624	2.624	2.624	2.624	2.624	2.624	2.624	2.624
1.98049	1.98122	1.9812	1.98061	1.98006	1.98095	1.98007	1.98007	1.98008	1.98055	1.9812	1.98056	1.98119	1.98124	1.98126	1.98007	1.98007	1.98063	1.98007	1.98063	1.98006	1.98118	1.98043	1.98006	1.98007	1.98007	1.98007	1.98117	1.98117	1.98117	1.98007	1.98007	1.98007	1.98055	1.98118	1.98118
1.44432	1.44432	1.44432	1.44421	1.44418	1.44418	1.44421	1.44421	1.44421	1.44421	1.44423	1.44423	1.44421	1.44424	1.44424	1.44421	1.44418	1.44418	1.4442	1.4442	1.44419	1.44425	1.44426	1.44427	1.44421	1.44421	1.44421	1.44421	1.44421	1.44421	1.44421	1.4442	1.4442	1.44421	1.44422	1.44422
1.13998	1.14251	1.14519	1.13517	1.1324	1.13007	1.1371	1.13621	1.13538	1.13841	1.13875	1.13917	1.13828	1.13884	1.13945	1.13719	1.13669	1.1362	1.13397	1.13012	1.128	1.14066	1.14251	1.14351	1.1375	1.13728	1.13701	1.13793	1.13813	1.13829	1.1367	1.1357	1.13478	1.13871	1.13973	1.14076
1.5494	1.55363	1.55652	1.54286	1.54164	1.54158	1.54461	1.54373	1.54318	1.54546	1.54674	1.54803	1.54699	1.548	1.5487	1.54301	1.5424	1.54196	1.54338	1.54171	1.54173	1.54932	1.55336	1.55632	1.54378	1.54364	1.54349	1.54581	1.54608	1.54619	1.54272	1.54209	1.54184	1.54647	1.54806	1.54784
1.65386	1.65396	1.65421	1.65385	1.65389	1.65387	1.65385	1.65385	1.65385	1.65385	1.65385	1.65386	1.65386	1.65386	1.65386	1.65385	1.65385	1.65385	1.65385	1.65385	1.65385	1.65386	1.65387	1.65388	1.65385	1.65385	1.65385	1.65385	1.65385	1.65385	1.65385	1.65385	1.65385	1.65385	1.65386	1.65386
1.80966	1.80966	1.80967	1.80963	1.80962	1.80962	1.80965	1.80963	1.80963	1.80964	1.80964	1.80967	1.80965	1.80963	1.80963	1.80965	1.80963	1.80963	1.80963	1.80963	1.80964	1.80964	1.80966	1.80965	1.80964	1.80967	1.80965	1.80965	1.80965	1.80965	1.80965	1.80965	1.80965	1.80967	1.80964	1.80965
0.833797	0.833806	0.833831	0.833808	0.833806	0.83447	0.833794	0.833809	0.83381	0.833792	0.833792	0.833792	0.833812	0.833816	0.833824	0.833792	0.833782	0.833857	0.83379	0.833788	0.833786	0.833812	0.8338	0.83382	0.833792	0.833792	0.833792	0.833793	0.833793	0.833793	0.833792	0.833792	0.833792	0.833793	0.833793	0.833809
0.843937	0.843917	0.843788	0.843946	0.844005	0.844152	0.844012	0.843962	0.843901	0.844018	0.843981	0.84412	0.843969	0.843916	0.84392	0.843968	0.844099	0.844062	0.844112	0.844138	0.844328	0.84401	0.843902	0.843842	0.843966	0.843965	0.843966	0.843966	0.843965	0.843966	0.843966	0.843965	0.843963	0.843967	0.843968	0.843969
0.847524	0.847629	0.847631	0.84746	0.847463	0.847494	0.847529	0.847527	0.847531	0.847541	0.847562	0.847557	0.847527	0.847529	0.847531	0.847567	0.847564	0.84756	0.847544	0.847537	0.847677	0.847532	0.847474	0.847451	0.847527	0.847527	0.847527	0.847527	0.847528	0.847528	0.847527	0.847527	0.84753	0.847528	0.847526	0.847524
0.801033	0.801045	0.801054	0.800967	0.800961	0.800933	0.801029	0.801031	0.801033	0.800959	0.800957	0.800956	0.801028	0.801029	0.801031	0.800959	0.800958	0.800948	0.801018	0.800966	0.800953	0.801032	0.801037	0.801042	0.801023	0.801023	0.801023	0.801023	0.801023	0.801024	0.801023	0.801027	0.801027	0.801023	0.801023	0.801024
0.702711	0.703018	0.703706	0.702598	0.702622	0.702655	0.702607	0.702619	0.702619	0.702604	0.702577	0.702576	0.702624	0.702636	0.702665	0.702599	0.70257	0.702569	0.7026	0.702598	0.702605	0.702619	0.702626	0.702634	0.702609	0.702609	0.702608	0.70261	0.702608	0.702611	0.702608	0.702606	0.702606	0.702607	0.702606	0.702606
0.574706	0.575853	0.576746	0.572677	0.57233	0.572238	0.573451	0.573384	0.573329	0.573586	0.573639	0.573706	0.573542	0.573583	0.573626	0.573486	0.573458	0.573426	0.573622	0.573695	0.573752	0.573407	0.573289	0.573159	0.573499	0.573478	0.573456	0.573538	0.573555	0.573573	0.5735	0.573482	0.57345	0.573537	0.573557	0.573576
0.437908	0.438665	0.438727	0.435196	0.433573	0.432087	0.43662	0.436488	0.436379	0.436877	0.436919	0.437017	0.436555	0.436396	0.436289	0.436845	0.436975	0.437122	0.436563	0.436274	0.43599	0.436863	0.436884	0.436899	0.436635	0.436544	0.436482	0.436765	0.436805	0.436875	0.436663	0.436593	0.436502	0.436813	0.436885	0.436949
0.409643	0.409184	0.408383	0.409626	0.409204	0.409009	0.410008	0.410127	0.410302	0.409576	0.409246	0.408899	0.40969	0.409655	0.409444	0.409847	0.409821	0.409788	0.409846	0.409632	0.409476	0.409681	0.409588	0.409393	0.409681	0.409487	0.409417	0.409916	0.409959	0.410122	0.409726	0.409687	0.409615	0.409809	0.409822	0.409858
0.399704	0.398585	0.397369	0.400939	0.400984	0.400742	0.400734	0.400859	0.401056	0.40025	0.39988	0.39953	0.400413	0.400325	0.40006	0.400501	0.400456	0.400333	0.400668	0.400518	0.400328	0.400177	0.399655	0.399146	0.400394	0.400175	0.400132	0.400622	0.400636	0.40082	0.400445	0.400428	0.400359	0.400469	0.400431	0.40043
0.373957	0.373316	0.372844	0.374441	0.374303	0.374261	0.374417	0.374393	0.374451	0.374345	0.374114	0.373984	0.374304	0.374021	0.373662	0.374503	0.374688	0.3748	0.374702	0.374677	0.374538	0.373795	0.372923	0.37225	0.374227	0.373987	0.373942	0.37447	0.374478	0.374675	0.374322	0.374303	0.374222	0.37434	0.374297	0.374282
0.325556	0.325422	0.325359	0.325529	0.325384	0.32437	0.325596	0.325535	0.325551	0.325669	0.325539	0.325556	0.325291	0.325025	0.324785	0.325727	0.325936	0.326095	0.32576	0.325517	0.325068	0.325233	0.324832	0.323969	0.325429	0.325247	0.32519	0.325626	0.325645	0.325788	0.325577	0.325571	0.325516	0.325623	0.325651	0.325527
0.25466	0.254954	0.255116	0.254087	0.253726	0.253461	0.254415	0.254416	0.254436	0.254435	0.254382	0.25438	0.2543	0.254219	0.254181	0.254424	0.254464	0.254532	0.253985	0.253389	0.252606	0.254659	0.254716	0.254641	0.254345	0.254304	0.254278	0.25439	0.254395	0.254417	0.254453	0.254495	0.254502	0.254376	0.25433	0.254261
0.186709	0.186825	0.187009	0.186543	0.186485	0.186441	0.186631	0.186648	0.186666	0.186599	0.186585	0.186569	0.186611	0.186609	0.186607	0.186619	0.18662	0.186623	0.186517	0.186443	0.18639	0.186736	0.186881	0.187069	0.186624	0.186631	0.186639	0.186611	0.186604	0.186599	0.186636	0.186657	0.186676	0.186596	0.186573	0.186552
0.184984	0.184869	0.184873	0.185034	0.185035	0.185039	0.185035	0.185036	0.185038	0.185033	0.185033	0.184978	0.185034	0.185057	0.185057	0.184981	0.184984	0.184858	0.185029	0.185023	0.185043	0.184985	0.184991	0.184871	0.185035	0.185036	0.185036	0.185034	0.185033	0.185033	0.185035	0.185037	0.185038	0.185033	0.185032	0.18503
0.226049	0.224054	0.224062	0.224037	0.224032	0.224028	0.224045	0.224045	0.224047	0.224067	0.224043	0.228844	0.224048	0.224047	0.225931	0.224041	0.224039	0.224068	0.22404	0.224034	0.224031	0.224071	0.224058	0.224154	0.224041	0.224041	0.224066	0.224042	0.224043	0.224043	0.224042	0.224043	0.224071	0.224041	0.224041	0.22404
0.243684	0.243737	0.240334	0.243264	0.243266	0.24327	0.243266	0.243269	0.243272	0.243563	0.243559	0.243556	0.243265	0.243268	0.243272	0.243674	0.243669	0.240295	0.243257	0.243252	0.243248	0.243569	0.243689	0.243695	0.243566	0.243566	0.243566	0.243566	0.243263	0.243262	0.243567	0.243568	0.243569	0.243261	0.243259	0.243257
0.229447	0.229444	0.229443	0.22945	0.22945	0.229448	0.229448	0.229448	0.229447	0.22945	0.22945	0.22945	0.229449	0.22945	0.22945	0.229448	0.229447	0.229446	0.229448	0.229447	0.229446	0.22945	0.22945	0.229451	0.229449	0.229449	0.229449	0.229449	0.229449	0.229449	0.229449	0.22945	0.22945	0.229449	0.229448	0.229448
0.197547	0.197552	0.197594	0.197539	0.197536	0.197536	0.197545	0.197547	0.197549	0.197541	0.197539	0.197538	0.197543	0.197544	0.197544	0.197543	0.197543	0.197542	0.19754	0.197537	0.197535	0.197546	0.197549	0.197552	0.197543	0.197543	0.197544	0.197543	0.197543	0.197543	0.197544	0.197545	0.197546	0.197542	0.197541	0.19754
0.162345	0.16237	0.162389	0.162305	0.162295	0.16229	0.16232	0.162324	0.162327	0.162316	0.162316	0.162305	0.162308	0.1623	0.162292	0.162334	0.162337	0.162349	0.16231	0.162303	0.162297	0.162327	0.162335	0.162346	0.16232	0.16232	0.162322	0.162318	0.162316	0.162316	0.162322	0.162325	0.162328	0.162315	0.162312	0.162308
0.128081	0.128071	0.128103	0.128014	0.12801	0.128023	0.128079	0.12808	0.128082	0.128017	0.128015	0.128014	0.128077	0.128077	0.128076	0.128078	0.128019	0.128019	0.128074	0.128012	0.128008	0.128081	0.128085	0.128089	0.128078	0.128078	0.128079	0.128077	0.128077	0.128077	0.128079	0.128081	0.128083	0.128076	0.128074	0.128072
0.103627	0.103667	0.103773	0.103475	0.103455	0.1033	0.103542	0.10356	0.103673	0.103489	0.103477	0.103464	0.103504	0.103503	0.103507	0.103514	0.10352	0.103506	0.103495	0.103486	0.103478	0.103523	0.103541	0.103544	0.10351	0.103511	0.103513	0.103509	0.103508	0.103508	0.103513	0.103519	0.103525	0.103502	0.103497	0.103492
0.0825833	0.0826349	0.0828007	0.0824895	0.0824763	0.0824379	0.0825616	0.0825803	0.0825858	0.0825229	0.0825175	0.0825115	0.0825251	0.0825235	0.0825229	0.0825674	0.0825656	0.0825674	0.0825337	0.0825238	0.0825163	0.0825543	0.0825658	0.0825898	0.0825457	0.0825453	0.0825486	0.0825434	0.0825408	0.0825417	0.0825465	0.0825502	0.0825537	0.0825395	0.0825367	0.0825327
0.0752644	0.0751365	0.0750883	0.0750753	0.0749707	0.0749912	0.0751728	0.0752577	0.0752515	0.075061	0.0750883	0.075076	0.0750916	0.0750166	0.0749563	0.0750203	0.0753821	0.0753843	0.0751271	0.0750272	0.075049	0.0750482	0.0752006	0.0753068	0.075075	0.0750813	0.0750779	0.0750721	0.0750636	0.0750672	0.0750672	0.0750759	0.075054	0.0750708	0.0750729	0.0751325
0.0738275	0.0737541	0.0740492	0.0739438	0.0739323	0.07392	0.0740542	0.073934	0.0738246	0.074043	0.0739077	0.0739746	0.074017	0.0739997	0.0739155	0.0740675	0.0741046	0.0739659	0.0740088	0.0739802	0.0739559	0.0740771	0.0741208	0.0740078	0.0740504	0.0740597	0.0740715	0.0740317	0.0740224	0.074015	0.074066	0.0740907	0.0741126	0.0740183	0.0739935	0.0739671
0.0770509	0.0770647	0.077076	0.0770457	0.0770352	0.0770315	0.0770399	0.0770321	0.0770093	0.077056	0.0770634	0.0770748	0.0770324	0.0770137	0.0769935	0.0770665	0.0770817	0.0770964	0.0770327	0.0770155	0.0770012	0.0770677	0.0770848	0.0771054	0.0770568	0.0770644	0.0770732	0.0770421	0.0770351	0.0770289	0.0770659	0.0770818	0.0770967	0.0770339	0.0770179	0.0770008
0.0840478	0.0840507	0.0840562	0.0840419	0.0840395	0.0840378	0.0840396	0.0840359	0.0840297	0.0840466	0.08405	0.0840517	0.0840363	0.0840273	0.0840171	0.0840519	0.0840585	0.0840646	0.0840358	0.0840275	0.0840206	0.0840531	0.0840619	0.0840724	0.0840478	0.0840517	0.0840561	0.0840405	0.0840371	0.084034	0.0840524	0.0840607	0.0840688	0.0840358	0.0840277	0.0840191
0.0913547	0.0913537	0.0913535	0.0913565	0.0913574	0.0913584	0.0913536	0.0913521	0.09135	0.0913565	0.091358	0.0913591	0.0913527	0.0913495	0.0913455	0.091358	0.0913601	0.0913619	0.0913515	0.0913476	0.0913443	0.0913596	0.0913638	0.0913687	0.0913567	0.0913582	0.0913599	0.091354	0.0913528	0.0913516	0.0913589	0.0913625	0.0913661	0.0913517	0.0913482	0.0913445
0.094887	0.0948901	0.0948486	0.0948077	0.0947939	0.0947833	0.0948837	0.0948842	0.0948843	0.0948104	0.09481	0.0948042	0.0948142	0.0948103	0.0948055	0.0948213	0.0948244	0.0948295	0.0948129	0.0948082	0.0948011	0.0948251	0.0948298	0.0948958	0.0948191	0.0948202	0.0948218	0.0948168	0.0948156	0.0948148	0.0948214	0.0948273	0.0948308	0.0948139	0.0948103	0.0948063
0.0886753	0.0886742	0.0886733	0.0886768	0.0877907	0.0877905	0.0886741	0.0886725	0.0886706	0.0886777	0.0877935	0.0877945	0.0886732	0.0886702	0.0886669	0.0886786	0.0877954	0.0877974	0.0886743	0.0886725	0.0886711	0.0886778	0.0886794	0.0886815	0.0886769	0.0886778	0.088679	0.088675	0.088674	0.0886732	0.0886781	0.0886802	0.0886821	0.0886739	0.0886717	0.0886695
0.0790244	0.0790204	0.0790452	0.0790594	0.0790579	0.0790664	0.079024	0.0790204	0.0790442	0.0790588	0.0790582	0.079067	0.0790204	0.0790181	0.0790344	0.0790629	0.0790648	0.0790664	0.0790562	0.079052	0.0790485	0.0790594	0.0790321	0.0790322	0.0790624	0.0790639	0.0790658	0.0790595	0.0790581	0.079057	0.0790582	0.079062	0.0790657	0.0790569	0.0790533	0.0790496
0.0810696	0.0821577	0.082262	0.0809888	0.0778987	0.0778917	0.0810655	0.0821408	0.0822163	0.0809895	0.0778916	0.0778812	0.0810495	0.0821066	0.0821558	0.0779109	0.0779065	0.0779019	0.0809987	0.080972	0.0809467	0.0810577	0.0810915	0.0811283	0.0810345	0.0810412	0.0810469	0.0810241	0.0810203	0.0810152	0.081044	0.081061	0.0810786	0.0810102	0.0809945	0.0809773
0.088074	0.0880643	0.0880775	0.0880545	0.0880486	0.0880602	0.0880695	0.0880765	0.0880938	0.0880587	0.0880359	0.0880288	0.0880819	0.0880976	0.0880919	0.0880447	0.0880037	0.0880132	0.0880544	0.0880512	0.0880486	0.0880562	0.0880663	0.0880655	0.0880589	0.0880601	0.0880601	0.088058	0.0880583	0.0880573	0.08806	0.0880562	0.0880581	0.0880565	0.0880549	0.0880531
0.167299	0.167247	0.167261	0.166737	0.166877	0.16646	0.166936	0.167339	0.16736	0.166721	0.166675	0.166665	0.167058	0.167117	0.166969	0.166966	0.166926	0.166885	0.166995	0.166753	0.166777	0.167045	0.166921	0.167284	0.167009	0.166998	0.166993	0.167022	0.167025	0.167034	0.167013	0.167027	0.167039	0.167013	0.167013	0.166783
0.245734	0.245896	0.246037	0.245378	0.245188	0.244975	0.245658	0.245745	0.245834	0.245473	0.245375	0.245276	0.245537	0.245511	0.245468	0.245586	0.245608	0.245618	0.245515	0.245458	0.245415	0.245613	0.245652	0.245716	0.245558	0.245538	0.245534	0.24558	0.245582	0.245599	0.245576	0.245586	0.245594	0.245553	0.245539	0.245527
0.299681	0.299749	0.299791	0.299496	0.299377	0.299229	0.299664	0.299719	0.299772	0.299538	0.299471	0.299395	0.299587	0.299572	0.299539	0.299612	0.299621	0.299618	0.299565	0.299524	0.299493	0.299637	0.299663	0.299709	0.299596	0.299582	0.299577	0.299614	0.299617	0.299629	0.299612	0.299622	0.299631	0.299591	0.299578	0.299568
0.380233	0.380334	0.380388	0.379955	0.379777	0.379552	0.380198	0.380267	0.380336	0.380031	0.37994	0.379841	0.380074	0.380028	0.379962	0.380154	0.380189	0.380207	0.380077	0.380033	0.38	0.380152	0.380172	0.380215	0.380107	0.380086	0.380078	0.380134	0.380139	0.380158	0.380125	0.380133	0.38014	0.380106	0.380094	0.380087
0.484475	0.484716	0.484903	0.483899	0.483567	0.48318	0.484344	0.484465	0.484586	0.484076	0.483931	0.483778	0.484134	0.484056	0.483947	0.484282	0.48435	0.484393	0.484153	0.484082	0.484031	0.484266	0.484299	0.484369	0.484196	0.484158	0.484146	0.484241	0.484248	0.484282	0.484216	0.484222	0.484225	0.484204	0.484191	0.484188
0.637651	0.637978	0.638234	0.636858	0.636389	0.63585	0.637465	0.637628	0.63779	0.637104	0.636905	0.6367	0.63717	0.637045	0.636872	0.637399	0.637494	0.637558	0.637227	0.637151	0.637098	0.637342	0.637367	0.637437	0.637271	0.637222	0.637208	0.637328	0.637337	0.637381	0.637291	0.637297	0.637301	0.637279	0.637265	0.637263
0.743875	0.743956	0.743992	0.743593	0.74339	0.743123	0.743865	0.743953	0.744036	0.743655	0.743551	0.743431	0.743755	0.743732	0.743667	0.743767	0.743756	0.743722	0.743749	0.743735	0.743727	0.743769	0.743767	0.743778	0.743758	0.743743	0.743733	0.743782	0.743792	0.743805	0.743764	0.743765	0.743768	0.743761	0.743758	0.743761
0.807208	0.807228	0.80723	0.807127	0.807062	0.806967	0.807231	0.807275	0.807318	0.807132	0.807085	0.807032	0.807243	0.8073	0.80734	0.807115	0.807048	0.806981	0.807171	0.807166	0.80716	0.807185	0.807191	0.807198	0.807178	0.807177	0.807169	0.807186	0.807193	0.807194	0.807179	0.807177	0.807175	0.807185	0.807187	0.807191
0.81518	0.815228	0.815274	0.815087	0.815041	0.814991	0.815163	0.815192	0.815222	0.815108	0.815081	0.815056	0.81516	0.815193	0.815236	0.815115	0.815101	0.81509	0.81512	0.815106	0.815091	0.81515	0.815167	0.815184	0.815134	0.815135	0.815134	0.815135	0.815137	0.815137	0.815138	0.815141	0.815146	0.815131	0.815129	0.815126
0.793421	0.793436	0.793452	0.793376	0.793356	0.793333	0.793442	0.793472	0.793505	0.79337	0.793339	0.79331	0.793475	0.793565	0.793684	0.793342	0.7933	0.793261	0.793387	0.793376	0.79336	0.79342	0.793436	0.793446	0.793401	0.793406	0.793401	0.793402	0.793407	0.793403	0.793405	0.793412	0.793413	0.793401	0.793401	0.793399
0.726884	0.72688	0.726876	0.72707	0.727174	0.727179	0.726893	0.726898	0.726905	0.727064	0.726966	0.727156	0.726903	0.726923	0.727068	0.726961	0.726952	0.726946	0.727066	0.727066	0.727164	0.726889	0.72689	0.726891	0.726888	0.726888	0.726887	0.727067	0.727069	0.727068	0.726888	0.726887	0.726887	0.727068	0.727069	0.72707
0.652454	0.652447	0.652404	0.652437	0.652442	0.652512	0.652455	0.652494	0.652468	0.652433	0.652426	0.652424	0.65246	0.652503	0.652531	0.65243	0.652419	0.65241	0.65243	0.652418	0.65241	0.652458	0.652477	0.652478	0.652444	0.652445	0.652444	0.652443	0.652444	0.652443	0.652448	0.652452	0.652457	0.652439	0.652435	0.652431
0.552062	0.552117	0.552127	0.552028	0.552018	0.552002	0.55206	0.552111	0.552119	0.552031	0.552024	0.552018	0.55206	0.552111	0.552119	0.552034	0.552029	0.552024	0.552031	0.552024	0.552016	0.552061	0.552113	0.552121	0.55204	0.55204	0.55204	0.55204	0.55204	0.55204	0.552042	0.552059	0.55206	0.552037	0.552035	0.552033
0.453086	0.452631	0.452632	0.453142	0.453139	0.453192	0.453086	0.453088	0.453091	0.453142	0.45314	0.453137	0.453086	0.453088	0.453091	0.453142	0.45314	0.453137	0.452726	0.452722	0.453137	0.453086	0.453089	0.453092	0.452729	0.452719	0.452719	0.45273	0.45273	0.45273	0.45272	0.452717	0.452714	0.452728	0.452728	0.452727
0.382971	0.382983	0.382987	0.382967	0.382964	0.382961	0.38297	0.382973	0.382975	0.382968	0.382965	0.382963	0.382966	0.382972	0.382989	0.382969	0.382967	0.382965	0.382961	0.382959	0.382957	0.382966	0.382987	0.38299	0.382963	0.382963	0.382963	0.382963	0.382963	0.382963	0.382964	0.382964	0.382984	0.382962	0.382963	0.382962
0.351491	0.351493	0.351495	0.351519	0.351539	0.351564	0.351494	0.351497	0.3515	0.351487	0.351588	0.351598	0.351495	0.351501	0.351508	0.351576	0.351572	0.351544	0.351487	0.351485	0.351425	0.351494	0.351497	0.351501	0.351491	0.351491	0.351491	0.35149	0.35149	0.35149	0.351491	0.351492	0.351493	0.351489	0.351489	0.351488
0.351581	0.351581	0.351582	0.351581	0.35158	0.35158	0.351581	0.351582	0.351582	0.351581	0.35158	0.35158	0.351581	0.351582	0.351582	0.351581	0.35158	0.35158	0.351581	0.351581	0.351581	0.351581	0.351581	0.351581	0.351581	0.351581	0.351581	0.351581	0.351581	0.351581	0.351581	0.351581	0.351581	0.351581	0.351581	0.351581
0.390627	0.390627	0.390626	0.390627	0.390627	0.390627	0.390628	0.390629	0.39063	0.390626	0.390624	0.390623	0.390629	0.390631	0.390633	0.390624	0.390622	0.390621	0.390625	0.390621	0.390618	0.390629	0.390632	0.390635	0.390627	0.390627	0.390628	0.390627	0.390627	0.390627	0.390628	0.390629	0.390629	0.390626	0.390625	0.390624
0.356275	0.356275	0.356276	0.356274	0.356274	0.356274	0.356276	0.356277	0.356278	0.356274	0.356273	0.356272	0.356276	0.356278	0.356281	0.356273	0.356272	0.35627	0.356273	0.356271	0.356269	0.356277	0.356278	0.356281	0.356275	0.356275	0.356275	0.356275	0.356275	0.356274	0.356275	0.356276	0.356277	0.356274	0.356273	0.356273
0.271539	0.271541	0.271542	0.271537	0.271536	0.271535	0.27154	0.271542	0.271545	0.271536	0.271535	0.271533	0.271542	0.271546	0.271552	0.271535	0.271533	0.271531	0.271537	0.271535	0.271534	0.27154	0.271542	0.271543	0.271539	0.271539	0.271539	0.271538	0.271538	0.271538	0.271539	0.27154	0.27154	0.271538	0.271537	0.271537
0.177189	0.177189	0.177185	0.17719	0.177191	0.177192	0.177191	0.177193	0.177192	0.177189	0.177187	0.177186	0.177195	0.1772	0.17721	0.177185	0.177181	0.177175	0.177191	0.177188	0.177189	0.177189	0.177188	0.177184	0.17719	0.177191	0.177192	0.177189	0.177189	0.177188	0.17719	0.177191	0.177191	0.17719	0.177189	0.177189
0.13481	0.134802	0.134796	0.134828	0.134839	0.134852	0.134814	0.134811	0.134807	0.134822	0.134826	0.13483	0.13481	0.134794	0.134765	0.134824	0.134826	0.134828	0.134821	0.134823	0.134825	0.134817	0.134814	0.134812	0.13482	0.134822	0.134824	0.134817	0.134815	0.134814	0.134822	0.134826	0.13483	0.134814	0.134809	0.134805
0.106607	0.106541	0.106509	0.106678	0.106743	0.106833	0.106647	0.106618	0.106588	0.106641	0.10667	0.106699	0.106514	0.106376	0.106202	0.10677	0.106831	0.106873	0.106628	0.10663	0.106637	0.106669	0.106644	0.10661	0.106626	0.106626	0.106633	0.106619	0.106613	0.106613	0.106704	0.106688	0.10677	0.106587	0.106557	0.106529
0.0948064	0.0946481	0.0945292	0.0951856	0.0954095	0.0956814	0.0948729	0.0947739	0.0946754	0.0950713	0.0951849	0.0953071	0.0948425	0.0947136	0.0945682	0.0951025	0.0952062	0.0953265	0.0950313	0.0950912	0.0951545	0.0949363	0.0948816	0.0948234	0.0950152	0.0950433	0.095077	0.0949569	0.0949268	0.0949018	0.0950409	0.0950965	0.0951515	0.094927	0.09487	0.0948094
0.141882	0.141635	0.141411	0.142392	0.142652	0.142925	0.14202	0.141922	0.141821	0.142234	0.142344	0.142461	0.142158	0.142184	0.14223	0.142103	0.142076	0.142066	0.142218	0.142313	0.142388	0.142051	0.141983	0.141885	0.14216	0.142213	0.142243	0.142083	0.142058	0.142011	0.142153	0.142176	0.142202	0.142104	0.142085	0.142057
0.1261	0.126128	0.126167	0.12632	0.126312	0.126307	0.126027	0.125999	0.125958	0.126364	0.126414	0.126457	0.126034	0.125994	0.125957	0.126369	0.126407	0.12645	0.126302	0.126285	0.126261	0.126109	0.12615	0.126182	0.126109	0.12616	0.1262	0.126026	0.125992	0.125949	0.126109	0.126146	0.126183	0.126034	0.126261	0.126219
0.128532	0.128572	0.128617	0.128488	0.128458	0.128531	0.128519	0.1285	0.128515	0.12851	0.128505	0.128503	0.128503	0.128491	0.128481	0.128525	0.128535	0.128545	0.128462	0.128414	0.128376	0.128572	0.128609	0.128694	0.128519	0.128523	0.128528	0.12851	0.128505	0.128502	0.128526	0.128537	0.128546	0.128505	0.128494	0.128482
0.308278	0.308371	0.30849	0.308127	0.308068	0.30802	0.308225	0.308252	0.308277	0.308172	0.308151	0.30813	0.308192	0.308186	0.308179	0.308207	0.308215	0.308223	0.308096	0.308004	0.307924	0.308313	0.308433	0.308573	0.308202	0.308205	0.308209	0.308196	0.308193	0.30819	0.308213	0.308228	0.308244	0.308182	0.308167	0.308151
0.521367	0.520885	0.520766	0.528212	0.527325	0.520689	0.528253	0.525026	0.525378	0.528206	0.528192	0.528175	0.528253	0.528275	0.528295	0.524676	0.525303	0.521998	0.528186	0.528155	0.528132	0.52439	0.525077	0.525159	0.528235	0.52824	0.528242	0.528229	0.528228	0.528224	0.528229	0.528228	0.52823	0.528229	0.52823	0.528231
0.723449	0.723436	0.723642	0.72361	0.723486	0.723459	0.723407	0.723419	0.723423	0.723607	0.723605	0.723604	0.723613	0.723618	0.723623	0.723403	0.723409	0.723405	0.723606	0.723605	0.723603	0.72341	0.723456	0.723462	0.723395	0.723394	0.723395	0.723395	0.723394	0.723395	0.723396	0.723398	0.7234	0.723393	0.723391	0.72339
0.882428	0.882334	0.882494	0.881861	0.884224	0.884183	0.882509	0.882509	0.88251	0.882455	0.882492	0.882493	0.882461	0.88247	0.882492	0.8825	0.882494	0.882488	0.882455	0.882492	0.882493	0.882524	0.882509	0.88251	0.882455	0.882454	0.882454	0.882455	0.882456	0.882456	0.882455	0.882455	0.882455	0.882455	0.882525	0.882526
0.980371	0.980325	0.978868	0.978981	0.978842	0.980081	0.985476	0.980406	0.980396	0.985475	0.979015	0.98555	0.980103	0.985541	0.985569	0.980403	0.980398	0.97886	0.985476	0.978851	0.985528	0.985463	0.985467	0.979089	0.985476	0.985477	0.985476	0.985475	0.985476	0.985475	0.985475	0.985474	0.985475	0.985475	0.985476	0.985477
1.01676	1.01652	1.01642	1.0173	1.0175	1.01768	1.017	1.01691	1.01688	1.01704	1.01715	1.01719	1.01704	1.01712	1.01714	1.017	1.01699	1.0169	1.01705	1.01707	1.01718	1.017	1.01698	1.01689	1.01703	1.01703	1.01703	1.01703	1.01703	1.01703	1.01703	1.01702	1.01702	1.01703	1.01703	1.01703
0.9873	0.987289	0.987285	0.987327	0.987331	0.987339	0.987312	0.98731	0.987309	0.987305	0.98732	0.987315	0.987315	0.987312	0.98732	0.987304	0.987309	0.987306	0.987324	0.987324	0.987333	0.987305	0.987297	0.987298	0.987313	0.987313	0.987312	0.987302	0.987315	0.987303	0.987312	0.98731	0.987308	0.987304	0.987305	0.987308
0.912216	0.91219	0.912247	0.912237	0.912273	0.912337	0.912217	0.912219	0.912191	0.912232	0.912232	0.912242	0.912218	0.91222	0.912222	0.912214	0.912212	0.91221	0.912229	0.912225	0.912221	0.912221	0.912198	0.912206	0.912234	0.912215	0.912215	0.912234	0.912234	0.912234	0.912233	0.912215	0.912215	0.912234	0.912234	0.912234
0.823189	0.823254	0.823384	0.82317	0.823177	0.823194	0.823178	0.823188	0.823195	0.82316	0.823158	0.823153	0.823178	0.823185	0.823163	0.823162	0.823155	0.823158	0.82314	0.823125	0.823112	0.82321	0.823246	0.823348	0.823171	0.823173	0.823175	0.823169	0.823168	0.823167	0.823169	0.823169	0.82317	0.823168	0.823168	0.823168
0.747468	0.748047	0.750382	0.747656	0.747544	0.747402	0.747427	0.747437	0.747568	0.751166	0.750547	0.748767	0.750973	0.750264	0.748856	0.74742	0.747426	0.747486	0.750524	0.747527	0.747633	0.747449	0.749593	0.747576	0.747436	0.747423	0.747421	0.747421	0.747419	0.747422	0.747415	0.747416	0.74742	0.747586	0.747633	0.750977
0.716001	0.716526	0.717669	0.714915	0.714568	0.717241	0.7163	0.716428	0.716609	0.715224	0.715137	0.715061	0.716073	0.715095	0.71502	0.716271	0.71637	0.716503	0.714826	0.714702	0.714524	0.716763	0.716491	0.717064	0.71616	0.716142	0.716126	0.716186	0.716194	0.716206	0.716175	0.716196	0.71619	0.716194	0.716199	0.715346
0.731722	0.732261	0.732616	0.730519	0.729901	0.729257	0.731329	0.731435	0.731605	0.731108	0.730936	0.730848	0.731065	0.730939	0.730769	0.731255	0.731188	0.731396	0.7306	0.730017	0.729471	0.731747	0.732252	0.73279	0.731091	0.730987	0.730916	0.731218	0.731272	0.731349	0.73114	0.731106	0.731044	0.731254	0.731299	0.731333
0.802264	0.802618	0.802429	0.801229	0.80061	0.799935	0.801976	0.802067	0.802254	0.801937	0.801821	0.801771	0.801439	0.801146	0.800952	0.802481	0.799791	0.799907	0.801181	0.800413	0.799846	0.802766	0.803413	0.801034	0.801722	0.801435	0.80133	0.802006	0.801994	0.802252	0.801997	0.801918	0.80196	0.801845	0.801843	0.801876
0.925117	0.924938	0.924334	0.92456	0.924012	0.923395	0.925199	0.925366	0.925639	0.924733	0.924385	0.924141	0.924698	0.924426	0.924111	0.925093	0.925235	0.925279	0.924418	0.923721	0.923155	0.925506	0.925908	0.926501	0.924766	0.924459	0.924348	0.925146	0.925215	0.925486	0.924846	0.924782	0.924667	0.924987	0.925038	0.925112
1.09474	1.09403	1.09283	1.09501	1.09464	1.09401	1.09528	1.09542	1.09569	1.0948	1.09441	1.09414	1.09476	1.09446	1.09402	1.09513	1.09521	1.09513	1.09454	1.09383	1.09332	1.09552	1.09583	1.09639	1.09478	1.09436	1.09421	1.0953	1.09539	1.09576	1.09486	1.09476	1.0946	1.09508	1.09515	1.09527
1.2915	1.2902	1.28837	1.29284	1.29291	1.2926	1.29258	1.29267	1.29296	1.29213	1.29172	1.29144	1.29207	1.29178	1.29128	1.29238	1.29242	1.29227	1.29189	1.29117	1.29069	1.29276	1.29298	1.29352	1.29201	1.29146	1.29126	1.29269	1.29282	1.2933	1.29211	1.29196	1.29174	1.29242	1.2925	1.29267
1.49277	1.49131	1.48923	1.4943	1.49438	1.49404	1.49398	1.49407	1.49438	1.49352	1.49306	1.49277	1.49339	1.49303	1.49245	1.49379	1.49386	1.49372	1.49311	1.49217	1.49151	1.49431	1.49465	1.49535	1.49335	1.49272	1.4925	1.49412	1.49427	1.49482	1.49348	1.49334	1.4931	1.4938	1.49388	1.49405
1.68464	1.68355	1.68173	1.68537	1.68505	1.68433	1.68548	1.68561	1.68595	1.68501	1.68451	1.68421	1.68468	1.68414	1.68339	1.68545	1.68569	1.68573	1.68426	1.68294	1.68191	1.68613	1.68675	1.68779	1.68481	1.68415	1.68393	1.68561	1.68575	1.68633	1.68501	1.6849	1.68468	1.68527	1.68531	1.68543

## Sheet: Tensor fasciae latae
Tensor fasciae latae Origin AP +3.333 mm	Tensor fasciae latae Origin AP +6.667 mm	Tensor fasciae latae Origin AP +10 mm	Tensor fasciae latae Origin AP -3.333 mm	Tensor fasciae latae Origin AP -6.667 mm	Tensor fasciae latae Origin AP -10 mm	Tensor fasciae latae Origin CC +3.333 mm	Tensor fasciae latae Origin CC +6.667 mm	Tensor fasciae latae Origin CC +10 mm	Tensor fasciae latae Origin CC -3.333 mm	Tensor fasciae latae Origin CC -6.667 mm	Tensor fasciae latae Origin CC -10 mm	Tensor fasciae latae Origin LM +3.333 mm	Tensor fasciae latae Origin LM +6.667 mm	Tensor fasciae latae Origin LM +10 mm	Tensor fasciae latae Origin LM -3.333 mm	Tensor fasciae latae Origin LM -6.667 mm	Tensor fasciae latae Origin LM -10 mm	Tensor fasciae latae Insertion AP +3.333 mm	Tensor fasciae latae Insertion AP +6.667 mm	Tensor fasciae latae Insertion AP +10 mm	Tensor fasciae latae Insertion AP -3.333 mm	Tensor fasciae latae Insertion AP -6.667 mm	Tensor fasciae latae Insertion AP -10 mm	Tensor fasciae latae Insertion CC +3.333 mm	Tensor fasciae latae Insertion CC +6.667 mm	Tensor fasciae latae Insertion CC +10 mm	Tensor fasciae latae Insertion CC -3.333 mm	Tensor fasciae latae Insertion CC -6.667 mm	Tensor fasciae latae Insertion CC -10 mm	Tensor fasciae latae Insertion LM +3.333 mm	Tensor fasciae latae Insertion LM +6.667 mm	Tensor fasciae latae Insertion LM +10 mm	Tensor fasciae latae Insertion LM -3.333 mm	Tensor fasciae latae Insertion LM -6.667 mm	Tensor fasciae latae Insertion LM -10 mm
0.555582	0.553631	0.553487	0.556453	0.556534	0.556714	0.555588	0.555513	0.555423	0.555791	0.555918	0.556026	0.553378	0.552638	0.551689	0.556767	0.557254	0.557149	0.557224	0.557573	0.557342	0.553936	0.552293	0.549002	0.555503	0.555304	0.555112	0.555878	0.556058	0.556711	0.555695	0.555684	0.555684	0.555684	0.555677	0.555677
1.25654	1.25655	1.25639	1.25659	1.25662	1.25663	1.25661	1.25662	1.25663	1.25659	1.25658	1.25657	1.25667	1.25678	1.25696	1.25655	1.25653	1.25651	1.25648	1.25645	1.25644	1.25737	1.25902	1.26246	1.25664	1.25668	1.25671	1.25656	1.25654	1.25652	1.2566	1.2566	1.2566	1.2566	1.2566	1.21379
1.86069	1.86071	1.85943	1.86023	1.86023	1.85954	1.86023	1.86023	1.86023	1.86023	1.86023	1.86023	1.86057	1.86069	1.86069	1.86023	1.86023	1.86023	1.86059	1.86068	1.86068	1.86024	1.86024	1.86024	1.86023	1.86023	1.86023	1.86023	1.86023	1.86059	1.86023	1.86023	1.86023	1.86023	1.86023	1.80319
2.0096	2.00959	2.00959	2.00837	2.00836	2.00836	2.00837	2.00837	2.00837	2.00837	2.00837	2.00837	2.00837	2.00959	2.00959	2.00837	2.00838	2.00837	2.00959	2.00958	2.00959	2.00837	2.00841	2.00841	2.00837	2.00837	2.00837	2.00838	2.00838	2.00835	2.00837	2.00837	2.00837	2.00837	2.00837	2.03688
1.50497	1.50475	1.50491	1.50483	1.50483	1.50483	1.50497	1.50497	1.50475	1.50497	1.50483	1.50483	1.50497	1.50491	1.50491	1.50483	1.50483	1.50483	1.50499	1.50475	1.50492	1.50483	1.50483	1.50483	1.50497	1.50497	1.50497	1.50497	1.50497	1.50499	1.50497	1.50497	1.50497	1.50497	1.50497	1.64449
1.19859	1.19829	1.19802	1.19943	1.19996	1.2005	1.19904	1.19914	1.19922	1.1989	1.19885	1.19879	1.19936	1.1998	1.20027	1.19863	1.19838	1.19809	1.19908	1.1992	1.19932	1.19888	1.19879	1.19866	1.19895	1.19893	1.19891	1.19901	1.19902	1.19907	1.19897	1.19899	1.19899	1.19899	1.19899	1.2298
1.42704	1.42636	1.42547	1.42824	1.42882	1.42922	1.4279	1.42813	1.42833	1.42737	1.42721	1.42701	1.4288	1.42982	1.43077	1.42643	1.42526	1.42407	1.42815	1.4287	1.42925	1.42701	1.42646	1.42572	1.42746	1.42735	1.42725	1.42774	1.42784	1.42803	1.42758	1.42763	1.42763	1.42763	1.42763	1.31781
1.62893	1.62818	1.62716	1.63033	1.63091	1.63127	1.62988	1.63017	1.63042	1.6294	1.6292	1.62895	1.63096	1.6322	1.63331	1.62825	1.6268	1.62528	1.63035	1.63104	1.63175	1.62895	1.62829	1.62739	1.6295	1.62936	1.62924	1.62985	1.62999	1.63023	1.62965	1.62972	1.62972	1.62971	1.62971	1.56157
1.74243	1.74182	1.74091	1.74344	1.74378	1.74392	1.74315	1.74352	1.74379	1.74268	1.74245	1.74214	1.74438	1.74566	1.74687	1.74142	1.73974	1.738	1.74379	1.74462	1.74543	1.74212	1.74133	1.74026	1.74272	1.74261	1.74246	1.74314	1.74332	1.74367	1.7429	1.74298	1.74298	1.74297	1.74296	1.69355
1.87236	1.87194	1.87122	1.87293	1.87305	1.87294	1.87293	1.87323	1.8735	1.8724	1.87215	1.87187	1.87416	1.87548	1.87667	1.87104	1.86929	1.86737	1.87354	1.87441	1.87528	1.87181	1.871	1.86992	1.87248	1.87231	1.87216	1.87292	1.87312	1.87343	1.87268	1.87275	1.87275	1.87274	1.87273	1.79011
2.16011	2.15919	2.15838	2.16122	2.16157	2.16164	2.16099	2.16132	2.1612	2.16042	2.16015	2.15985	2.16246	2.16363	2.16505	2.15882	2.15681	2.15465	2.16152	2.16192	2.16274	2.15993	2.15917	2.15821	2.16053	2.16037	2.16023	2.16096	2.16114	2.16145	2.16072	2.1608	2.1608	2.16079	2.16078	1.9666
2.51508	2.5136	2.51166	2.51765	2.51867	2.51932	2.51674	2.51709	2.51741	2.51614	2.51587	2.51557	2.51855	2.52048	2.52225	2.51418	2.51178	2.50924	2.51721	2.51799	2.51878	2.51573	2.515	2.51412	2.51627	2.51611	2.51597	2.5167	2.51687	2.51719	2.51645	2.51654	2.51655	2.51654	2.51653	2.28714
2.69368	2.69189	2.69017	2.69748	2.6992	2.70056	2.69583	2.69612	2.69639	2.69535	2.69515	2.69493	2.69766	2.69963	2.70149	2.69354	2.69165	2.69008	2.69636	2.69714	2.69795	2.69491	2.69424	2.69343	2.6954	2.69523	2.69509	2.69587	2.69606	2.69639	2.6956	2.69568	2.69568	2.69568	2.69568	2.58296
2.79362	2.79315	2.79295	2.79618	2.79807	2.79984	2.79471	2.79486	2.795	2.79449	2.79441	2.79432	2.79589	2.79746	2.79917	2.79374	2.79325	2.79302	2.79512	2.79572	2.79641	2.7942	2.79394	2.79361	2.79448	2.79437	2.79429	2.79478	2.79492	2.79515	2.7946	2.79465	2.79465	2.79465	2.79464	2.72273
2.80359	2.80325	2.80309	2.80545	2.80704	2.80871	2.80433	2.80442	2.80451	2.8042	2.80415	2.8041	2.80514	2.8063	2.80771	2.8037	2.80337	2.80319	2.8047	2.80523	2.80589	2.80392	2.80368	2.80345	2.80417	2.80408	2.80401	2.80441	2.80453	2.80473	2.80427	2.8043	2.8043	2.8043	2.8043	2.79977
2.84975	2.84855	2.84761	2.85288	2.85451	2.85609	2.85129	2.85145	2.85161	2.85103	2.85091	2.8508	2.85274	2.85442	2.85615	2.84984	2.84873	2.84764	2.8518	2.85267	2.85361	2.85044	2.84989	2.84917	2.85096	2.85078	2.85063	2.85143	2.85149	2.85184	2.85116	2.85122	2.85122	2.85121	2.85121	2.80663
2.86517	2.8633	2.86155	2.8691	2.87084	2.87027	2.86731	2.8675	2.86771	2.86695	2.86677	2.86661	2.86722	2.86934	2.87138	2.86505	2.86319	2.85841	2.86587	2.86696	2.86805	2.86614	2.86526	2.86185	2.86685	2.86662	2.86641	2.86748	2.86777	2.86592	2.86713	2.8672	2.8672	2.8672	2.86719	2.8527
2.80885	2.80678	2.80451	2.81253	2.814	2.81513	2.81096	2.81117	2.81139	2.81055	2.81034	2.81015	2.81312	2.81533	2.8174	2.80831	2.80587	2.80354	2.81174	2.81273	2.8137	2.80978	2.80889	2.80767	2.81051	2.81028	2.81008	2.81109	2.81136	2.81176	2.81077	2.81084	2.81084	2.81083	2.81082	2.86753
2.64291	2.64107	2.63882	2.64582	2.64686	2.64757	2.64468	2.64488	2.64511	2.64426	2.64402	2.64382	2.64681	2.64895	2.65092	2.64196	2.63931	2.63651	2.64535	2.64624	2.64709	2.64356	2.6427	2.64151	2.64425	2.64404	2.64385	2.64476	2.645	2.64536	2.64448	2.64455	2.64455	2.64454	2.64453	2.82015
2.452	2.45089	2.4494	2.45346	2.45381	2.45387	2.45304	2.45324	2.45346	2.45262	2.45238	2.45216	2.45506	2.45707	2.45889	2.45048	2.44787	2.44511	2.45348	2.45415	2.45476	2.45212	2.45143	2.45047	2.45268	2.45253	2.45239	2.45304	2.45321	2.45347	2.45285	2.45291	2.45291	2.4529	2.45289	2.67396
2.35554	2.3552	2.35455	2.35542	2.35502	2.35434	2.35581	2.356	2.35621	2.35539	2.35513	2.3549	2.35774	2.35966	2.36136	2.35326	2.35068	2.34786	2.35591	2.35626	2.35654	2.35519	2.35474	2.35414	2.35554	2.35547	2.35539	2.3557	2.35576	2.35589	2.35562	2.35567	2.35567	2.35566	2.35565	2.48696
2.28884	2.28923	2.2894	2.28715	2.28598	2.28461	2.28834	2.28851	2.28871	2.28793	2.28767	2.28744	2.29012	2.29181	2.29326	2.28589	2.28342	2.28064	2.28809	2.28811	2.28803	2.28803	2.28784	2.2876	2.28816	2.28818	2.28815	2.28812	2.28807	2.28807	2.28815	2.2882	2.28821	2.28818	2.28817	2.37405
2.18169	2.18299	2.1841	2.1782	2.17618	2.174	2.18029	2.18047	2.18064	2.17991	2.17966	2.17943	2.18184	2.18324	2.1844	2.17809	2.17578	2.17315	2.17967	2.17934	2.17888	2.18035	2.18043	2.18061	2.18023	2.18033	2.18037	2.17997	2.1798	2.17967	2.18012	2.18016	2.18017	2.18014	2.18013	2.31413
2.11447	2.11638	2.11824	2.10968	2.10688	2.10411	2.11242	2.11256	2.11271	2.11208	2.11186	2.11165	2.11376	2.11489	2.11567	2.11031	2.10662	2.10585	2.11144	2.11073	2.1099	2.11285	2.11311	2.11372	2.11248	2.11266	2.11275	2.112	2.11173	2.11148	2.11227	2.11231	2.11232	2.11229	2.11228	2.22244
2.07508	2.07745	2.07978	2.06929	2.06617	2.06295	2.07252	2.07263	2.07274	2.07224	2.07205	2.07187	2.0738	2.0749	2.0757	2.07065	2.06861	2.0662	2.07125	2.07025	2.06911	2.07326	2.07386	2.07482	2.07267	2.07291	2.07306	2.07205	2.07169	2.07134	2.0724	2.07243	2.07244	2.07241	2.0724	2.13549
1.9992	2.00198	2.0048	1.99257	1.98904	1.98548	1.99615	1.99619	1.99623	1.99602	1.99592	1.99582	1.99694	1.9975	1.99779	1.99491	1.99344	1.99164	1.99474	1.99353	1.99219	1.99716	1.99794	1.99917	1.99642	1.9967	1.99687	1.99569	1.99529	1.99489	1.9961	1.99612	1.99612	1.99609	1.99609	2.09558
1.97246	1.97549	1.97886	1.96623	1.96368	1.96178	1.96914	1.96901	1.96885	1.96947	1.96968	1.96991	1.96824	1.96726	1.96649	1.97093	1.97303	1.97553	1.96777	1.96634	1.96488	1.97069	1.97177	1.97353	1.96968	1.97002	1.97024	1.96886	1.96842	1.968	1.96931	1.96929	1.96929	1.96927	1.96927	2.03897
1.92516	1.92737	1.93072	1.92408	1.92493	1.92645	1.92348	1.92312	1.92263	1.92451	1.92524	1.92581	1.91962	1.91706	1.91579	1.93001	1.93651	1.9429	1.92377	1.92381	1.92408	1.92443	1.92508	1.92622	1.92407	1.92417	1.92426	1.92388	1.92385	1.92377	1.92398	1.92391	1.92391	1.92391	1.92391	1.9825
1.89097	1.89275	1.89455	1.8933	1.89509	1.89745	1.89102	1.89055	1.88986	1.8924	1.89337	1.89411	1.88447	1.88027	1.87613	1.89928	1.90705	1.91431	1.89242	1.89329	1.89451	1.89126	1.89116	1.89132	1.89157	1.89148	1.89144	1.89184	1.89206	1.89223	1.8917	1.8916	1.8916	1.89161	1.89162	1.95711
1.84828	1.8437	1.84267	1.85869	1.86406	1.86934	1.85214	1.85156	1.85066	1.85396	1.85526	1.85622	1.84223	1.8313	1.82434	1.86355	1.87349	1.88304	1.85703	1.86073	1.86463	1.84935	1.84682	1.84311	1.85222	1.85148	1.85095	1.85397	1.85501	1.85602	1.85304	1.85291	1.8529	1.85294	1.85294	1.91511
1.87318	1.86903	1.86521	1.88184	1.88599	1.89065	1.87635	1.87586	1.87512	1.87784	1.8789	1.87969	1.86838	1.85955	1.84436	1.8857	1.89403	1.90053	1.88153	1.88557	1.88962	1.87266	1.86944	1.86428	1.87619	1.87536	1.87471	1.87808	1.87919	1.88027	1.8771	1.87699	1.87698	1.87701	1.877	1.88342
1.91769	1.91432	1.91128	1.92203	1.92457	1.9275	1.91992	1.91953	1.91897	1.91928	1.92004	1.92062	1.91392	1.90707	1.89981	1.92475	1.93008	1.93582	1.92328	1.92736	1.93111	1.91568	1.91201	1.90595	1.9196	1.91875	1.91803	1.91971	1.92079	1.92186	1.92051	1.92042	1.92042	1.92043	1.92041	1.85234
1.9579	1.9549	1.95217	1.96323	1.96539	1.96788	1.95977	1.95942	1.95893	1.96078	1.96147	1.96199	1.95453	1.94853	1.94198	1.96566	1.97056	1.97504	1.96465	1.96853	1.97214	1.95553	1.95186	1.94563	1.95944	1.95863	1.95795	1.96117	1.96217	1.96315	1.96029	1.96021	1.96021	1.96022	1.9602	1.87994
1.99335	1.99052	1.98795	1.99832	2.00033	2.00264	1.99508	1.99475	1.99428	1.99604	1.99668	1.99718	1.99017	1.9844	1.97823	2.00061	2.00518	2.00936	1.9997	2.00336	2.00673	1.99104	1.98754	1.98154	1.99479	1.99406	1.99342	1.99638	1.99729	1.99818	1.99558	1.9955	1.9955	1.99551	1.99549	1.92072
2.02827	2.02571	2.02339	2.03272	2.03447	2.03654	2.02979	2.02948	2.02905	2.03068	2.03127	2.03172	2.02536	2.02016	2.01458	2.03479	2.03894	2.04272	2.03411	2.03752	2.04061	2.02595	2.02261	2.01681	2.02954	2.02886	2.02827	2.03097	2.0318	2.0326	2.03025	2.03018	2.03018	2.03019	2.03017	1.95817
2.08507	2.0828	2.08079	2.0889	2.09034	2.09208	2.08633	2.08605	2.08565	2.08713	2.08766	2.08806	2.08243	2.07782	2.07286	2.09075	2.09435	2.09757	2.09039	2.09354	2.09635	2.08265	2.07944	2.07381	2.0861	2.08548	2.08493	2.0874	2.08815	2.0889	2.08675	2.08669	2.08669	2.08669	2.08668	1.99192
2.12591	2.12402	2.12247	2.12894	2.13005	2.13143	2.12686	2.1266	2.12625	2.12757	2.12803	2.12839	2.12357	2.11971	2.1155	2.13059	2.1336	2.13628	2.13046	2.13325	2.13573	2.12348	2.12049	2.11519	2.12666	2.1261	2.1256	2.12779	2.12844	2.12907	2.12723	2.12718	2.12718	2.12718	2.12716	2.02238
2.19111	2.18951	2.18821	2.19338	2.19426	2.19544	2.19173	2.19149	2.19117	2.19237	2.19278	2.1931	2.18907	2.18581	2.18243	2.19484	2.19747	2.19968	2.19495	2.1975	2.19972	2.18861	2.18579	2.18069	2.19155	2.19105	2.19057	2.19258	2.19316	2.19373	2.19207	2.19203	2.19203	2.19202	2.19201	2.07421
2.26444	2.26287	2.26159	2.26632	2.26712	2.26822	2.26499	2.26478	2.2645	2.26555	2.2659	2.26618	2.26266	2.25962	2.25651	2.2675	2.26975	2.27117	2.26788	2.27036	2.27239	2.26195	2.25913	2.25402	2.26476	2.26428	2.26383	2.26575	2.26632	2.26661	2.26529	2.26525	2.26525	2.26524	2.26523	2.11439
2.36066	2.36302	2.36179	2.36303	2.36358	2.36459	2.36142	2.3612	2.36093	2.36182	2.36216	2.3623	2.35932	2.35646	2.3534	2.36361	2.36638	2.36685	2.36572	2.36678	2.36856	2.358	2.35515	2.35004	2.36119	2.36068	2.3602	2.36222	2.3628	2.36317	2.36173	2.36168	2.36169	2.36168	2.36167	2.16687
2.46977	2.468	2.46658	2.47203	2.47281	2.47381	2.47038	2.47019	2.46993	2.47088	2.47118	2.47142	2.46809	2.46534	2.46207	2.47285	2.4747	2.47618	2.47359	2.47598	2.47784	2.46698	2.464	2.45849	2.47015	2.46965	2.46917	2.47112	2.47168	2.47221	2.47065	2.47061	2.47061	2.4706	2.47059	2.233
2.61489	2.61305	2.61152	2.61767	2.61858	2.61978	2.6158	2.61561	2.61536	2.61631	2.61663	2.61687	2.61329	2.61015	2.60664	2.61853	2.62061	2.6223	2.61921	2.62177	2.62376	2.61218	2.60902	2.60318	2.61555	2.61502	2.61453	2.61658	2.61717	2.61772	2.61608	2.61603	2.61603	2.61603	2.61601	2.31312
2.85293	2.85083	2.84908	2.85605	2.85708	2.86	2.85397	2.85372	2.85344	2.85455	2.85492	2.85519	2.85106	2.84745	2.84337	2.85707	2.86092	2.86145	2.85788	2.86084	2.86312	2.84983	2.84624	2.8396	2.85368	2.85308	2.85251	2.85485	2.85553	2.85616	2.85429	2.85423	2.85423	2.85423	2.85421	2.41086
3.04775	3.04543	3.04347	3.05138	3.05268	3.05434	3.04899	3.04875	3.04843	3.04961	3.04999	3.05028	3.04566	3.04161	3.03712	3.05259	3.05544	3.05788	3.05328	3.05654	3.05918	3.04453	3.04069	3.0336	3.04867	3.04803	3.04743	3.04994	3.05068	3.05136	3.04933	3.04926	3.04926	3.04926	3.04924	2.51939
3.19101	3.18872	3.1868	3.19455	3.1958	3.19739	3.19223	3.192	3.19169	3.19281	3.19317	3.19344	3.18893	3.18491	3.18043	3.19573	3.19848	3.2008	3.19646	3.19963	3.20212	3.18774	3.18387	3.17667	3.19189	3.19125	3.19066	3.19315	3.19389	3.19456	3.19254	3.19248	3.19248	3.19248	3.19245	2.69218
3.33225	3.32999	3.32809	3.3357	3.33689	3.33842	3.33344	3.33322	3.33293	3.33399	3.33434	3.33459	3.33018	3.32619	3.32172	3.33685	3.33949	3.34169	3.33762	3.3407	3.34302	3.32891	3.32499	3.31764	3.33309	3.33245	3.33185	3.33435	3.33508	3.33575	3.33374	3.33368	3.33368	3.33367	3.33365	2.917
3.44334	3.44111	3.43922	3.44674	3.44791	3.44941	3.44452	3.44432	3.44404	3.44504	3.44537	3.44561	3.4413	3.43736	3.43293	3.44786	3.45045	3.45258	3.44863	3.45159	3.45375	3.44	3.43605	3.42862	3.44416	3.44352	3.44293	3.44541	3.44614	3.4468	3.44481	3.44474	3.44474	3.44474	3.44472	3.08323
3.54082	3.53856	3.53664	3.54427	3.54546	3.54697	3.54204	3.54185	3.54158	3.54254	3.54285	3.54307	3.5388	3.53485	3.53041	3.54538	3.54797	3.5501	3.54617	3.54912	3.55123	3.53743	3.53341	3.52581	3.54166	3.54101	3.5404	3.54293	3.54367	3.54434	3.54232	3.54225	3.54225	3.54225	3.54223	3.21551
3.61834	3.61602	3.61404	3.62188	3.6231	3.62463	3.61962	3.61943	3.61917	3.62009	3.62038	3.62059	3.61635	3.61239	3.60794	3.62296	3.62556	3.62771	3.62379	3.62677	3.62886	3.6149	3.61079	3.60301	3.6192	3.61853	3.61792	3.62051	3.62127	3.62196	3.61988	3.61981	3.61981	3.61981	3.61979	3.34629
3.70534	3.70296	3.70092	3.70896	3.71021	3.71178	3.70667	3.7065	3.70625	3.70711	3.70739	3.70758	3.7034	3.69944	3.695	3.70999	3.71258	3.71472	3.71087	3.71385	3.71588	3.70185	3.69765	3.68969	3.70622	3.70553	3.7049	3.70757	3.70835	3.70905	3.70692	3.70685	3.70685	3.70685	3.70683	3.44888
3.75428	3.75175	3.74956	3.75818	3.75954	3.76121	3.75576	3.75561	3.75538	3.75617	3.75642	3.75659	3.75242	3.74841	3.74392	3.75912	3.76178	3.76397	3.76012	3.76324	3.76539	3.75075	3.7464	3.73821	3.75526	3.75454	3.75387	3.75668	3.75751	3.75826	3.756	3.75593	3.75593	3.75593	3.7559	3.54051
3.74501	3.74235	3.74002	3.74914	3.7506	3.75236	3.74663	3.74648	3.74627	3.74699	3.74722	3.74737	3.74323	3.7392	3.7347	3.75	3.75269	3.75493	3.75108	3.75433	3.75662	3.74149	3.73708	3.72884	3.74607	3.74532	3.74462	3.74756	3.74843	3.74922	3.74685	3.74677	3.74677	3.74677	3.74675	3.61324
3.74271	3.73939	3.73683	3.74733	3.749	3.75099	3.74456	3.74443	3.74422	3.74491	3.74513	3.74525	3.74054	3.73632	3.73162	3.74813	3.75102	3.75346	3.7493	3.75249	3.75515	3.73915	3.73459	3.7262	3.74393	3.74311	3.74237	3.74555	3.74652	3.74738	3.74478	3.74469	3.74469	3.74469	3.74467	3.6954
3.72105	3.71745	3.71417	3.72722	3.72967	3.73243	3.7236	3.72349	3.72328	3.72393	3.72418	3.72428	3.71888	3.71374	3.70814	3.72817	3.73203	3.7355	3.72897	3.73328	3.73689	3.71763	3.71289	3.70441	3.72287	3.72197	3.72102	3.7247	3.72581	3.72681	3.72381	3.72371	3.72371	3.72371	3.72369	3.75165
3.71165	3.70726	3.70317	3.71955	3.7228	3.7264	3.71509	3.71499	3.71477	3.71538	3.71561	3.71568	3.70942	3.70312	3.6963	3.72067	3.72553	3.7299	3.72077	3.72557	3.7299	3.70921	3.70459	3.69663	3.71428	3.71335	3.71256	3.71623	3.71746	3.71853	3.71528	3.71517	3.71517	3.71517	3.71514	3.75021
3.70777	3.70303	3.69858	3.71643	3.72002	3.72398	3.71159	3.7115	3.71127	3.71187	3.71209	3.71215	3.7058	3.69914	3.69177	3.71751	3.72271	3.72742	3.71746	3.72255	3.72724	3.70564	3.70126	3.69338	3.71095	3.70997	3.70915	3.71303	3.71435	3.71528	3.71201	3.71189	3.71189	3.71189	3.71186	3.74613
3.72898	3.72385	3.71899	3.73847	3.74246	3.74681	3.73321	3.73313	3.7329	3.73348	3.7337	3.73373	3.72686	3.71991	3.71257	3.73949	3.74506	3.75015	3.73927	3.74467	3.74981	3.72725	3.72279	3.71561	3.73228	3.73126	3.73042	3.73449	3.73591	3.73718	3.7334	3.73327	3.73327	3.73327	3.73325	3.73215
3.72035	3.71488	3.70968	3.73143	3.73584	3.74061	3.72578	3.7257	3.72547	3.72602	3.72622	3.72623	3.7184	3.71131	3.70381	3.73236	3.7383	3.7438	3.73174	3.73728	3.74275	3.71924	3.71503	3.70891	3.72484	3.72384	3.72216	3.72705	3.72852	3.72984	3.72595	3.72582	3.72582	3.72582	3.7258	3.71785
3.73109	3.72506	3.71902	3.74333	3.74874	3.75468	3.73683	3.73681	3.73659	3.73699	3.73716	3.7371	3.7293	3.72146	3.71337	3.74435	3.75136	3.7577	3.74146	3.74608	3.75098	3.73316	3.73105	3.72802	3.73618	3.73553	3.73512	3.73773	3.73892	3.73991	3.73696	3.73682	3.73683	3.73682	3.7368	3.71094
3.79783	3.79396	3.78377	3.81439	3.82288	3.8311	3.80616	3.80621	3.80594	3.80619	3.80633	3.80614	3.79777	3.78963	3.78206	3.81478	3.82343	3.83222	3.80397	3.80521	3.80992	3.8103	3.81139	3.81294	3.80721	3.80831	3.80952	3.80507	3.80436	3.80334	3.80643	3.80607	3.80607	3.80605	3.80606	3.72132
3.87548	3.86874	3.86162	3.89101	3.89883	3.90681	3.88274	3.88243	3.88178	3.88357	3.88414	3.88435	3.87424	3.86536	3.85646	3.89213	3.90079	3.90899	3.87973	3.87488	3.87131	3.88496	3.88644	3.88848	3.88382	3.88447	3.88522	3.88234	3.88166	3.87931	3.88316	3.88306	3.88307	3.88304	3.88304	3.73319
3.85227	3.84599	3.83926	3.8672	3.87462	3.88201	3.85948	3.8593	3.85882	3.85993	3.86026	3.86027	3.8514	3.84315	3.83491	3.86801	3.87616	3.8843	3.85762	3.85316	3.84648	3.86206	3.86389	3.86625	3.86061	3.86147	3.86241	3.85864	3.85777	3.85638	3.85971	3.85961	3.85962	3.85957	3.85957	3.72418
3.63394	3.62934	3.6243	3.64569	3.65186	3.658	3.63957	3.63946	3.63911	3.63993	3.64023	3.64027	3.63288	3.62608	3.61929	3.64665	3.6535	3.66041	3.63752	3.63468	3.62913	3.64228	3.64427	3.64685	3.64077	3.64176	3.6428	3.63856	3.63747	3.63595	3.63975	3.63967	3.63968	3.63962	3.63962	3.74958
3.21814	3.2147	3.21091	3.22722	3.23206	3.23689	3.22242	3.22228	3.22194	3.22282	3.22312	3.22323	3.21738	3.21223	3.20712	3.2279	3.23319	3.23858	3.22061	3.21809	3.21541	3.22485	3.22659	3.22885	3.2236	3.22452	3.22547	3.22148	3.22039	3.21893	3.22261	3.22256	3.22257	3.22252	3.22251	3.8234
2.62095	2.61863	2.61608	2.62714	2.63047	2.6338	2.62381	2.62365	2.62337	2.6242	2.62447	2.62462	2.62056	2.6172	2.61387	2.62747	2.63098	2.63457	2.62261	2.62089	2.61901	2.62556	2.62677	2.62836	2.62476	2.62548	2.62619	2.62311	2.62223	2.62111	2.62399	2.62396	2.62397	2.62393	2.62392	3.88843
1.97915	1.97738	1.97554	1.98215	1.98421	1.98628	1.98001	1.97997	1.97987	1.98124	1.98134	1.98136	1.97929	1.97804	1.97734	1.98131	1.98318	1.98453	1.98033	1.98061	1.97974	1.98033	1.98113	1.98148	1.98024	1.98041	1.98059	1.9803	1.98012	1.9804	1.98117	1.98116	1.98116	1.98115	1.98115	3.85058
1.44306	1.442	1.44092	1.44538	1.44651	1.44764	1.44416	1.44412	1.44405	1.44425	1.44431	1.44433	1.44359	1.44299	1.44239	1.44483	1.44545	1.44608	1.44419	1.44416	1.44414	1.44425	1.4443	1.44437	1.44426	1.44431	1.44437	1.44413	1.4441	1.44401	1.44421	1.4442	1.44421	1.4442	1.4442	3.63537
1.13727	1.13679	1.13633	1.13811	1.13846	1.1388	1.1377	1.13771	1.1377	1.13769	1.13769	1.13767	1.13758	1.13747	1.13734	1.13782	1.13793	1.13804	1.13774	1.1378	1.13785	1.13763	1.13758	1.13752	1.13765	1.13759	1.13754	1.13775	1.13782	1.13789	1.1377	1.1377	1.1377	1.1377	1.1377	3.24668
1.54308	1.54226	1.54146	1.54638	1.5452	1.5477	1.54561	1.54556	1.54553	1.54386	1.54388	1.54388	1.54538	1.54528	1.54525	1.54407	1.54429	1.5445	1.5462	1.54623	1.54459	1.54371	1.5436	1.54347	1.54374	1.54365	1.54356	1.54588	1.5463	1.54631	1.54385	1.54385	1.54384	1.54385	1.54385	2.69374
1.65238	1.65106	1.64972	1.65541	1.65694	1.6585	1.6537	1.65358	1.6534	1.654	1.6542	1.65433	1.65287	1.6519	1.65093	1.65483	1.65581	1.6568	1.65394	1.65401	1.65411	1.65385	1.65386	1.65391	1.65395	1.65405	1.65417	1.65374	1.65366	1.65355	1.65385	1.65386	1.65386	1.65385	1.65385	2.08287
1.80767	1.80617	1.80459	1.81183	1.81417	1.81656	1.80932	1.80908	1.80868	1.80999	1.81041	1.81073	1.80736	1.80508	1.80277	1.81193	1.81418	1.81647	1.80945	1.80913	1.8089	1.81006	1.81047	1.81103	1.81026	1.81084	1.81139	1.80896	1.80827	1.8074	1.80967	1.80963	1.80964	1.80961	1.8096	1.56186
0.832745	0.83196	0.83114	0.835013	0.836288	0.837641	0.833524	0.833304	0.833017	0.834072	0.83441	0.834683	0.832221	0.830612	0.828993	0.835362	0.836907	0.838462	0.833931	0.834011	0.834189	0.833849	0.833959	0.834121	0.834109	0.834416	0.834731	0.833458	0.833127	0.832756	0.83379	0.833788	0.833792	0.833769	0.833762	1.14967
0.842775	0.841876	0.840973	0.845289	0.84679	0.84826	0.843766	0.8436	0.843391	0.84418	0.844439	0.844654	0.842487	0.841165	0.839581	0.845437	0.84689	0.848468	0.844179	0.844489	0.844759	0.843935	0.844	0.844021	0.844236	0.844502	0.844778	0.843688	0.843557	0.843258	0.843965	0.843953	0.843957	0.843936	0.843929	1.3975
0.846026	0.844658	0.843283	0.849143	0.850775	0.852463	0.847603	0.847661	0.84773	0.847457	0.847372	0.847295	0.846971	0.846414	0.845854	0.848076	0.848643	0.849194	0.847648	0.847761	0.847942	0.847492	0.847525	0.84742	0.847661	0.847775	0.847894	0.847404	0.847287	0.847157	0.847526	0.847505	0.847507	0.847498	0.847495	1.60572
0.799644	0.798329	0.797032	0.802357	0.803727	0.805088	0.80117	0.801283	0.801362	0.800876	0.800697	0.800543	0.800935	0.800854	0.800771	0.80105	0.801141	0.801239	0.800978	0.800992	0.801028	0.801024	0.80107	0.80107	0.801087	0.801142	0.801196	0.800892	0.80083	0.800754	0.801023	0.801003	0.801004	0.801	0.800999	1.83733
0.701567	0.700531	0.69949	0.703595	0.704517	0.705382	0.702738	0.702833	0.702954	0.70248	0.702317	0.702179	0.702701	0.702791	0.702898	0.702517	0.702428	0.702339	0.70255	0.702491	0.702437	0.702653	0.702716	0.702765	0.702653	0.70269	0.702721	0.702551	0.702495	0.702423	0.702609	0.702594	0.702594	0.702593	0.702593	1.37234
0.572816	0.57209	0.571336	0.574138	0.574675	0.575126	0.573606	0.573667	0.573747	0.573434	0.573321	0.573226	0.573632	0.573742	0.573839	0.573406	0.573292	0.573175	0.57344	0.57336	0.573277	0.573572	0.573638	0.573689	0.573559	0.573577	0.573599	0.57347	0.573418	0.573353	0.57352	0.57351	0.57351	0.57351	0.573511	0.727498
0.436238	0.435712	0.435148	0.437118	0.437436	0.43767	0.43677	0.436807	0.436857	0.436661	0.436587	0.436526	0.436804	0.436889	0.43697	0.436623	0.436528	0.436427	0.436671	0.436625	0.436572	0.436745	0.436777	0.436793	0.436729	0.436738	0.436743	0.436697	0.436678	0.436651	0.436716	0.436709	0.436709	0.436709	0.436709	0.877477
0.409808	0.409772	0.409723	0.409776	0.409714	0.409635	0.409808	0.409805	0.409804	0.409809	0.409807	0.409807	0.409785	0.409759	0.409728	0.409828	0.409845	0.409857	0.409779	0.40975	0.409666	0.409821	0.409827	0.40996	0.409797	0.409786	0.409773	0.409818	0.409829	0.409792	0.409809	0.409806	0.409806	0.409807	0.409807	0.832699
0.400563	0.40059	0.400617	0.400459	0.400388	0.400323	0.400509	0.400496	0.400488	0.400526	0.40053	0.400538	0.400464	0.400411	0.400358	0.40057	0.400621	0.40067	0.400505	0.400492	0.40047	0.400519	0.400526	0.40054	0.400515	0.400512	0.400509	0.400516	0.400519	0.400511	0.400518	0.400512	0.400512	0.400513	0.400513	0.78405
0.374404	0.374427	0.374457	0.374333	0.374282	0.374238	0.374358	0.374345	0.374335	0.374379	0.374386	0.374397	0.374311	0.374254	0.374199	0.374431	0.374487	0.374546	0.37433	0.374324	0.374319	0.374365	0.374592	0.374592	0.374365	0.374362	0.374582	0.374375	0.374339	0.37434	0.374368	0.374365	0.374365	0.374365	0.374365	0.682737
0.325598	0.325589	0.325602	0.325593	0.32563	0.325623	0.325546	0.325536	0.325528	0.325564	0.325573	0.325583	0.325503	0.32545	0.325414	0.325608	0.32565	0.325709	0.32562	0.325692	0.325707	0.32556	0.325551	0.325529	0.325564	0.325546	0.325544	0.325622	0.3257	0.325723	0.325556	0.325553	0.325553	0.325554	0.325553	0.557269
0.254378	0.254363	0.254345	0.254391	0.254377	0.254366	0.254388	0.254389	0.254389	0.254387	0.254387	0.254386	0.254377	0.254366	0.254355	0.254396	0.254409	0.254414	0.254333	0.254276	0.254212	0.254433	0.254465	0.254577	0.254404	0.254417	0.254425	0.254368	0.254342	0.254313	0.254387	0.254387	0.254387	0.254387	0.254387	0.432905
0.18647	0.186329	0.186164	0.186772	0.186923	0.187058	0.186607	0.186618	0.186614	0.186625	0.186654	0.186668	0.186521	0.186424	0.186325	0.18671	0.1868	0.186891	0.186713	0.186805	0.186892	0.186519	0.186422	0.186324	0.186546	0.186484	0.186432	0.186701	0.186773	0.186861	0.186618	0.186626	0.186626	0.186626	0.186625	0.409827
0.184583	0.184034	0.183585	0.185571	0.186033	0.186506	0.184826	0.184683	0.184521	0.185211	0.185458	0.185684	0.184005	0.18289	0.181788	0.18603	0.186985	0.187918	0.186228	0.187368	0.188525	0.183845	0.182847	0.181754	0.18436	0.183724	0.183309	0.185739	0.18651	0.187312	0.185034	0.185031	0.185032	0.185025	0.18502	0.401726
0.22387	0.223134	0.222658	0.224631	0.225098	0.225599	0.223797	0.223625	0.223436	0.224246	0.224528	0.224792	0.222872	0.221692	0.220429	0.22517	0.22625	0.227299	0.225451	0.22872	0.229966	0.227501	0.221602	0.22022	0.223285	0.222622	0.222138	0.224906	0.227756	0.228701	0.224042	0.224035	0.224037	0.224028	0.224022	0.37908
0.243288	0.242832	0.242431	0.243815	0.244242	0.244715	0.243323	0.243151	0.242966	0.243767	0.244043	0.244002	0.242434	0.241267	0.240168	0.244355	0.245401	0.24642	0.244687	0.246053	0.247402	0.242238	0.237668	0.236208	0.242874	0.242188	0.238214	0.244155	0.245089	0.24607	0.243566	0.24356	0.243561	0.243552	0.243546	0.336966
0.229098	0.228676	0.228265	0.229959	0.230344	0.230774	0.229219	0.229057	0.228885	0.229636	0.229894	0.230142	0.228411	0.227343	0.226232	0.230453	0.231417	0.232357	0.230877	0.232232	0.233561	0.227991	0.226838	0.225326	0.228628	0.227925	0.227363	0.230359	0.231308	0.23229	0.22945	0.229443	0.229445	0.229436	0.22943	0.274146
0.197283	0.196954	0.19664	0.197936	0.198223	0.198547	0.197359	0.19723	0.197096	0.197689	0.197893	0.198091	0.196736	0.195909	0.195049	0.198326	0.199078	0.199813	0.198757	0.199903	0.201008	0.19628	0.195266	0.193961	0.196826	0.196206	0.195706	0.198331	0.199146	0.199988	0.197544	0.197539	0.19754	0.197533	0.197528	0.203047
0.162176	0.161976	0.16178	0.162555	0.162716	0.162905	0.162201	0.162118	0.162035	0.16241	0.162538	0.162665	0.161809	0.161285	0.16074	0.162812	0.163285	0.163746	0.163167	0.163949	0.164681	0.161394	0.160635	0.159593	0.161794	0.161321	0.160939	0.162885	0.163464	0.164049	0.162319	0.162316	0.162317	0.162312	0.162308	0.177831
0.127966	0.12781	0.127664	0.128257	0.128319	0.128458	0.127995	0.127938	0.127883	0.128139	0.128227	0.128315	0.127733	0.127379	0.12701	0.128412	0.128673	0.128985	0.128674	0.129268	0.129815	0.127359	0.126758	0.125916	0.127667	0.127304	0.127003	0.128459	0.128902	0.129348	0.128078	0.128076	0.128076	0.128073	0.12807	0.206298
0.103431	0.103305	0.103187	0.103639	0.103733	0.10384	0.103459	0.103425	0.103394	0.103544	0.103596	0.10365	0.103307	0.103102	0.102891	0.103705	0.103898	0.104088	0.103946	0.104346	0.104713	0.103027	0.102616	0.102123	0.103247	0.102997	0.102803	0.103798	0.104093	0.104389	0.103509	0.103507	0.103508	0.103506	0.103504	0.238202
0.0824856	0.0823908	0.0823029	0.082636	0.0827164	0.0827914	0.0825152	0.0824968	0.0824804	0.0825631	0.082593	0.0826247	0.0824352	0.0823251	0.0822126	0.0826516	0.0827566	0.0828607	0.0828576	0.0831552	0.083403	0.0821998	0.0819059	0.0814747	0.0823545	0.0821851	0.0820467	0.082748	0.0829576	0.0831773	0.0825444	0.082544	0.0825443	0.0825426	0.0825413	0.24077
0.0751062	0.0752128	0.0751229	0.0751444	0.075259	0.0752492	0.07505	0.0750376	0.0750281	0.0750819	0.0751044	0.0751284	0.0750009	0.0749227	0.0748597	0.0751407	0.0752086	0.0752824	0.0753395	0.0754994	0.075767	0.0750861	0.0748383	0.0742996	0.0748598	0.0750797	0.074963	0.0752309	0.0754183	0.0755155	0.0750763	0.0750766	0.0750769	0.0750752	0.0750739	0.21832
0.0739865	0.0737737	0.0736616	0.0741322	0.0741403	0.0742786	0.0740255	0.0740163	0.0740085	0.074052	0.0740695	0.0740883	0.0739849	0.0739273	0.0738685	0.0741012	0.074157	0.0742127	0.0742805	0.0744779	0.0746221	0.0738111	0.0734423	0.0729698	0.0739113	0.0738102	0.0735389	0.0741907	0.0742803	0.0744788	0.0740424	0.0740427	0.0740429	0.0740417	0.0740407	0.186311
0.0769865	0.0769038	0.0768215	0.0771451	0.0772158	0.0772905	0.0770312	0.077022	0.0770136	0.0770621	0.0770839	0.0771062	0.0769801	0.0769091	0.0768368	0.0771208	0.0771897	0.0772586	0.0773308	0.0775813	0.0778133	0.0767383	0.0764675	0.0760549	0.0768888	0.0767438	0.0766215	0.0772246	0.077397	0.0775734	0.077051	0.077052	0.0770522	0.0770508	0.0770495	0.152837
0.0839819	0.0838962	0.0838116	0.0841459	0.0842183	0.0842961	0.0840209	0.0840106	0.084	0.0840591	0.0840873	0.0841149	0.0839509	0.0838563	0.0837598	0.0841378	0.084229	0.0843198	0.0843874	0.0846915	0.0849667	0.0836603	0.083325	0.0828245	0.0838508	0.0836763	0.0835283	0.0842532	0.0844586	0.0846696	0.0840452	0.0840468	0.0840471	0.0840454	0.0840438	0.122469
0.0912872	0.0911881	0.091092	0.0914729	0.0915529	0.091641	0.0913241	0.0913105	0.0912953	0.0913759	0.0914144	0.091451	0.0912234	0.0910899	0.0909535	0.0914867	0.0916147	0.0917417	0.0917845	0.0921622	0.0925009	0.0908707	0.0904464	0.0898042	0.091118	0.0909033	0.0907199	0.0916108	0.0918613	0.092119	0.0913562	0.0913583	0.0913587	0.0913567	0.0913547	0.100221
0.0947491	0.0946965	0.0945888	0.0949496	0.0950339	0.0951283	0.0947752	0.0947555	0.0947324	0.0948476	0.0949006	0.0949497	0.0946303	0.0944366	0.0942376	0.095005	0.0951863	0.0953647	0.0953377	0.0957935	0.0961918	0.0942805	0.0937463	0.0929128	0.0945348	0.0943379	0.0941126	0.095122	0.0954158	0.095722	0.0948188	0.094821	0.0948214	0.0948192	0.0948169	0.0814121
0.0886127	0.0884994	0.0883971	0.0888071	0.0888819	0.0889732	0.0886279	0.0886054	0.0885779	0.0887108	0.0887716	0.0888267	0.0884521	0.0882225	0.0879847	0.0888949	0.0891051	0.0893095	0.0892429	0.0897237	0.0893113	0.0880078	0.0874081	0.0864442	0.0883742	0.088096	0.0878531	0.088996	0.0893057	0.0896208	0.088677	0.0886794	0.0886798	0.0886778	0.0886752	0.0750168
0.0790292	0.0789517	0.0788573	0.0791434	0.0791829	0.0792356	0.0790217	0.0790039	0.0789795	0.0790909	0.0791426	0.0791869	0.0788636	0.0786201	0.0784052	0.0792512	0.0794317	0.0796049	0.0794745	0.0798122	0.0800931	0.0785135	0.0780394	0.077242	0.0788453	0.0786044	0.0784249	0.0792867	0.0795011	0.0797174	0.0790616	0.0790639	0.0790641	0.079063	0.0790612	0.074009
0.081034	0.0810297	0.0810285	0.0810325	0.0810269	0.0810247	0.0810106	0.081002	0.0809877	0.0810443	0.0810694	0.0810887	0.0809279	0.0808225	0.0807105	0.0811232	0.0812121	0.0782172	0.0811081	0.0781066	0.0781668	0.080916	0.0807983	0.0816519	0.0809832	0.0809393	0.0808987	0.0810741	0.0811143	0.078084	0.0810283	0.0810295	0.0810295	0.0810296	0.0810294	0.0765382
0.0880907	0.0881025	0.0881345	0.0880292	0.0880142	0.0879955	0.0880581	0.0880559	0.0880517	0.0880612	0.088062	0.0880553	0.0880562	0.0880494	0.0880345	0.0880489	0.0880588	0.0880433	0.0879028	0.0877449	0.0876005	0.0882301	0.0883744	0.0886193	0.0881215	0.0881914	0.0882239	0.0880071	0.0878887	0.0877978	0.0880578	0.0880579	0.0880578	0.0880582	0.0880589	0.0827884
0.167052	0.166918	0.167299	0.166959	0.166728	0.166734	0.167018	0.167019	0.16702	0.167009	0.167001	0.166992	0.167041	0.16707	0.166914	0.166982	0.166748	0.166735	0.166784	0.166594	0.166432	0.167059	0.167351	0.168035	0.167099	0.166954	0.167024	0.166918	0.166825	0.166727	0.167011	0.167011	0.167011	0.167011	0.167012	0.0898862
0.245569	0.245588	0.2456	0.245542	0.245533	0.245518	0.245565	0.245563	0.24556	0.245567	0.245567	0.245567	0.245567	0.245568	0.245569	0.245563	0.245561	0.245559	0.245419	0.245303	0.245207	0.245752	0.245936	0.246344	0.245618	0.245667	0.245711	0.245509	0.245454	0.245396	0.245565	0.245565	0.245565	0.245565	0.245565	0.0946281
0.2996	0.299603	0.299604	0.299599	0.2996	0.2996	0.299602	0.299602	0.299601	0.299603	0.299603	0.299603	0.299602	0.299603	0.299605	0.299602	0.299601	0.299601	0.299564	0.299533	0.299509	0.299654	0.299709	0.299828	0.299615	0.299627	0.299638	0.299589	0.299576	0.299562	0.299602	0.299602	0.299602	0.299602	0.299602	0.0919175
0.380116	0.380117	0.380116	0.380115	0.380115	0.380115	0.380117	0.380117	0.380117	0.380117	0.380118	0.380118	0.380117	0.380117	0.380114	0.380117	0.380117	0.380117	0.380087	0.380064	0.380045	0.380156	0.380196	0.38028	0.380125	0.380134	0.380141	0.380108	0.380099	0.38009	0.380117	0.380117	0.380117	0.380117	0.380117	0.0817193
0.484201	0.484199	0.484192	0.484213	0.484223	0.484227	0.484212	0.48421	0.484209	0.484214	0.484215	0.484216	0.484208	0.484205	0.484201	0.484216	0.484219	0.484223	0.484134	0.484075	0.484028	0.484318	0.484423	0.484649	0.484233	0.484253	0.484272	0.484191	0.484169	0.484147	0.484212	0.484212	0.484212	0.484212	0.484212	0.0803415
0.637273	0.637274	0.637265	0.637286	0.637299	0.637295	0.63729	0.637289	0.637288	0.637292	0.637293	0.637293	0.637287	0.637284	0.637281	0.637293	0.637295	0.637298	0.637153	0.637045	0.636958	0.63747	0.637641	0.638013	0.637321	0.637352	0.63738	0.637258	0.637225	0.637191	0.63729	0.63729	0.63729	0.63729	0.637291	0.0788571
0.743743	0.743735	0.743719	0.743773	0.743795	0.74381	0.743767	0.743768	0.743769	0.743764	0.743763	0.743761	0.743775	0.743785	0.743796	0.743755	0.743746	0.743738	0.743672	0.74361	0.743565	0.743906	0.744053	0.744424	0.743784	0.743804	0.743822	0.743746	0.743727	0.743708	0.743765	0.743765	0.743765	0.743765	0.743766	0.114328
0.807155	0.807155	0.807141	0.807179	0.807205	0.807216	0.807184	0.807187	0.80719	0.807177	0.807172	0.807168	0.807205	0.807232	0.80726	0.807156	0.807134	0.807114	0.807032	0.806946	0.806893	0.807432	0.807717	0.808491	0.807206	0.807234	0.807261	0.807155	0.807129	0.807104	0.80718	0.80718	0.80718	0.80718	0.807181	0.19849
0.815119	0.815164	0.81518	0.815089	0.815102	0.815085	0.815144	0.815151	0.815159	0.815125	0.815112	0.815101	0.815197	0.815265	0.815336	0.815073	0.815017	0.814965	0.814802	0.814617	0.814513	0.815704	0.81634	0.817855	0.815182	0.815234	0.815285	0.815087	0.815041	0.814996	0.815133	0.815135	0.815135	0.815135	0.815137	0.261865
0.793387	0.793432	0.793446	0.793358	0.79337	0.793359	0.793405	0.793406	0.793408	0.793397	0.79339	0.793385	0.793429	0.793457	0.793473	0.793366	0.79333	0.793294	0.793063	0.792827	0.79267	0.793844	0.794197	0.794766	0.793436	0.793476	0.793518	0.793365	0.79333	0.793294	0.793399	0.7934	0.7934	0.7934	0.793402	0.315857
0.726862	0.726863	0.726852	0.727062	0.727087	0.727098	0.726886	0.726883	0.72688	0.727069	0.727071	0.727072	0.726875	0.726849	0.726803	0.727067	0.726963	0.726947	0.726766	0.726817	0.726743	0.727045	0.727129	0.726595	0.726905	0.726922	0.726939	0.72705	0.727033	0.727016	0.727066	0.727066	0.727066	0.727066	0.727067	0.395641
0.652412	0.652372	0.652335	0.652466	0.652492	0.652515	0.652429	0.652416	0.652401	0.652457	0.652471	0.652484	0.652356	0.65223	0.652083	0.652495	0.652518	0.652516	0.652294	0.652066	0.651963	0.652265	0.65176	0.650227	0.652444	0.652443	0.652439	0.652439	0.652435	0.652428	0.652443	0.652442	0.652442	0.652441	0.652441	0.500284
0.551987	0.551847	0.551735	0.552156	0.552194	0.552266	0.551993	0.551956	0.551913	0.552085	0.552139	0.552185	0.55174	0.551386	0.55097	0.552275	0.552447	0.552563	0.552286	0.552117	0.551785	0.551229	0.550216	0.547797	0.551995	0.551943	0.551904	0.552078	0.552114	0.552147	0.552041	0.552036	0.552036	0.552036	0.552033	0.644669
0.452583	0.452181	0.452286	0.453479	0.453581	0.453788	0.452612	0.452532	0.452435	0.452836	0.45297	0.453084	0.452367	0.451552	0.45063	0.453766	0.454282	0.454699	0.454332	0.454866	0.454726	0.451227	0.449171	0.44628	0.452573	0.452409	0.45263	0.45287	0.453418	0.453553	0.452733	0.452722	0.452722	0.452722	0.452714	0.743202
0.382681	0.382014	0.381523	0.383588	0.383826	0.384245	0.382777	0.382651	0.38249	0.383147	0.383391	0.383595	0.38167	0.38026	0.37872	0.384156	0.385204	0.38613	0.385238	0.386957	0.388059	0.380264	0.378177	0.374561	0.382688	0.382402	0.382132	0.383246	0.383519	0.383823	0.382968	0.382952	0.382951	0.382953	0.382941	0.804705
0.350936	0.349968	0.349205	0.352432	0.35289	0.353703	0.351222	0.351051	0.350822	0.351757	0.352125	0.352428	0.349525	0.347439	0.34521	0.353337	0.355127	0.356699	0.354391	0.356959	0.359288	0.348558	0.346478	0.343348	0.351106	0.350724	0.350374	0.351891	0.352296	0.352742	0.351494	0.351475	0.351474	0.351479	0.351466	0.81599
0.350346	0.348875	0.347567	0.353121	0.354369	0.36163	0.351161	0.350907	0.35054	0.352013	0.352627	0.353124	0.348263	0.344891	0.341422	0.354832	0.363634	0.366508	0.353741	0.356198	0.358907	0.35569	0.354693	0.354182	0.351258	0.350958	0.350704	0.351959	0.352317	0.352756	0.351578	0.351554	0.351551	0.351566	0.351562	0.800911
0.388916	0.387136	0.385436	0.392483	0.394161	0.395989	0.390123	0.389815	0.389364	0.391154	0.3919	0.392501	0.386472	0.382183	0.377706	0.394619	0.398422	0.402088	0.391627	0.392942	0.39461	0.390101	0.390093	0.390944	0.390438	0.390276	0.390152	0.390873	0.391081	0.391376	0.39062	0.390591	0.390587	0.390608	0.390612	0.745352
0.354803	0.353277	0.35182	0.357871	0.359318	0.360897	0.355818	0.355538	0.355128	0.356751	0.357424	0.357966	0.352486	0.34857	0.344478	0.359911	0.363372	0.366703	0.35712	0.358227	0.359635	0.355829	0.355824	0.356532	0.356101	0.355956	0.355847	0.356501	0.3567	0.356977	0.356268	0.356241	0.356237	0.356256	0.35626	0.677383
0.270569	0.269554	0.268596	0.272614	0.273576	0.274641	0.271191	0.270983	0.270671	0.271898	0.272412	0.272821	0.268609	0.26558	0.262412	0.274348	0.277018	0.279584	0.272235	0.273097	0.274162	0.271105	0.270994	0.271293	0.271385	0.271256	0.271156	0.271733	0.271912	0.272152	0.271533	0.271514	0.271511	0.271525	0.271528	0.591127
0.176902	0.176582	0.176291	0.17755	0.177849	0.178199	0.177021	0.17693	0.176778	0.177363	0.177621	0.177818	0.175707	0.17418	0.172591	0.178618	0.17998	0.18129	0.17766	0.178192	0.178813	0.17683	0.176639	0.176549	0.177082	0.176988	0.176913	0.177321	0.177448	0.177608	0.177187	0.177183	0.177181	0.177188	0.177189	0.493071
0.13487	0.134933	0.134997	0.134765	0.13472	0.134678	0.134776	0.134753	0.134712	0.134863	0.134929	0.134976	0.134411	0.133986	0.133539	0.135206	0.135571	0.135921	0.134751	0.134693	0.134647	0.134905	0.134982	0.135131	0.13483	0.134842	0.134853	0.134807	0.134793	0.134779	0.134817	0.134817	0.134816	0.134818	0.134819	0.412275
0.106702	0.106826	0.1069	0.106532	0.106442	0.106355	0.106604	0.106593	0.106577	0.106635	0.106655	0.10667	0.106532	0.106371	0.106196	0.106752	0.106871	0.106976	0.106597	0.106575	0.106554	0.10669	0.106719	0.106743	0.106683	0.106683	0.106682	0.106613	0.106609	0.106602	0.106619	0.106617	0.106617	0.106618	0.106618	0.364985
0.0950414	0.095097	0.095171	0.0949103	0.0948625	0.0948004	0.0949822	0.094979	0.0949723	0.0949948	0.0950045	0.0949849	0.0948929	0.0948213	0.0947466	0.0950556	0.0951201	0.095183	0.0949448	0.0949268	0.0949092	0.0950079	0.0950236	0.0950505	0.094992	0.0949954	0.0949984	0.0949582	0.0949541	0.0949486	0.0949883	0.0949881	0.094988	0.0949883	0.0949885	0.345889
0.142087	0.142052	0.142014	0.142173	0.142222	0.142269	0.142128	0.142131	0.142131	0.142128	0.142131	0.142132	0.14212	0.142112	0.142105	0.142137	0.142147	0.142158	0.142139	0.142143	0.141968	0.142122	0.142117	0.142113	0.142124	0.142121	0.142119	0.142133	0.142137	0.142142	0.142128	0.142129	0.142129	0.142129	0.14213	0.365129
0.126107	0.126141	0.126176	0.126308	0.126286	0.126265	0.126075	0.12608	0.126084	0.126068	0.126066	0.126062	0.126071	0.12607	0.12607	0.126331	0.126334	0.126338	0.126385	0.126439	0.126493	0.126019	0.125977	0.125915	0.126057	0.126044	0.126033	0.126089	0.126364	0.126384	0.126072	0.126073	0.126073	0.126073	0.126073	0.389912
0.128231	0.127884	0.127548	0.128834	0.1291	0.129359	0.128511	0.128531	0.128536	0.128516	0.128542	0.128552	0.128355	0.128194	0.128031	0.128674	0.128831	0.128986	0.12893	0.129313	0.129647	0.128083	0.127721	0.127191	0.128402	0.1283	0.128213	0.128647	0.128772	0.128923	0.128515	0.128521	0.128521	0.128522	0.128521	0.341403
0.30737	0.306449	0.305457	0.309064	0.309809	0.310519	0.308163	0.308178	0.308163	0.308231	0.308317	0.308371	0.307702	0.307203	0.306694	0.308689	0.30917	0.309645	0.308919	0.309597	0.31022	0.307468	0.306867	0.306	0.308002	0.307827	0.307679	0.308431	0.308651	0.308921	0.308197	0.308206	0.308205	0.308208	0.308207	0.256588
0.523814	0.518225	0.516133	0.529803	0.531168	0.532485	0.528142	0.528137	0.528082	0.528316	0.528489	0.528612	0.527224	0.526211	0.525181	0.529229	0.530205	0.531173	0.529403	0.530519	0.531634	0.527058	0.522859	0.521523	0.527908	0.527621	0.527382	0.528613	0.528979	0.529423	0.528229	0.528237	0.528235	0.528242	0.52824	0.171342
0.721311	0.719057	0.716813	0.725791	0.727315	0.729527	0.723258	0.723229	0.723137	0.723526	0.723773	0.723954	0.721917	0.720426	0.71912	0.724851	0.726273	0.727678	0.725127	0.72658	0.728044	0.721897	0.720708	0.71905	0.722974	0.722603	0.722297	0.72389	0.724371	0.725174	0.723392	0.723396	0.723394	0.723403	0.723401	0.134074
0.879933	0.877081	0.874098	0.885109	0.889192	0.891465	0.882352	0.882305	0.882183	0.882621	0.882923	0.883147	0.880629	0.878784	0.876899	0.884323	0.886056	0.887786	0.884241	0.885912	0.887611	0.880809	0.879448	0.877583	0.882037	0.881592	0.881243	0.883065	0.88363	0.884324	0.882451	0.882453	0.88245	0.882461	0.88246	0.107615
0.977578	0.974508	0.971266	0.981701	0.984372	0.986745	0.98528	0.985219	0.985077	0.985665	0.986	0.986251	0.983416	0.981337	0.979216	0.987505	0.989486	0.991448	0.987285	0.989053	0.990885	0.983737	0.977394	0.975583	0.984962	0.984515	0.984155	0.986084	0.986686	0.987408	0.98547	0.98547	0.985467	0.98548	0.985479	0.0929168
1.01404	1.01091	1.00755	1.02008	1.02274	1.02535	1.01684	1.01677	1.01664	1.01721	1.01754	1.01778	1.01501	1.01297	1.01088	1.01901	1.02095	1.02285	1.01871	1.02047	1.02221	1.01544	1.01427	1.01267	1.01654	1.01612	1.01579	1.0176	1.01818	1.01887	1.01702	1.01702	1.01702	1.01703	1.01703	0.136762
0.984632	0.981783	0.978717	0.990006	0.992409	0.9947	0.987154	0.987114	0.986998	0.987457	0.987741	0.987948	0.985541	0.983747	0.981903	0.989033	0.990738	0.992396	0.988724	0.990145	0.991666	0.986044	0.985113	0.983998	0.98691	0.986568	0.986299	0.987796	0.9883	0.988904	0.987297	0.9873	0.987298	0.987308	0.98732	0.134139
0.909853	0.907354	0.904648	0.914594	0.916685	0.91867	0.912088	0.912063	0.911973	0.912358	0.912592	0.912759	0.910775	0.909317	0.907826	0.913646	0.915019	0.916371	0.913366	0.914536	0.915873	0.911236	0.91053	0.909815	0.911888	0.911615	0.911406	0.912641	0.913048	0.913559	0.91223	0.912236	0.912234	0.912242	0.912242	0.112857
0.821379	0.819492	0.817438	0.824918	0.826462	0.827902	0.823096	0.823085	0.823038	0.823241	0.823378	0.823478	0.822436	0.821733	0.821044	0.823906	0.824639	0.825376	0.823867	0.824601	0.825391	0.822575	0.822153	0.821752	0.822963	0.822793	0.822663	0.823431	0.823691	0.824024	0.823168	0.823174	0.823173	0.823177	0.823177	0.234566
0.746356	0.745194	0.74399	0.752201	0.752467	0.750061	0.747406	0.747426	0.747419	0.747453	0.747494	0.74751	0.747397	0.747382	0.747315	0.747479	0.747489	0.747531	0.747896	0.751724	0.751834	0.747166	0.746956	0.746681	0.747335	0.747266	0.747197	0.747583	0.749115	0.747819	0.747437	0.747443	0.747443	0.747442	0.747441	0.442944
0.71551	0.714754	0.713908	0.715845	0.716285	0.716627	0.716166	0.716165	0.716163	0.716186	0.716204	0.716222	0.716196	0.716215	0.716234	0.716155	0.716133	0.716111	0.716255	0.715449	0.715487	0.716062	0.715957	0.715771	0.716131	0.71609	0.716072	0.716228	0.716265	0.71542	0.716176	0.71618	0.71618	0.716179	0.716179	0.6382
0.730741	0.73022	0.7296	0.731483	0.731722	0.731858	0.73117	0.731147	0.731143	0.731186	0.731181	0.731193	0.731213	0.731248	0.731282	0.731115	0.731076	0.731032	0.731171	0.731137	0.731085	0.731122	0.731073	0.730965	0.731149	0.731136	0.731121	0.731187	0.731187	0.731179	0.731178	0.731179	0.731179	0.731178	0.731178	0.805817
0.801537	0.801184	0.80072	0.802043	0.802237	0.80226	0.801782	0.801769	0.80176	0.801884	0.801894	0.801949	0.801813	0.801794	0.801782	0.802011	0.802069	0.801961	0.801741	0.801669	0.801566	0.801894	0.802064	0.802047	0.801886	0.801885	0.801927	0.801782	0.801758	0.801721	0.801871	0.801866	0.801866	0.801865	0.801865	0.934169
0.92484	0.924618	0.924307	0.924954	0.924864	0.924706	0.924946	0.924929	0.924917	0.924966	0.924972	0.924983	0.924938	0.924907	0.924866	0.924956	0.924947	0.924923	0.924859	0.924751	0.924627	0.925016	0.925056	0.925077	0.92498	0.925001	0.925014	0.924915	0.924876	0.924822	0.924954	0.92495	0.92495	0.924949	0.924949	1.005
1.09499	1.09484	1.0946	1.09497	1.09483	1.09465	1.09502	1.095	1.09499	1.09504	1.09505	1.09506	1.09496	1.09487	1.09477	1.09509	1.09513	1.09515	1.09495	1.09487	1.09477	1.09509	1.09512	1.09516	1.09506	1.09508	1.09509	1.095	1.09496	1.09492	1.09503	1.09502	1.09502	1.09502	1.09502	1.01393
1.29233	1.29223	1.29204	1.29227	1.29214	1.29199	1.29232	1.29231	1.29229	1.29235	1.29236	1.29238	1.29223	1.29211	1.29199	1.29243	1.29252	1.29258	1.2923	1.29227	1.29223	1.29236	1.29238	1.2924	1.29235	1.29235	1.29236	1.29232	1.29231	1.2923	1.29234	1.29233	1.29233	1.29233	1.29233	0.972321
1.4937	1.49357	1.49336	1.49367	1.49354	1.4934	1.49371	1.49369	1.49367	1.49374	1.49375	1.49377	1.49361	1.4935	1.49337	1.49382	1.4939	1.49397	1.4937	1.49369	1.49367	1.49373	1.49374	1.49375	1.49373	1.49373	1.49373	1.49372	1.49371	1.49371	1.49372	1.49372	1.49372	1.49372	1.49372	0.896254
1.68513	1.68493	1.68462	1.68517	1.68504	1.68488	1.68519	1.68516	1.68514	1.68522	1.68524	1.68526	1.68511	1.68499	1.68487	1.68529	1.68536	1.68541	1.68518	1.68514	1.6851	1.68522	1.68524	1.68525	1.68521	1.68522	1.68522	1.68519	1.68519	1.68518	1.68521	1.6852	1.6852	1.6852	1.6852	0.812826

## Sheet: Pectineus
Pectineus Origin AP +3.333 mm	Pectineus Origin AP +6.667 mm	Pectineus Origin AP +10 mm	Pectineus Origin AP -3.333 mm	Pectineus Origin AP -6.667 mm	Pectineus Origin AP -10 mm	Pectineus Origin CC +3.333 mm	Pectineus Origin CC +6.667 mm	Pectineus Origin CC +10 mm	Pectineus Origin CC -3.333 mm	Pectineus Origin CC -6.667 mm	Pectineus Origin CC -10 mm	Pectineus Origin LM +3.333 mm	Pectineus Origin LM +6.667 mm	Pectineus Origin LM +10 mm	Pectineus Origin LM -3.333 mm	Pectineus Origin LM -6.667 mm	Pectineus Origin LM -10 mm	Pectineus Insertion AP +3.333 mm	Pectineus Insertion AP +6.667 mm	Pectineus Insertion AP +10 mm	Pectineus Insertion AP -3.333 mm	Pectineus Insertion AP -6.667 mm	Pectineus Insertion AP -10 mm	Pectineus Insertion CC +3.333 mm	Pectineus Insertion CC +6.667 mm	Pectineus Insertion CC +10 mm	Pectineus Insertion CC -3.333 mm	Pectineus Insertion CC -6.667 mm	Pectineus Insertion CC -10 mm	Pectineus Insertion LM +3.333 mm	Pectineus Insertion LM +6.667 mm	Pectineus Insertion LM +10 mm	Pectineus Insertion LM -3.333 mm	Pectineus Insertion LM -6.667 mm	Pectineus Insertion LM -10 mm
0.5557	0.555711	0.554097	0.555682	0.556142	0.556132	0.555709	0.555732	0.555757	0.555671	0.555655	0.555642	0.55572	0.555755	0.554127	0.55567	0.555653	0.555639	0.555678	0.555665	0.554078	0.555707	0.555723	0.55574	0.555694	0.555696	0.555699	0.55569	0.555688	0.555687	0.555683	0.555677	0.555672	0.555696	0.555703	0.555711
1.2566	1.25659	1.25656	1.2566	1.25659	1.25659	1.2566	1.2566	1.25661	1.25659	1.25659	1.25659	1.2566	1.2566	1.25661	1.25659	1.25659	1.25659	1.2566	1.2566	1.2566	1.2566	1.25659	1.25659	1.2566	1.2566	1.2566	1.2566	1.2566	1.2566	1.2566	1.2566	1.2566	1.2566	1.2566	1.25659
1.86042	1.86042	1.86033	1.86041	1.86062	1.86087	1.86021	1.86056	1.86052	1.86027	1.8603	1.86033	1.86052	1.86043	1.86048	1.8603	1.86038	1.86045	1.86051	1.86085	1.86124	1.86038	1.8603	1.86019	1.86023	1.86024	1.86024	1.86023	1.86023	1.86022	1.86039	1.86055	1.86072	1.86046	1.86031	1.86032
2.00825	2.00815	2.00808	2.00854	2.00876	2.00903	2.00836	2.00834	2.00833	2.0084	2.00842	2.00844	2.00832	2.00827	2.00822	2.00843	2.00849	2.00855	2.00859	2.00887	2.00923	2.00822	2.00811	2.00803	2.00838	2.00839	2.0084	2.00836	2.00836	2.00835	2.0085	2.00865	2.0088	2.00827	2.00818	2.00811
1.50494	1.5047	1.50485	1.50486	1.50491	1.50497	1.50497	1.50476	1.50494	1.50482	1.50482	1.50481	1.50497	1.50492	1.50492	1.50483	1.50483	1.50482	1.50478	1.505	1.50506	1.5048	1.50478	1.50476	1.50497	1.50498	1.50498	1.50496	1.50496	1.50482	1.50499	1.50497	1.505	1.50481	1.50479	1.50477
1.19897	1.19897	1.19897	1.19897	1.19898	1.19903	1.19897	1.19897	1.19898	1.19897	1.19897	1.19901	1.19897	1.19897	1.19898	1.19897	1.19902	1.19901	1.19897	1.19898	1.19898	1.19897	1.19897	1.19895	1.19897	1.19897	1.19897	1.19897	1.19897	1.19897	1.19897	1.19897	1.19898	1.19897	1.19898	1.19897
1.42771	1.42771	1.42771	1.42757	1.42757	1.42757	1.42758	1.42771	1.42771	1.42757	1.42757	1.42757	1.42771	1.42771	1.42772	1.42757	1.42757	1.42757	1.42772	1.42758	1.42758	1.42757	1.42757	1.42758	1.42757	1.42757	1.42771	1.42757	1.42757	1.42757	1.42771	1.42772	1.42758	1.42757	1.42757	1.42757
1.62964	1.62964	1.62964	1.62965	1.62965	1.62965	1.62965	1.62965	1.62965	1.62965	1.62964	1.62964	1.62965	1.62965	1.62965	1.62965	1.62965	1.62965	1.62965	1.62965	1.62965	1.62965	1.62965	1.62965	1.62965	1.62965	1.62965	1.62965	1.62965	1.62965	1.62965	1.62965	1.62965	1.62965	1.62965	1.62965
1.7429	1.7429	1.74297	1.7429	1.74294	1.74293	1.7429	1.7429	1.7429	1.7429	1.7429	1.7429	1.7429	1.7429	1.74291	1.7429	1.7429	1.74294	1.74291	1.74297	1.74297	1.74294	1.74293	1.74293	1.7429	1.7429	1.7429	1.7429	1.7429	1.7429	1.7429	1.74291	1.74297	1.7429	1.74294	1.74293
1.87267	1.87267	1.87267	1.87267	1.87267	1.87267	1.87267	1.87267	1.87267	1.87267	1.87267	1.87267	1.87267	1.87267	1.87267	1.87267	1.87267	1.87267	1.87267	1.87267	1.87267	1.87267	1.87267	1.87267	1.87267	1.87267	1.87267	1.87267	1.87267	1.87267	1.87267	1.87267	1.87267	1.87267	1.87267	1.87267
2.16071	2.16071	2.16071	2.16071	2.16071	2.16071	2.16071	2.16071	2.16071	2.16071	2.16071	2.16071	2.16071	2.16071	2.16072	2.16071	2.16071	2.16071	2.16071	2.16029	2.16053	2.16071	2.16071	2.16071	2.16071	2.16071	2.16071	2.16071	2.16071	2.16071	2.16071	2.16071	2.16029	2.16071	2.16071	2.16071
2.51644	2.51644	2.51644	2.51644	2.51644	2.51644	2.51644	2.51645	2.51645	2.51644	2.51644	2.51644	2.51644	2.51645	2.51645	2.51644	2.51644	2.51644	2.51644	2.51645	2.51645	2.51644	2.51644	2.51644	2.51644	2.51644	2.51644	2.51644	2.51644	2.51644	2.51644	2.51644	2.51645	2.51644	2.51644	2.51644
2.69559	2.69559	2.69559	2.6956	2.6956	2.6956	2.6956	2.6956	2.6956	2.69559	2.69559	2.69559	2.6956	2.6956	2.6956	2.69559	2.69559	2.69559	2.6956	2.6956	2.6956	2.69559	2.69559	2.69559	2.69559	2.69559	2.6956	2.69559	2.69559	2.69559	2.6956	2.6956	2.6956	2.69559	2.69559	2.69559
2.7946	2.7946	2.7946	2.7946	2.7946	2.79461	2.7946	2.7946	2.7946	2.7946	2.7946	2.7946	2.7946	2.7946	2.7946	2.7946	2.7946	2.7946	2.7946	2.7946	2.7946	2.7946	2.79461	2.79461	2.7946	2.7946	2.7946	2.7946	2.7946	2.7946	2.7946	2.7946	2.7946	2.7946	2.79461	2.79461
2.80427	2.80427	2.80427	2.80427	2.80426	2.80426	2.80427	2.80427	2.80427	2.80427	2.80427	2.80427	2.80427	2.80427	2.80427	2.80427	2.80427	2.80427	2.80427	2.80427	2.80426	2.80427	2.80427	2.80427	2.80427	2.80427	2.80427	2.80427	2.80427	2.80427	2.80427	2.80427	2.80426	2.80427	2.80427	2.80427
2.85116	2.85121	2.8512	2.85116	2.85116	2.85117	2.85116	2.85121	2.85121	2.85116	2.85116	2.85116	2.85121	2.85121	2.85121	2.85116	2.85116	2.85116	2.85121	2.85121	2.85121	2.85116	2.85116	2.85116	2.85116	2.85116	2.85121	2.85116	2.85116	2.85116	2.85121	2.85121	2.85121	2.85116	2.85116	2.85116
2.86712	2.86712	2.86711	2.86714	2.86714	2.86715	2.86713	2.86714	2.86714	2.86713	2.86712	2.86712	2.86713	2.86712	2.86712	2.86713	2.86712	2.86712	2.86713	2.86713	2.86714	2.86713	2.86713	2.86712	2.86713	2.86713	2.86713	2.86713	2.86713	2.86713	2.86713	2.86713	2.86714	2.86713	2.86713	2.86712
2.81076	2.81076	2.81076	2.81076	2.81076	2.81076	2.81076	2.81076	2.81076	2.81076	2.81076	2.81076	2.81076	2.81076	2.81076	2.81076	2.81076	2.81076	2.81076	2.81076	2.81076	2.81076	2.81076	2.81076	2.81076	2.81076	2.81076	2.81076	2.81076	2.81076	2.81076	2.81076	2.81076	2.81076	2.81076	2.81076
2.64447	2.64447	2.64447	2.64447	2.64447	2.64447	2.64447	2.64447	2.64447	2.64447	2.64447	2.64447	2.64447	2.64447	2.64447	2.64447	2.64447	2.64447	2.64447	2.64447	2.64447	2.64447	2.64447	2.64447	2.64447	2.64447	2.64447	2.64447	2.64447	2.64447	2.64447	2.64447	2.64447	2.64447	2.64447	2.64447
2.45284	2.45284	2.45284	2.45284	2.45284	2.45284	2.45284	2.45284	2.45284	2.45284	2.45284	2.45287	2.45284	2.45284	2.45284	2.45284	2.45284	2.45284	2.45284	2.45284	2.45286	2.45284	2.45284	2.45284	2.45284	2.45284	2.45284	2.45284	2.45284	2.45284	2.45284	2.45284	2.45284	2.45284	2.45284	2.45284
2.3556	2.3556	2.3556	2.35561	2.35563	2.3556	2.35561	2.35561	2.35563	2.3556	2.3556	2.35563	2.35561	2.35561	2.35561	2.3556	2.3556	2.3556	2.3556	2.3556	2.3556	2.35561	2.35563	2.3556	2.35561	2.35561	2.35561	2.35561	2.35561	2.35561	2.35561	2.35561	2.35561	2.35561	2.35563	2.35563
2.28814	2.28813	2.28813	2.28813	2.28814	2.28814	2.28813	2.28814	2.28814	2.28813	2.28813	2.28813	2.28813	2.28814	2.28814	2.28813	2.28813	2.28813	2.28814	2.28813	2.28813	2.28813	2.28814	2.28814	2.28814	2.28813	2.28813	2.28814	2.28814	2.28814	2.28814	2.28814	2.28814	2.28814	2.28813	2.28813
2.1801	2.18012	2.18012	2.1801	2.1801	2.18011	2.1801	2.1801	2.1801	2.1801	2.1801	2.18012	2.1801	2.1801	2.18011	2.1801	2.1801	2.1801	2.1801	2.18012	2.18011	2.1801	2.1801	2.18011	2.1801	2.1801	2.1801	2.18011	2.18011	2.18011	2.1801	2.1801	2.18009	2.1801	2.1801	2.18011
2.11225	2.11224	2.1122	2.1123	2.11231	2.11219	2.11228	2.11217	2.11217	2.11225	2.11224	2.11224	2.11226	2.11217	2.11217	2.11225	2.11225	2.11224	2.11225	2.11224	2.1122	2.1123	2.1123	2.11219	2.11225	2.11225	2.11225	2.11225	2.11225	2.11225	2.11225	2.11225	2.11225	2.11228	2.1123	2.1123
2.07238	2.07238	2.07237	2.07238	2.07238	2.07238	2.07238	2.07238	2.07238	2.07238	2.07238	2.07238	2.07238	2.07238	2.07237	2.07238	2.07238	2.07238	2.07238	2.07237	2.07237	2.07237	2.07238	2.07238	2.07238	2.07238	2.07238	2.07238	2.07238	2.07238	2.07238	2.07238	2.07237	2.07238	2.07237	2.07238
1.99608	1.99608	1.99607	1.99608	1.99608	1.99608	1.99608	1.99608	1.99608	1.99608	1.99608	1.99607	1.99608	1.99608	1.99608	1.99608	1.99608	1.99608	1.99608	1.99607	1.99607	1.99608	1.99608	1.99608	1.99608	1.99608	1.99608	1.99608	1.99608	1.99608	1.99608	1.99608	1.99608	1.99608	1.99608	1.99608
1.96929	1.96937	1.96936	1.96932	1.96933	1.96933	1.96931	1.96932	1.96932	1.96929	1.9693	1.96936	1.96929	1.96931	1.96931	1.9693	1.9693	1.96931	1.96935	1.96937	1.96936	1.96932	1.96932	1.96929	1.9693	1.9693	1.9693	1.9693	1.9693	1.9693	1.96929	1.96934	1.96937	1.9693	1.96932	1.96933
1.92399	1.92399	1.92399	1.92398	1.92401	1.924	1.92398	1.92398	1.92401	1.92399	1.92399	1.92398	1.92398	1.92398	1.92399	1.92398	1.92398	1.92398	1.924	1.92399	1.924	1.92404	1.924	1.92399	1.92398	1.92398	1.92398	1.92398	1.92398	1.92398	1.92399	1.92399	1.92399	1.92398	1.92403	1.92402
1.8917	1.8917	1.89171	1.89171	1.8917	1.89166	1.89171	1.89171	1.89171	1.89171	1.89171	1.89171	1.89171	1.89171	1.89171	1.89171	1.89171	1.89171	1.8917	1.89171	1.89171	1.89171	1.8917	1.89171	1.89171	1.89171	1.89171	1.89171	1.89171	1.89171	1.8917	1.8917	1.89171	1.89171	1.8917	1.89171
1.85307	1.85307	1.85307	1.85307	1.85307	1.85308	1.85307	1.85307	1.85307	1.85307	1.85307	1.85307	1.85307	1.85307	1.85307	1.85307	1.85307	1.85306	1.85307	1.85307	1.85309	1.85307	1.85308	1.85308	1.85307	1.85307	1.85307	1.85307	1.85307	1.85307	1.85307	1.85307	1.85307	1.85307	1.85308	1.85308
1.87715	1.87718	1.87721	1.87709	1.87706	1.87703	1.8771	1.87709	1.87708	1.87713	1.87714	1.87715	1.87712	1.87712	1.87712	1.87711	1.8771	1.87709	1.87718	1.87724	1.87724	1.87707	1.87701	1.87706	1.87712	1.87712	1.87712	1.87711	1.87711	1.8771	1.87716	1.8772	1.87724	1.87708	1.87704	1.87698
1.91875	1.91875	1.91875	1.9205	1.92049	1.92048	1.92051	1.9205	1.9205	1.91875	1.91876	1.91875	1.92051	1.92051	1.92051	1.92051	1.9205	1.92049	1.91875	1.91875	1.91875	1.92049	1.92048	1.92049	1.92051	1.92051	1.92051	1.92051	1.92051	1.92051	1.92051	1.91874	1.91874	1.9205	1.92048	1.9205
1.96029	1.96029	1.9603	1.9603	1.9603	1.9603	1.9603	1.9603	1.9603	1.96029	1.96029	1.96029	1.96029	1.96029	1.9603	1.96029	1.96029	1.96029	1.96029	1.9603	1.96029	1.96029	1.96029	1.96029	1.96029	1.96029	1.96029	1.96029	1.96029	1.96029	1.96029	1.9603	1.9603	1.96029	1.96029	1.96029
1.99558	1.99558	1.99558	1.99558	1.99558	1.99558	1.99558	1.99558	1.99558	1.99558	1.99558	1.99558	1.99558	1.99558	1.99558	1.99558	1.99558	1.99558	1.99558	1.99558	1.99558	1.99558	1.99558	1.99558	1.99558	1.99558	1.99558	1.99558	1.99558	1.99558	1.99558	1.99558	1.99558	1.99558	1.99558	1.99558
2.03025	2.03025	2.03025	2.03025	2.03025	2.03025	2.03025	2.03025	2.03025	2.03025	2.03025	2.03025	2.03025	2.03025	2.03025	2.03025	2.03025	2.03025	2.03025	2.03025	2.03025	2.03025	2.03025	2.03026	2.03025	2.03025	2.03025	2.03025	2.03025	2.03025	2.03025	2.03025	2.03025	2.03025	2.03025	2.03025
2.08675	2.08675	2.08675	2.08675	2.08675	2.08675	2.08675	2.08673	2.08673	2.08675	2.08678	2.08678	2.08675	2.08675	2.08673	2.08675	2.08678	2.08678	2.08675	2.08675	2.08674	2.08675	2.08675	2.08676	2.08675	2.08675	2.08675	2.08675	2.08675	2.08675	2.08675	2.08675	2.08674	2.08678	2.08679	2.08679
2.12723	2.12723	2.12724	2.12722	2.12721	2.12719	2.12723	2.12721	2.1272	2.12722	2.12722	2.12731	2.12723	2.12724	2.12723	2.12722	2.12723	2.12721	2.12723	2.12723	2.12723	2.12722	2.12723	2.12719	2.12723	2.12723	2.12723	2.12722	2.12722	2.12722	2.12723	2.12724	2.12724	2.12722	2.12722	2.12721
2.19206	2.19211	2.19209	2.19208	2.19209	2.192	2.19206	2.19212	2.1921	2.19208	2.19199	2.192	2.19211	2.19209	2.19204	2.19199	2.19199	2.19202	2.19211	2.19209	2.19207	2.192	2.192	2.19202	2.19206	2.19206	2.19211	2.19208	2.19208	2.19209	2.19211	2.19209	2.19207	2.19199	2.192	2.19203
2.26524	2.26524	2.26524	2.2653	2.2653	2.26508	2.26525	2.26542	2.26539	2.26507	2.26506	2.26509	2.26542	2.26532	2.26525	2.26507	2.26507	2.26512	2.2652	2.26536	2.26526	2.26508	2.26508	2.26514	2.26524	2.26524	2.26521	2.26528	2.2653	2.26508	2.26541	2.26533	2.26527	2.26508	2.26513	2.2652
2.36161	2.36159	2.36162	2.36167	2.36166	2.36163	2.36163	2.36158	2.36152	2.36153	2.36153	2.36152	2.36161	2.36161	2.36169	2.36182	2.36181	2.36174	2.36162	2.36153	2.36163	2.36165	2.36162	2.36159	2.36169	2.36167	2.36164	2.36173	2.36175	2.36177	2.36161	2.3616	2.36196	2.3617	2.36171	2.36158
2.47064	2.47082	2.47077	2.47064	2.47064	2.47238	2.47064	2.47085	2.47084	2.47064	2.47064	2.4706	2.47085	2.47089	2.47093	2.47064	2.47061	2.4706	2.47075	2.47079	2.47093	2.47064	2.47061	2.47061	2.47064	2.47064	2.47085	2.47064	2.47064	2.47064	2.47077	2.47079	2.47092	2.47064	2.47061	2.47061
2.61605	2.61604	2.61604	2.61611	2.61614	2.61614	2.61607	2.61606	2.61604	2.61613	2.61614	2.61602	2.61604	2.61604	2.61604	2.61614	2.61602	2.61602	2.61604	2.61604	2.61603	2.61614	2.61603	2.61603	2.61607	2.61605	2.61605	2.61608	2.6161	2.61614	2.61604	2.61604	2.61603	2.61614	2.61603	2.61602
2.85428	2.85428	2.85427	2.85435	2.85428	2.85429	2.85427	2.85427	2.85427	2.8543	2.85426	2.85426	2.85427	2.85427	2.85427	2.85427	2.85426	2.85426	2.85429	2.85427	2.85428	2.85429	2.85484	2.85429	2.85428	2.85427	2.85427	2.85427	2.85427	2.85427	2.85428	2.85428	2.85427	2.85428	2.85441	2.85428
3.04932	3.04932	3.04932	3.04932	3.04932	3.04932	3.04932	3.04932	3.04932	3.04932	3.04932	3.04932	3.04932	3.04932	3.04932	3.04932	3.04932	3.04932	3.04931	3.04931	3.0493	3.04932	3.04932	3.04932	3.04932	3.04932	3.04932	3.04932	3.04932	3.04932	3.04931	3.04931	3.0493	3.04932	3.04932	3.04932
3.19254	3.19254	3.19254	3.19254	3.19254	3.19254	3.19254	3.19254	3.19254	3.19254	3.19254	3.19253	3.19254	3.19254	3.19254	3.19254	3.19254	3.19254	3.19253	3.19253	3.19253	3.19254	3.19254	3.19254	3.19254	3.19253	3.19253	3.19254	3.19254	3.19254	3.19253	3.19253	3.19253	3.19254	3.19254	3.19254
3.33374	3.33374	3.33374	3.33373	3.33373	3.33373	3.33374	3.33374	3.33374	3.33373	3.33373	3.33373	3.33374	3.33374	3.33374	3.33373	3.33373	3.33373	3.33373	3.33373	3.33373	3.33373	3.33373	3.33374	3.33373	3.33373	3.33373	3.33373	3.33373	3.33373	3.33373	3.33373	3.33373	3.33373	3.33373	3.33373
3.4448	3.44481	3.44481	3.4448	3.4448	3.4448	3.4448	3.4448	3.44481	3.4448	3.4448	3.4448	3.44481	3.44481	3.44481	3.4448	3.4448	3.4448	3.4448	3.4448	3.4448	3.4448	3.4448	3.4448	3.4448	3.4448	3.4448	3.4448	3.4448	3.4448	3.4448	3.4448	3.4448	3.4448	3.4448	3.4448
3.54231	3.54231	3.54232	3.54231	3.54231	3.54231	3.54231	3.54231	3.54231	3.54231	3.54231	3.54231	3.54231	3.54232	3.54232	3.54231	3.54231	3.54231	3.54231	3.54231	3.54231	3.54231	3.54231	3.54231	3.54231	3.54231	3.54231	3.54231	3.54231	3.54231	3.54231	3.54231	3.54231	3.54231	3.54231	3.54231
3.61988	3.61988	3.61988	3.61987	3.61987	3.61987	3.61987	3.61987	3.61987	3.61987	3.61987	3.61987	3.61988	3.61988	3.61989	3.61987	3.61987	3.61987	3.61987	3.61987	3.61987	3.61987	3.61987	3.61988	3.61987	3.61987	3.61987	3.61987	3.61987	3.61987	3.61987	3.61987	3.61987	3.61987	3.61987	3.61988
3.70691	3.70692	3.70692	3.70691	3.70691	3.70691	3.70691	3.70691	3.70691	3.70691	3.70691	3.70691	3.70692	3.70692	3.70693	3.70691	3.70691	3.70691	3.70691	3.70691	3.70691	3.70692	3.70692	3.70692	3.70691	3.70691	3.70691	3.70691	3.70691	3.70691	3.70691	3.70691	3.70691	3.70691	3.70692	3.70692
3.756	3.756	3.75601	3.75599	3.75599	3.75599	3.75599	3.75599	3.75599	3.75599	3.75599	3.75599	3.756	3.756	3.75601	3.75599	3.75598	3.75598	3.75599	3.756	3.756	3.75599	3.75599	3.75598	3.75599	3.75599	3.75599	3.75599	3.75599	3.75599	3.75599	3.756	3.756	3.75599	3.75599	3.75599
3.74683	3.74684	3.74684	3.74683	3.74683	3.74683	3.74684	3.74684	3.74683	3.74683	3.74683	3.74683	3.74684	3.74684	3.74686	3.74683	3.74683	3.74683	3.74683	3.74683	3.74684	3.74683	3.74683	3.74683	3.74684	3.74684	3.74684	3.74683	3.74683	3.74683	3.74683	3.74683	3.74683	3.74683	3.74683	3.74684
3.74476	3.74476	3.74475	3.74477	3.74477	3.74477	3.74435	3.74435	3.74433	3.74476	3.74476	3.74476	3.74434	3.74438	3.74434	3.74477	3.74477	3.74476	3.74476	3.74475	3.74474	3.74435	3.74435	3.74433	3.74476	3.74476	3.74432	3.74477	3.74477	3.74477	3.74476	3.74475	3.74474	3.74477	3.74478	3.74434
3.7238	3.7238	3.72379	3.72381	3.72381	3.72381	3.7238	3.72373	3.72379	3.7238	3.72381	3.72382	3.72379	3.72381	3.72378	3.72381	3.72382	3.72383	3.7238	3.72379	3.72378	3.72381	3.72381	3.72382	3.7238	3.7238	3.72379	3.7238	3.7238	3.7238	3.7238	3.72378	3.72381	3.72381	3.72381	3.72383
3.71528	3.71528	3.71527	3.71528	3.71528	3.71528	3.71528	3.71528	3.71528	3.71528	3.71528	3.71527	3.71528	3.71528	3.71528	3.71528	3.71527	3.71527	3.71527	3.71527	3.71527	3.71528	3.71528	3.71528	3.71528	3.71528	3.71528	3.71528	3.71528	3.71528	3.71527	3.71527	3.71527	3.71528	3.71528	3.71528
3.71177	3.71178	3.71178	3.71201	3.71201	3.71178	3.71177	3.71178	3.71178	3.71201	3.71178	3.71178	3.71178	3.71178	3.71178	3.71201	3.71201	3.71177	3.71177	3.71177	3.71177	3.71201	3.71178	3.71178	3.71201	3.71177	3.71177	3.71201	3.71201	3.71201	3.71177	3.71177	3.71177	3.71201	3.71178	3.71178
3.7334	3.7334	3.7334	3.7334	3.7334	3.7334	3.7334	3.7334	3.7334	3.7334	3.7334	3.7334	3.7334	3.7334	3.7334	3.7334	3.7334	3.7334	3.7334	3.7334	3.7334	3.7334	3.7334	3.7334	3.7334	3.7334	3.7334	3.7334	3.7334	3.7334	3.7334	3.7334	3.7334	3.7334	3.7334	3.7334
3.72595	3.72595	3.72509	3.72595	3.72595	3.72594	3.72595	3.72594	3.72522	3.72595	3.72596	3.72515	3.72595	3.72508	3.72508	3.72595	3.72595	3.72589	3.72595	3.72513	3.7252	3.72595	3.72595	3.72594	3.72595	3.72595	3.72595	3.72595	3.72595	3.72595	3.72595	3.72517	3.72508	3.72595	3.72595	3.72589
3.73695	3.737	3.73698	3.73698	3.7369	3.73691	3.73697	3.73697	3.73689	3.73696	3.73696	3.73702	3.73695	3.73694	3.73693	3.73698	3.73699	3.73699	3.73695	3.73694	3.73693	3.73698	3.73699	3.737	3.73697	3.73696	3.73696	3.73697	3.73697	3.73697	3.73695	3.73694	3.73686	3.73697	3.73698	3.73678
3.80621	3.8068	3.80679	3.80621	3.80631	3.80717	3.8062	3.8062	3.8062	3.8062	3.8062	3.80855	3.8062	3.80635	3.80677	3.8062	3.80621	3.8062	3.8062	3.8062	3.8062	3.80621	3.8062	3.8062	3.8062	3.8062	3.8062	3.80621	3.80621	3.80621	3.8062	3.8062	3.80621	3.8062	3.80621	3.8062
3.88319	3.88318	3.88318	3.88315	3.8832	3.88318	3.88319	3.88319	3.8832	3.88319	3.88316	3.88315	3.88319	3.88319	3.88319	3.88316	3.88317	3.8832	3.88319	3.88319	3.88318	3.88319	3.88319	3.8832	3.88319	3.88319	3.88319	3.88319	3.88319	3.88319	3.88319	3.88319	3.88318	3.88315	3.88319	3.88319
3.85973	3.85973	3.85972	3.85974	3.85974	3.85974	3.85974	3.85974	3.85974	3.85973	3.85973	3.85973	3.85974	3.85973	3.85973	3.85974	3.85974	3.85974	3.85973	3.85973	3.85973	3.85974	3.85974	3.85974	3.85974	3.85974	3.85973	3.85974	3.85974	3.85974	3.85973	3.85973	3.85973	3.85974	3.85974	3.85974
3.63977	3.63977	3.63977	3.63977	3.63976	3.63976	3.63977	3.63977	3.63977	3.63977	3.63976	3.63976	3.63977	3.63977	3.63977	3.63977	3.63976	3.63976	3.63977	3.63977	3.63977	3.63977	3.63977	3.63977	3.63977	3.63977	3.63977	3.63977	3.63977	3.63977	3.63977	3.63977	3.63977	3.63977	3.63977	3.63976
3.22263	3.22263	3.22263	3.22263	3.22263	3.22263	3.22263	3.22263	3.22263	3.22263	3.22263	3.22263	3.22263	3.22263	3.22264	3.22263	3.22263	3.22262	3.22263	3.22263	3.22263	3.22263	3.22263	3.22263	3.22263	3.22263	3.22263	3.22263	3.22263	3.22263	3.22263	3.22263	3.22263	3.22263	3.22263	3.22263
2.62401	2.62405	2.62443	2.624	2.62399	2.62398	2.624	2.624	2.624	2.624	2.624	2.624	2.62401	2.62405	2.6247	2.624	2.62399	2.62399	2.624	2.624	2.62401	2.624	2.624	2.624	2.624	2.624	2.624	2.624	2.624	2.624	2.624	2.62402	2.624	2.624	2.624	2.624
1.98269	1.98372	1.98343	1.9781	1.97624	1.97545	1.97934	1.9787	1.97804	1.98163	1.98155	1.98201	1.98178	1.98279	1.98415	1.9787	1.97736	1.97626	1.98071	1.98021	1.97965	1.98053	1.98092	1.98125	1.9804	1.98022	1.98004	1.98023	1.98036	1.98048	1.97981	1.97919	1.97936	1.9806	1.98122	1.98242
1.44427	1.44426	1.44409	1.44379	1.44296	1.44176	1.44399	1.4437	1.44334	1.44436	1.4444	1.44433	1.44427	1.44435	1.44445	1.44404	1.44374	1.4434	1.44393	1.44357	1.44312	1.44443	1.44456	1.44463	1.44406	1.44388	1.44369	1.44435	1.44448	1.4446	1.44373	1.4432	1.44264	1.44467	1.44504	1.44535
1.1374	1.13709	1.13673	1.13789	1.13828	1.13849	1.13788	1.13797	1.13795	1.13746	1.1371	1.13661	1.1377	1.13766	1.13761	1.13769	1.13778	1.13786	1.13767	1.13755	1.13741	1.1377	1.13763	1.13749	1.13764	1.13757	1.13749	1.13774	1.13778	1.1378	1.13757	1.13735	1.13709	1.1378	1.1378	1.1377
1.54554	1.54544	1.54494	1.5439	1.54382	1.54406	1.5441	1.54422	1.54454	1.54348	1.54296	1.5423	1.54572	1.54577	1.54601	1.54369	1.54352	1.54334	1.54398	1.54403	1.54401	1.54561	1.54567	1.54536	1.54377	1.54367	1.54356	1.5439	1.54576	1.54578	1.54382	1.5437	1.54351	1.54581	1.54597	1.54575
1.65419	1.65423	1.65402	1.65311	1.65193	1.65023	1.65363	1.65331	1.65291	1.65401	1.65405	1.65398	1.65405	1.65416	1.65419	1.65358	1.65323	1.65282	1.65382	1.65372	1.65355	1.65387	1.65382	1.65372	1.65363	1.65338	1.65312	1.65406	1.65425	1.65443	1.65356	1.65322	1.65283	1.65412	1.65431	1.65445
1.81125	1.81226	1.81278	1.80736	1.80439	1.80072	1.809	1.80836	1.80771	1.81013	1.81064	1.81111	1.81051	1.81118	1.81155	1.80857	1.8073	1.80585	1.80942	1.80914	1.80885	1.80989	1.81005	1.8102	1.80933	1.80901	1.80867	1.80994	1.81023	1.81049	1.8091	1.80861	1.80811	1.81005	1.8105	1.8109
0.834869	0.835615	0.836096	0.832369	0.830656	0.828999	0.833445	0.833126	0.832818	0.834043	0.834316	0.834569	0.834369	0.834816	0.835141	0.833107	0.83233	0.831498	0.833612	0.833406	0.833182	0.833975	0.834133	0.834276	0.833633	0.833464	0.833286	0.833946	0.834091	0.834228	0.833491	0.833226	0.832959	0.834004	0.834249	0.834483
0.844987	0.845595	0.845961	0.842887	0.841598	0.840742	0.843768	0.843611	0.843448	0.84406	0.844141	0.844261	0.844615	0.845069	0.845391	0.843301	0.842743	0.842051	0.843856	0.843733	0.843746	0.844084	0.844191	0.844292	0.843862	0.843751	0.843636	0.844068	0.844164	0.844255	0.843769	0.84362	0.843471	0.844067	0.844215	0.84436
0.847896	0.84799	0.847862	0.846874	0.846005	0.845184	0.847501	0.847485	0.847456	0.84752	0.847495	0.847456	0.847804	0.848007	0.848115	0.847173	0.846792	0.846364	0.847422	0.847264	0.847088	0.84764	0.847728	0.847799	0.84746	0.84739	0.847317	0.847591	0.847652	0.847734	0.847418	0.847302	0.847181	0.84761	0.847708	0.8478
0.800918	0.800627	0.800181	0.80081	0.800438	0.79987	0.801044	0.801108	0.801158	0.800928	0.800814	0.800689	0.801063	0.801045	0.800971	0.800878	0.800751	0.80059	0.800788	0.800494	0.800142	0.801149	0.801284	0.801371	0.800969	0.800848	0.800786	0.801077	0.801128	0.801176	0.800873	0.800708	0.800531	0.801101	0.801223	0.801329
0.702216	0.701707	0.701084	0.702783	0.702775	0.702561	0.702758	0.702876	0.702976	0.702469	0.702292	0.7021	0.70252	0.702396	0.702243	0.702669	0.7027	0.702706	0.702244	0.701802	0.70128	0.702904	0.703126	0.703284	0.702564	0.702515	0.702463	0.702656	0.702699	0.702736	0.70241	0.702182	0.701939	0.702818	0.702995	0.70315
0.573018	0.572451	0.571809	0.573853	0.57406	0.57409	0.573696	0.573835	0.573957	0.57336	0.573151	0.57294	0.573386	0.573247	0.573091	0.573631	0.573723	0.573801	0.573083	0.572585	0.572014	0.573879	0.574168	0.574392	0.573484	0.573444	0.573401	0.57356	0.573595	0.573615	0.573296	0.573042	0.572777	0.573765	0.573976	0.57417
0.436191	0.435622	0.435003	0.437125	0.437455	0.437663	0.436899	0.437048	0.43718	0.436547	0.436343	0.436127	0.436597	0.436467	0.43633	0.436833	0.43694	0.437038	0.436285	0.435801	0.435265	0.437099	0.437429	0.437709	0.436692	0.436664	0.436634	0.436744	0.436769	0.436791	0.436493	0.436249	0.436001	0.436964	0.437188	0.437402
0.409534	0.409271	0.409007	0.410031	0.410265	0.410478	0.41002	0.410208	0.41037	0.409571	0.40931	0.409021	0.409865	0.409918	0.409965	0.409742	0.409675	0.409603	0.409866	0.409917	0.409962	0.409748	0.409683	0.409614	0.409814	0.409821	0.409826	0.409796	0.409786	0.409775	0.409881	0.409946	0.410001	0.409726	0.409633	0.409531
0.400239	0.399986	0.399737	0.400753	0.40101	0.401264	0.400719	0.400892	0.40104	0.400293	0.400039	0.399755	0.400559	0.400595	0.400619	0.40046	0.400397	0.400327	0.400585	0.400637	0.400674	0.400437	0.400345	0.400238	0.400528	0.400539	0.400549	0.400499	0.400482	0.400465	0.400608	0.400682	0.40074	0.400412	0.400289	0.400149
0.374187	0.374027	0.373872	0.374519	0.374684	0.374849	0.374509	0.374621	0.374713	0.374223	0.374041	0.373845	0.374382	0.374389	0.374376	0.37434	0.374314	0.374263	0.374509	0.374614	0.374685	0.374208	0.374013	0.373792	0.374362	0.374358	0.374351	0.374364	0.374361	0.374362	0.374497	0.374594	0.374667	0.374232	0.374055	0.373851
0.325434	0.325303	0.325191	0.32572	0.325907	0.326046	0.325666	0.32578	0.325866	0.325503	0.325339	0.325159	0.32556	0.325559	0.325546	0.325533	0.325507	0.325472	0.325756	0.325932	0.325952	0.325405	0.325187	0.324956	0.325555	0.325557	0.325584	0.325546	0.325602	0.325573	0.325716	0.325839	0.325978	0.325451	0.325248	0.325042
0.254312	0.254245	0.254175	0.254436	0.254487	0.254428	0.254451	0.254503	0.254546	0.254323	0.254241	0.254143	0.25439	0.254391	0.254386	0.254373	0.254357	0.254338	0.254454	0.254485	0.254486	0.254297	0.254179	0.254034	0.254384	0.254384	0.254384	0.254382	0.254379	0.254374	0.254466	0.254509	0.254539	0.254305	0.254196	0.254063
0.186634	0.186645	0.186647	0.186575	0.186527	0.186466	0.186637	0.18665	0.18666	0.186603	0.186581	0.186555	0.186627	0.186633	0.186639	0.186605	0.186592	0.186577	0.186586	0.186536	0.186475	0.186639	0.186645	0.186637	0.186612	0.186607	0.1866	0.18662	0.186622	0.186624	0.18662	0.186611	0.186592	0.186614	0.186597	0.18657
0.185153	0.185213	0.185369	0.184852	0.184703	0.18454	0.185059	0.185089	0.185116	0.184993	0.184957	0.184919	0.185139	0.185241	0.185286	0.184932	0.184832	0.184736	0.184937	0.18484	0.184745	0.185134	0.185232	0.185274	0.18503	0.185024	0.185018	0.18504	0.185044	0.185048	0.184978	0.184931	0.184885	0.185077	0.185127	0.185123
0.224431	0.224281	0.224464	0.223969	0.223921	0.223895	0.224062	0.224091	0.224122	0.224013	0.223991	0.223994	0.224144	0.224249	0.224379	0.223991	0.223954	0.223922	0.224004	0.223972	0.223945	0.224085	0.224135	0.224226	0.224044	0.224045	0.224047	0.22404	0.224039	0.224065	0.22402	0.224005	0.223991	0.224055	0.224104	0.224129
0.243792	0.2439	0.244045	0.24313	0.242997	0.242864	0.2436	0.24334	0.243377	0.243517	0.243472	0.243425	0.243651	0.243731	0.243914	0.243171	0.24308	0.242992	0.243498	0.243429	0.243359	0.243633	0.243699	0.240445	0.243569	0.24327	0.243274	0.243563	0.243559	0.243556	0.243535	0.243205	0.243179	0.243584	0.243608	0.243631
0.229545	0.229648	0.229752	0.229353	0.229267	0.229191	0.229485	0.229528	0.229572	0.229398	0.229355	0.229314	0.229538	0.229634	0.229735	0.22937	0.229299	0.229238	0.229397	0.229347	0.229299	0.229502	0.229556	0.229611	0.229457	0.229464	0.229472	0.229442	0.229436	0.229429	0.229424	0.229407	0.229391	0.229459	0.229478	0.229497
0.197622	0.197705	0.19779	0.197463	0.197391	0.197326	0.197574	0.19761	0.197647	0.1975	0.197463	0.197428	0.197616	0.197694	0.197776	0.197477	0.197418	0.197366	0.197501	0.197461	0.197423	0.197585	0.197628	0.197672	0.197551	0.19756	0.197569	0.197535	0.197528	0.197521	0.197526	0.197515	0.197505	0.197548	0.197559	0.197571
0.162402	0.162476	0.162558	0.162234	0.162156	0.162082	0.162346	0.162377	0.162407	0.16228	0.162246	0.162212	0.162384	0.162442	0.162508	0.162256	0.162198	0.162144	0.162276	0.162233	0.162191	0.162362	0.162406	0.16244	0.162328	0.162338	0.162348	0.16231	0.162302	0.162294	0.162304	0.162295	0.162286	0.162322	0.162332	0.162341
0.128125	0.128176	0.12823	0.128031	0.127935	0.1279	0.128095	0.128115	0.128135	0.128054	0.128034	0.128015	0.128117	0.12816	0.128207	0.128042	0.128011	0.127929	0.128052	0.128028	0.127949	0.128103	0.12813	0.128157	0.128085	0.128093	0.128102	0.128071	0.128064	0.128058	0.128071	0.128067	0.128064	0.128078	0.128081	0.128085
0.103559	0.103589	0.10373	0.103463	0.10342	0.103376	0.103505	0.103499	0.103491	0.103513	0.103514	0.103514	0.103513	0.103514	0.10351	0.1035	0.103493	0.103483	0.103473	0.103437	0.103401	0.103543	0.103577	0.103611	0.103523	0.103539	0.103556	0.103493	0.103479	0.103465	0.103514	0.103519	0.103522	0.103504	0.103497	0.103489
0.0825839	0.082608	0.0826365	0.0825038	0.0824804	0.0824316	0.0825346	0.0825235	0.0825116	0.0825548	0.0825635	0.0825711	0.0825415	0.0825364	0.0825279	0.0825435	0.0825413	0.0825374	0.0825169	0.0824893	0.0824608	0.0825707	0.0825968	0.0826232	0.0825589	0.0825745	0.0825907	0.0825291	0.0825151	0.0825015	0.0825515	0.0825573	0.0825626	0.0825382	0.0825306	0.0825224
0.0751932	0.0754041	0.0754167	0.0749804	0.075063	0.0749692	0.0750529	0.0750331	0.0750133	0.0750973	0.0751161	0.0751343	0.0750384	0.0750098	0.0749664	0.0750954	0.0751213	0.0751484	0.0750334	0.0750003	0.074969	0.0751037	0.0751294	0.0751585	0.0750983	0.0751274	0.0751638	0.0750434	0.0750099	0.0749854	0.0750897	0.0751041	0.0751234	0.0750569	0.0750323	0.0750165
0.0740753	0.0739607	0.0739512	0.0740217	0.0739389	0.0739028	0.0740164	0.0739873	0.0739586	0.0740754	0.0741075	0.0741366	0.074013	0.0739813	0.0739473	0.0740693	0.074092	0.0741136	0.0739956	0.0739458	0.0738945	0.0740884	0.0741336	0.0741771	0.0740762	0.0741121	0.0741491	0.0740079	0.0739755	0.0739442	0.0740645	0.0740844	0.0741012	0.0740262	0.0740056	0.073984
0.0770736	0.0770948	0.0771158	0.0770309	0.0770096	0.0769886	0.0770229	0.076992	0.0769615	0.0770855	0.077117	0.0771479	0.0770189	0.0769845	0.0769466	0.0770781	0.0771034	0.0771262	0.0770157	0.0769806	0.0769449	0.0770836	0.0771163	0.0771482	0.0770847	0.0771207	0.077158	0.0770166	0.0769845	0.0769535	0.0770774	0.0770997	0.077121	0.0770298	0.0770044	0.0769779
0.0840668	0.0840878	0.0841093	0.0840263	0.0840071	0.0839889	0.0840214	0.0839953	0.0839691	0.0840727	0.0840978	0.0841219	0.0840195	0.0839915	0.0839598	0.0840659	0.0840849	0.0841015	0.084019	0.0839939	0.0839688	0.084069	0.0840938	0.0841183	0.0840745	0.0841062	0.0841392	0.0840151	0.0839873	0.0839606	0.0840688	0.0840894	0.084109	0.0840246	0.084001	0.0839763
0.0913738	0.0913917	0.0914102	0.09134	0.0913245	0.0913099	0.091341	0.0913241	0.0913065	0.091372	0.091386	0.0913985	0.0913407	0.0913229	0.0913012	0.0913669	0.0913762	0.0913834	0.0913346	0.0913145	0.091295	0.091376	0.0913971	0.0914186	0.0913785	0.0914029	0.0914287	0.0913331	0.091312	0.091292	0.0913726	0.0913874	0.0914014	0.0913405	0.0913232	0.0913048
0.0948449	0.0949313	0.0949554	0.0947941	0.0947676	0.0947485	0.0948106	0.0948013	0.094793	0.0948252	0.0948304	0.0948339	0.0948156	0.0948078	0.094796	0.0948194	0.0948192	0.0948177	0.0947952	0.0947734	0.0947522	0.0948404	0.094866	0.0948895	0.0948376	0.0948586	0.0948808	0.0947987	0.0947808	0.0947638	0.0948301	0.0948408	0.0948509	0.0948063	0.0947932	0.0947814
0.088697	0.0887192	0.0887422	0.0886554	0.0886365	0.0886186	0.0886796	0.0886829	0.0886851	0.08867	0.0886639	0.0886571	0.0886853	0.0886937	0.0887004	0.0886662	0.0886563	0.0886465	0.0886571	0.0886392	0.0886223	0.0886954	0.0887158	0.0887369	0.0886884	0.0887017	0.088716	0.0886643	0.0886533	0.0886429	0.0886799	0.0886842	0.0886883	0.0886702	0.0886647	0.0886587
0.0790829	0.079112	0.0791409	0.0790308	0.0790022	0.0789742	0.0790684	0.0790754	0.0790751	0.0790504	0.0790393	0.079027	0.0790753	0.0790826	0.0790619	0.0790453	0.0790295	0.0790136	0.0790317	0.0790032	0.0789753	0.0790842	0.079114	0.079144	0.0790774	0.0790949	0.0791134	0.079045	0.07903	0.0790158	0.0790653	0.07907	0.0790743	0.0790543	0.0790478	0.0790347
0.0810484	0.0810701	0.0810902	0.0810008	0.080975	0.080948	0.0810399	0.0810494	0.0810574	0.0810165	0.0810026	0.0809868	0.0810414	0.0810533	0.0810629	0.0810129	0.0809973	0.0809811	0.0809979	0.0809665	0.0809346	0.0810583	0.081087	0.0811183	0.0810386	0.0810496	0.0810607	0.0810171	0.0810065	0.0809962	0.0810294	0.0810292	0.0810285	0.0810278	0.0810258	0.0810229
0.0880577	0.0880936	0.0880882	0.0880504	0.0880442	0.0880355	0.0880738	0.0880916	0.0881096	0.0880337	0.088046	0.0880164	0.0880793	0.088103	0.0881295	0.0880339	0.0880171	0.0880203	0.0880424	0.0880277	0.088014	0.0880748	0.0880925	0.0881112	0.0880601	0.0880621	0.0880642	0.0880563	0.0880491	0.0880474	0.0880514	0.0880469	0.0880426	0.088056	0.0880616	0.0880675
0.167025	0.166863	0.167239	0.166988	0.166773	0.166777	0.167035	0.167056	0.167076	0.166988	0.166963	0.166936	0.167038	0.167065	0.167093	0.166985	0.16696	0.166945	0.167011	0.167009	0.166779	0.167013	0.167019	0.167025	0.166994	0.166974	0.166953	0.167028	0.167043	0.167056	0.166995	0.166977	0.166961	0.16703	0.167047	0.167068
0.245569	0.245574	0.245578	0.245554	0.245543	0.245529	0.245574	0.245582	0.245588	0.245557	0.245548	0.245537	0.245575	0.245584	0.245593	0.245555	0.245546	0.245536	0.245555	0.245542	0.245528	0.245576	0.245584	0.245591	0.24555	0.245534	0.245516	0.245579	0.245592	0.245603	0.245546	0.245526	0.245507	0.245587	0.245608	0.245629
0.299591	0.299581	0.299572	0.299612	0.299622	0.299632	0.299608	0.299612	0.299617	0.299597	0.299592	0.299586	0.299605	0.299607	0.29961	0.2996	0.299597	0.299593	0.299596	0.29959	0.299583	0.299608	0.299614	0.299619	0.299597	0.299591	0.299585	0.299607	0.299612	0.299616	0.299594	0.299586	0.299578	0.299611	0.29962	0.299629
0.380104	0.380092	0.380079	0.38013	0.380144	0.380157	0.380122	0.380127	0.380131	0.380112	0.380108	0.380102	0.380119	0.38012	0.380122	0.380116	0.380114	0.380112	0.380114	0.38011	0.380106	0.380121	0.380124	0.380127	0.380112	0.380107	0.380101	0.380122	0.380126	0.38013	0.38011	0.380103	0.380096	0.380125	0.380132	0.38014
0.484197	0.484181	0.484165	0.484222	0.484231	0.484237	0.484221	0.484227	0.484234	0.484205	0.484197	0.484187	0.484217	0.484221	0.484225	0.484207	0.484202	0.484197	0.48421	0.484206	0.484201	0.484215	0.484215	0.484215	0.484199	0.484185	0.48417	0.484224	0.484235	0.484245	0.484198	0.484182	0.484166	0.484229	0.484245	0.48426
0.637273	0.637256	0.637237	0.637299	0.637308	0.637312	0.637305	0.637317	0.63733	0.637276	0.637261	0.637244	0.637302	0.637314	0.637326	0.637278	0.637267	0.637255	0.637295	0.637297	0.637298	0.637286	0.63728	0.637273	0.637274	0.637256	0.637236	0.637305	0.637319	0.637331	0.637274	0.637258	0.637241	0.637307	0.637323	0.637338
0.743738	0.743713	0.743689	0.74379	0.743817	0.743844	0.743784	0.743804	0.743824	0.743743	0.743722	0.743701	0.743781	0.743797	0.743815	0.743751	0.743738	0.743725	0.743768	0.743772	0.743775	0.743762	0.743759	0.743756	0.743763	0.743761	0.743758	0.743767	0.743768	0.74377	0.743763	0.743763	0.743762	0.743764	0.743764	0.743763
0.807163	0.807149	0.807134	0.807195	0.807211	0.807227	0.807201	0.807225	0.807249	0.807155	0.807132	0.80711	0.807202	0.807226	0.807253	0.807161	0.807143	0.807127	0.807178	0.807177	0.807176	0.807182	0.807184	0.807186	0.80718	0.80718	0.80718	0.80718	0.80718	0.80718	0.807177	0.807177	0.807176	0.807178	0.807178	0.807179
0.815139	0.815146	0.815153	0.815125	0.815118	0.815111	0.815159	0.815187	0.815217	0.815103	0.815077	0.815052	0.815168	0.815207	0.815251	0.815104	0.815077	0.815053	0.815123	0.815112	0.815102	0.815145	0.815157	0.815168	0.815134	0.815135	0.815135	0.815134	0.815134	0.815133	0.815125	0.81512	0.815116	0.815136	0.815142	0.815148
0.7934	0.793405	0.793405	0.793396	0.793394	0.793392	0.793436	0.793477	0.793517	0.793356	0.793316	0.793277	0.793447	0.793503	0.793556	0.793358	0.793319	0.793284	0.793386	0.793372	0.793359	0.793414	0.793433	0.793445	0.793398	0.793395	0.793392	0.793403	0.793405	0.793407	0.793386	0.793377	0.793368	0.793406	0.793417	0.793433
0.726888	0.726889	0.726891	0.727063	0.727061	0.72706	0.726921	0.72696	0.726999	0.727025	0.726989	0.726861	0.726932	0.726982	0.727037	0.727027	0.726992	0.726961	0.727053	0.72704	0.727026	0.726902	0.726916	0.726931	0.727068	0.727069	0.72707	0.727066	0.727065	0.726885	0.727056	0.72705	0.727045	0.72689	0.726897	0.726904
0.652457	0.652474	0.652491	0.652423	0.652406	0.652389	0.652486	0.652536	0.652587	0.652389	0.652342	0.652297	0.652506	0.652576	0.652654	0.652387	0.652338	0.652293	0.65241	0.652377	0.652346	0.652476	0.652509	0.652543	0.652446	0.652449	0.652452	0.652441	0.652438	0.652436	0.652422	0.652407	0.652394	0.652453	0.652469	0.652487
0.552071	0.552119	0.552152	0.552002	0.551968	0.551936	0.552086	0.55214	0.552196	0.55198	0.55193	0.551882	0.552113	0.55221	0.5523	0.551975	0.551917	0.551867	0.552	0.551961	0.551925	0.55208	0.552136	0.552177	0.552043	0.552046	0.552049	0.552037	0.552034	0.552032	0.552014	0.551996	0.55198	0.552052	0.552073	0.552111
0.452743	0.452769	0.452797	0.453112	0.453085	0.45306	0.452745	0.452775	0.452808	0.452697	0.453074	0.453047	0.452763	0.452814	0.453285	0.452693	0.453063	0.453034	0.452705	0.452683	0.452663	0.452743	0.452768	0.453183	0.452733	0.452736	0.452731	0.452727	0.452724	0.452722	0.452714	0.452704	0.452695	0.452728	0.452738	0.452749
0.382988	0.383023	0.383059	0.382948	0.382929	0.382913	0.382984	0.383011	0.383041	0.382939	0.382921	0.382917	0.383002	0.383053	0.383121	0.382935	0.382925	0.382908	0.382944	0.382927	0.382912	0.382985	0.38301	0.383059	0.382966	0.382969	0.382973	0.382961	0.382958	0.382956	0.382951	0.382944	0.382937	0.382969	0.382979	0.382991
0.351557	0.351631	0.351708	0.351419	0.351357	0.351252	0.351545	0.351611	0.351677	0.351419	0.351359	0.351302	0.351589	0.351699	0.351822	0.351405	0.35133	0.351265	0.351431	0.351376	0.351323	0.351552	0.351617	0.351675	0.351501	0.351512	0.351523	0.351482	0.351473	0.351465	0.351458	0.351436	0.351416	0.351506	0.351533	0.351562
0.351595	0.351614	0.351637	0.351568	0.351559	0.351551	0.351592	0.351606	0.351624	0.351569	0.35156	0.351553	0.351602	0.351632	0.351676	0.351566	0.351556	0.351549	0.351572	0.351564	0.351557	0.351592	0.351604	0.351619	0.351583	0.351586	0.351588	0.351579	0.351577	0.351575	0.351576	0.351573	0.35157	0.351583	0.351587	0.351591
0.390665	0.39071	0.39076	0.39059	0.39056	0.390533	0.390659	0.390699	0.390743	0.390588	0.390558	0.390531	0.390686	0.390759	0.390851	0.390581	0.390545	0.390516	0.390599	0.390575	0.390551	0.390657	0.390689	0.390724	0.390634	0.390641	0.390648	0.390622	0.390616	0.390611	0.390611	0.390602	0.390594	0.390633	0.390645	0.390658
0.35631	0.35635	0.356393	0.356237	0.356206	0.356177	0.356311	0.356355	0.356403	0.356229	0.356193	0.35616	0.356338	0.356413	0.356502	0.356222	0.356179	0.356143	0.356247	0.356222	0.356199	0.356303	0.356333	0.356364	0.356283	0.356292	0.356302	0.356267	0.35626	0.356254	0.35626	0.356253	0.356246	0.356277	0.356286	0.356297
0.271557	0.271578	0.2716	0.271517	0.271499	0.271482	0.271565	0.271598	0.271632	0.271504	0.271477	0.271452	0.271583	0.271635	0.271695	0.271501	0.271469	0.271442	0.271522	0.271507	0.271493	0.271554	0.271571	0.271589	0.271547	0.271556	0.271565	0.271531	0.271524	0.271518	0.271532	0.271531	0.27153	0.271535	0.271537	0.271539
0.177195	0.177202	0.177208	0.177183	0.177177	0.177172	0.177203	0.177218	0.177234	0.177174	0.17716	0.177148	0.17721	0.177233	0.17726	0.177172	0.177157	0.177144	0.177186	0.177182	0.177178	0.177194	0.177198	0.177202	0.177197	0.177205	0.177214	0.177183	0.177177	0.177171	0.177193	0.177198	0.177203	0.177183	0.177177	0.177172
0.134817	0.134816	0.134815	0.13482	0.134821	0.134823	0.134819	0.13482	0.13482	0.134818	0.134817	0.134817	0.134819	0.134819	0.13482	0.134818	0.134818	0.134818	0.134819	0.13482	0.134821	0.134818	0.134817	0.134816	0.134822	0.134826	0.13483	0.134815	0.134812	0.134809	0.134823	0.134827	0.134831	0.134814	0.13481	0.134806
0.106618	0.106616	0.106614	0.106622	0.106624	0.106627	0.106619	0.106618	0.106617	0.10662	0.10668	0.106678	0.106618	0.106616	0.106614	0.106621	0.106622	0.10668	0.10662	0.10662	0.106621	0.106674	0.106631	0.106673	0.106623	0.106627	0.106631	0.106616	0.106613	0.106663	0.106624	0.106628	0.106632	0.106668	0.106624	0.106609
0.0949856	0.0949821	0.094979	0.0949685	0.0949739	0.0949799	0.0949738	0.0949315	0.094915	0.0950067	0.095023	0.0950388	0.0949676	0.0949457	0.0949221	0.095007	0.094999	0.0950156	0.0949925	0.0949973	0.0950022	0.0949578	0.0949537	0.0949498	0.0950079	0.0950034	0.0950262	0.0949694	0.0949519	0.0949355	0.0950155	0.0950406	0.0950657	0.094965	0.0949398	0.0949147
0.142106	0.142082	0.142059	0.142159	0.142188	0.142218	0.142115	0.142104	0.142094	0.142141	0.142155	0.14217	0.14211	0.142091	0.142072	0.142146	0.142163	0.14218	0.142133	0.14214	0.142149	0.142122	0.142118	0.142115	0.142159	0.142192	0.142227	0.142099	0.142072	0.142046	0.142163	0.142197	0.142232	0.142092	0.142056	0.142019
0.126133	0.126191	0.126247	0.126279	0.126228	0.126178	0.126036	0.126	0.125966	0.126112	0.126153	0.126196	0.126047	0.12602	0.125991	0.126096	0.126377	0.1264	0.126285	0.126245	0.126206	0.126115	0.126159	0.126204	0.12611	0.126149	0.12619	0.126036	0.126001	0.125968	0.126087	0.126359	0.126373	0.126058	0.126042	0.126026
0.128534	0.12853	0.128554	0.128491	0.128467	0.128442	0.128506	0.128493	0.128481	0.128531	0.128543	0.128554	0.128503	0.12849	0.128482	0.128525	0.128534	0.128542	0.128469	0.128424	0.128379	0.128561	0.128606	0.128651	0.128538	0.128561	0.128583	0.128491	0.128468	0.128446	0.128518	0.128515	0.12851	0.128516	0.12851	0.128501
0.30822	0.308248	0.308264	0.308153	0.308104	0.308048	0.308211	0.308219	0.308226	0.30819	0.308177	0.308161	0.308213	0.308231	0.30826	0.308182	0.308166	0.30815	0.308134	0.308064	0.30799	0.308261	0.308316	0.308368	0.308191	0.308183	0.308173	0.308203	0.308206	0.308209	0.308159	0.308116	0.308071	0.308242	0.30828	0.308314
0.525075	0.525499	0.521747	0.528143	0.52805	0.527945	0.528261	0.528285	0.528306	0.528204	0.528172	0.528136	0.528276	0.528325	0.52839	0.528185	0.528138	0.528092	0.528159	0.528079	0.527995	0.528302	0.528364	0.528421	0.52821	0.528186	0.52816	0.52825	0.528267	0.528282	0.528172	0.52811	0.528049	0.528296	0.528357	0.528416
0.723622	0.723819	0.724024	0.723357	0.723104	0.722465	0.723428	0.723682	0.723716	0.723351	0.723308	0.723263	0.723517	0.72364	0.723781	0.723277	0.723161	0.723051	0.72325	0.723097	0.722942	0.723539	0.723672	0.723795	0.723353	0.723308	0.723482	0.723434	0.72347	0.723504	0.72326	0.723133	0.723237	0.723527	0.723665	0.723804
0.8828	0.883058	0.883258	0.882104	0.881754	0.880795	0.882499	0.882547	0.882591	0.882463	0.882387	0.882325	0.882691	0.882857	0.883022	0.882293	0.882135	0.881984	0.882349	0.882164	0.881977	0.882631	0.882793	0.882943	0.882403	0.882348	0.882289	0.882574	0.882619	0.882645	0.882286	0.88213	0.881981	0.882686	0.882857	0.88303
0.980776	0.98109	0.9813	0.978524	0.984831	0.984505	0.985523	0.98557	0.985612	0.985416	0.985356	0.985282	0.985632	0.985787	0.985938	0.985321	0.985168	0.985021	0.985315	0.985144	0.984968	0.985636	0.985781	0.985916	0.985415	0.98535	0.985281	0.985533	0.985585	0.985634	0.985313	0.98516	0.985013	0.985635	0.985802	0.985972
1.0173	1.01745	1.01762	1.01667	1.0164	1.01602	1.01708	1.01713	1.01717	1.01695	1.01689	1.01682	1.01718	1.01734	1.01749	1.01686	1.0167	1.01654	1.01686	1.01668	1.01649	1.01719	1.01734	1.01747	1.01696	1.01689	1.01681	1.01709	1.01714	1.01719	1.01686	1.0167	1.01654	1.0172	1.01736	1.01753
0.987588	0.987816	0.987962	0.986926	0.986504	0.986048	0.987362	0.987407	0.987447	0.987246	0.987186	0.987121	0.987474	0.98763	0.987779	0.987141	0.986981	0.986822	0.987135	0.986951	0.986769	0.987479	0.987622	0.987743	0.987237	0.987155	0.987068	0.987374	0.987441	0.987504	0.987123	0.98695	0.98678	0.987491	0.98767	0.987846
0.912459	0.912631	0.912716	0.911867	0.911439	0.910953	0.912275	0.912309	0.912338	0.912174	0.912124	0.912068	0.912344	0.912465	0.912579	0.912102	0.911967	0.911831	0.912074	0.911892	0.911694	0.912388	0.9125	0.912611	0.912149	0.912058	0.911961	0.912295	0.912369	0.912438	0.912059	0.91188	0.911702	0.912394	0.912566	0.912731
0.823193	0.823161	0.823059	0.823036	0.822846	0.82259	0.823232	0.823281	0.823324	0.823115	0.823045	0.822967	0.823235	0.823298	0.823357	0.823101	0.823031	0.822959	0.823054	0.822919	0.822773	0.823284	0.823378	0.823459	0.8231	0.823025	0.822945	0.823234	0.823294	0.823349	0.823045	0.822912	0.822779	0.823306	0.823431	0.823551
0.747221	0.74705	0.746676	0.748203	0.75108	0.750586	0.747593	0.747891	0.747766	0.747286	0.747135	0.746965	0.747512	0.74759	0.747942	0.747339	0.747256	0.747184	0.747909	0.747448	0.750814	0.747485	0.747527	0.747565	0.747462	0.747425	0.747322	0.747449	0.747482	0.7475	0.747365	0.747362	0.750785	0.747473	0.747527	0.747569
0.715904	0.715586	0.715252	0.716357	0.715626	0.715706	0.716323	0.716445	0.716541	0.716017	0.715856	0.71566	0.71624	0.716311	0.71637	0.716101	0.716028	0.715965	0.716131	0.716055	0.715163	0.716212	0.716262	0.716292	0.716144	0.716103	0.716068	0.716201	0.716225	0.716246	0.716131	0.716069	0.715175	0.716212	0.716272	0.716304
0.730785	0.730385	0.72996	0.731446	0.731696	0.731913	0.731358	0.731519	0.731663	0.730952	0.730729	0.730484	0.731265	0.731349	0.731435	0.731072	0.730982	0.730889	0.731158	0.731126	0.73109	0.731175	0.731185	0.731193	0.73115	0.73112	0.731087	0.731175	0.731195	0.731214	0.731155	0.731123	0.731094	0.731174	0.731186	0.731197
0.801312	0.800821	0.800265	0.802308	0.802769	0.803119	0.802015	0.802206	0.802364	0.801783	0.801517	0.801157	0.801896	0.801959	0.802053	0.801919	0.801762	0.801732	0.801757	0.801681	0.80161	0.802074	0.80215	0.802277	0.801762	0.801739	0.801706	0.801897	0.801952	0.802099	0.801751	0.801677	0.801616	0.802066	0.802067	0.802197
0.924345	0.923728	0.923079	0.925462	0.925942	0.926363	0.925245	0.925511	0.925751	0.924613	0.924248	0.923842	0.925125	0.925288	0.925442	0.924781	0.924606	0.924416	0.924895	0.924832	0.924774	0.925015	0.925068	0.925123	0.924932	0.924904	0.924872	0.924976	0.924997	0.925017	0.924887	0.924832	0.924783	0.925003	0.92506	0.925123
1.0943	1.09357	1.0928	1.09564	1.09623	1.09675	1.09537	1.09569	1.09597	1.09462	1.09418	1.0937	1.09523	1.09543	1.09562	1.09482	1.0946	1.09438	1.09497	1.0949	1.09484	1.09509	1.09515	1.09521	1.095	1.09496	1.09493	1.09506	1.09509	1.09511	1.09495	1.09488	1.09482	1.09509	1.09516	1.09524
1.29148	1.29062	1.28972	1.29306	1.29377	1.2944	1.29274	1.2931	1.29343	1.29186	1.29135	1.29078	1.29257	1.2928	1.29301	1.29209	1.29184	1.29158	1.29228	1.29221	1.29215	1.2924	1.29245	1.29251	1.2923	1.29226	1.29221	1.29237	1.29241	1.29244	1.29225	1.29218	1.29211	1.2924	1.29248	1.29256
1.49275	1.49178	1.49077	1.49454	1.49534	1.49606	1.49417	1.49457	1.49493	1.49319	1.49262	1.49198	1.49398	1.49422	1.49444	1.49345	1.49318	1.49289	1.49365	1.49357	1.49349	1.4938	1.49387	1.49393	1.49368	1.49364	1.49359	1.49376	1.49379	1.49382	1.49363	1.49354	1.49347	1.49379	1.49388	1.49397
1.6842	1.68318	1.6821	1.68605	1.68687	1.68761	1.68567	1.68608	1.68644	1.68466	1.68406	1.68339	1.68546	1.68571	1.68593	1.68493	1.68466	1.68437	1.68511	1.68502	1.68492	1.68532	1.68542	1.68551	1.68516	1.68512	1.68507	1.68524	1.68527	1.6853	1.6851	1.68501	1.68492	1.68531	1.68542	1.68553

## Sheet: Iliacus
Iliacus Origin AP +3.333 mm	Iliacus Origin AP +6.667 mm	Iliacus Origin AP +10 mm	Iliacus Origin AP -3.333 mm	Iliacus Origin AP -6.667 mm	Iliacus Origin AP -10 mm	Iliacus Origin CC +3.333 mm	Iliacus Origin CC +6.667 mm	Iliacus Origin CC +10 mm	Iliacus Origin CC -3.333 mm	Iliacus Origin CC -6.667 mm	Iliacus Origin CC -10 mm	Iliacus Origin LM +3.333 mm	Iliacus Origin LM +6.667 mm	Iliacus Origin LM +10 mm	Iliacus Origin LM -3.333 mm	Iliacus Origin LM -6.667 mm	Iliacus Origin LM -10 mm	Iliacus Insertion AP +3.333 mm	Iliacus Insertion AP +6.667 mm	Iliacus Insertion AP +10 mm	Iliacus Insertion AP -3.333 mm	Iliacus Insertion AP -6.667 mm	Iliacus Insertion AP -10 mm	Iliacus Insertion CC +3.333 mm	Iliacus Insertion CC +6.667 mm	Iliacus Insertion CC +10 mm	Iliacus Insertion CC -3.333 mm	Iliacus Insertion CC -6.667 mm	Iliacus Insertion CC -10 mm	Iliacus Insertion LM +3.333 mm	Iliacus Insertion LM +3.333 mm	Iliacus Insertion LM +10 mm	Iliacus Insertion LM -3.333 mm	Iliacus Insertion LM -3.333 mm	Iliacus Insertion LM -10 mm
0.55561	0.554836	0.554906	0.556165	0.55505	0.555377	0.556482	0.556739	0.557869	0.554704	0.552993	0.552257	0.557022	0.558709	0.559385	0.55268	0.548184	0.587132	0.556605	0.557716	0.558063	0.555072	0.554104	0.548915	0.554959	0.550162	0.549448	0.556711	0.557625	0.557455	0.552945	0.552789	0.55089	0.556287	0.554117	0.554651
1.25651	1.25651	1.25651	1.25659	1.25659	1.25655	1.2566	1.2566	1.2566	1.25656	1.25655	1.25655	1.25652	1.25654	1.25656	1.25658	1.25657	1.27869	1.25651	1.25651	1.25651	1.25659	1.25659	1.25651	1.2566	1.25659	1.25658	1.25639	1.25651	1.2565	1.25661	1.26038	1.25946	1.25657	1.25657	1.25655
1.85943	1.86023	1.8602	1.8607	1.86064	1.8606	1.86023	1.86071	1.86068	1.8607	1.86071	1.86023	1.86068	1.86064	1.86081	1.86023	1.86068	2.01607	1.86024	1.86021	1.86062	1.86057	1.86068	1.86068	1.8607	1.86064	1.8606	1.85942	1.86023	1.86021	1.86024	1.86059	1.86061	1.86026	1.86085	1.86027
2.00959	2.00872	2.00829	2.00501	2.00809	2.00963	2.00837	2.00499	2.00501	2.00959	2.00959	2.00959	2.00722	2.00498	2.00828	2.00495	2.00864	2.14182	2.00796	2.00876	2.00827	2.00495	2.00572	2.00497	2.00496	2.00832	2.00963	2.00959	2.00864	2.00828	2.00869	2.0096	2.00498	2.00503	2.00825	2.0096
1.50497	1.50497	1.50496	1.50497	1.50497	1.505	1.50497	1.50497	1.50497	1.50483	1.50483	1.50483	1.50475	1.50491	1.50491	1.50483	1.50483	1.57499	1.50497	1.50491	1.50491	1.50483	1.50483	1.5052	1.50492	1.50492	1.50492	1.50483	1.50483	1.50483	1.50479	1.50379	1.50377	1.50486	1.50542	1.50538
1.19897	1.19897	1.19897	1.19897	1.19897	1.19898	1.19897	1.19897	1.19897	1.19897	1.19897	1.19901	1.19897	1.19897	1.19895	1.19901	1.199	1.23176	1.19897	1.19897	1.19897	1.19897	1.19903	1.19903	1.19897	1.19897	1.19904	1.19902	1.19895	1.19895	1.19894	1.1991	1.19915	1.19899	1.19915	1.19909
1.42757	1.42757	1.42772	1.42757	1.42758	1.42758	1.42757	1.42758	1.42758	1.42757	1.42757	1.42771	1.42757	1.42773	1.42773	1.42757	1.42757	1.47581	1.42771	1.42771	1.42773	1.42757	1.42757	1.42758	1.42758	1.42758	1.42758	1.42757	1.42757	1.42773	1.42753	1.42752	1.42752	1.42757	1.42773	1.4277
1.62965	1.62965	1.62965	1.62965	1.62965	1.62965	1.62965	1.62965	1.62965	1.62965	1.62965	1.62968	1.62965	1.62965	1.62966	1.62965	1.62968	1.69113	1.62965	1.62965	1.62965	1.62965	1.62965	1.62965	1.62965	1.62965	1.62966	1.62965	1.62968	1.62967	1.62965	1.62966	1.62964	1.62966	1.62964	1.62964
1.7429	1.7429	1.74297	1.7429	1.74294	1.7429	1.7429	1.74294	1.74294	1.7429	1.74297	1.74297	1.7429	1.74288	1.74288	1.74297	1.74299	1.81057	1.7429	1.74294	1.7429	1.7429	1.7429	1.7429	1.7429	1.74289	1.74286	1.74297	1.74299	1.74302	1.74285	1.74335	1.74326	1.74311	1.74316	1.74356
1.87267	1.87267	1.87267	1.87267	1.87267	1.87268	1.87267	1.87267	1.87267	1.87267	1.87267	1.87266	1.87267	1.87303	1.87303	1.87267	1.87267	1.94172	1.87267	1.87267	1.87267	1.87267	1.87267	1.87268	1.87267	1.87267	1.87303	1.87267	1.87266	1.87267	1.87295	1.87275	1.87275	1.87266	1.87276	1.87279
2.16071	2.16071	2.16071	2.16071	2.16071	2.16071	2.16071	2.16071	2.16071	2.16071	2.16071	2.16071	2.16071	2.16071	2.16071	2.16071	2.16071	2.23919	2.16071	2.16071	2.16071	2.16071	2.16071	2.16071	2.16071	2.16071	2.16071	2.16071	2.16071	2.16029	2.16071	2.1607	2.16031	2.16051	2.16071	2.16028
2.51644	2.51644	2.51644	2.51644	2.51645	2.51645	2.51644	2.51645	2.51645	2.51644	2.51644	2.51644	2.51644	2.51645	2.51645	2.51644	2.51644	2.60425	2.51644	2.51644	2.51644	2.51644	2.51644	2.51645	2.51644	2.51644	2.51645	2.51644	2.51644	2.51644	2.51645	2.51645	2.51662	2.51644	2.51644	2.51644
2.69559	2.6956	2.69559	2.6956	2.6956	2.6956	2.6956	2.6956	2.6956	2.69559	2.69559	2.69559	2.6956	2.6956	2.6956	2.69559	2.69559	2.78423	2.6956	2.69559	2.69559	2.69559	2.69559	2.6956	2.69559	2.69559	2.6956	2.6956	2.69559	2.69558	2.6956	2.69558	2.69558	2.69559	2.69559	2.6956
2.79461	2.79461	2.79461	2.7946	2.79466	2.79467	2.79466	2.79466	2.79467	2.79461	2.79461	2.79461	2.79466	2.79467	2.79466	2.79461	2.79461	2.87998	2.79461	2.79461	2.79462	2.79466	2.79467	2.79467	2.79467	2.79467	2.79467	2.79461	2.79461	2.79462	2.79467	2.79463	2.79464	2.79461	2.79462	2.79461
2.80427	2.80412	2.80412	2.80426	2.80426	2.80423	2.80426	2.80426	2.80423	2.80427	2.80412	2.80413	2.80425	2.80424	2.80426	2.80412	2.80413	2.88994	2.80411	2.80412	2.8041	2.80425	2.80423	2.80422	2.80423	2.80423	2.80426	2.80412	2.80413	2.8041	2.80425	2.80433	2.80494	2.8041	2.8042	2.80422
2.85098	2.85083	2.85083	2.85121	2.8512	2.8512	2.8512	2.8512	2.8512	2.85098	2.85083	2.85067	2.8512	2.85098	2.85097	2.85083	2.85068	2.9475	2.85083	2.85084	2.85109	2.8512	2.8512	2.85098	2.8512	2.8512	2.85097	2.85083	2.85067	2.85109	2.85102	2.85059	2.85088	2.85109	2.85106	2.85129
2.86716	2.8649	2.86499	2.86709	2.86707	2.86472	2.86709	2.86707	2.86705	2.86717	2.86491	2.86489	2.86706	2.865	2.86471	2.8649	2.86489	2.97209	2.86691	2.86489	2.8666	2.86707	2.86556	2.86471	2.86705	2.86472	2.86471	2.8649	2.8649	2.86658	2.86471	2.86693	2.86484	2.86648	2.8648	2.86471
2.81076	2.81075	2.81075	2.81076	2.81076	2.81077	2.81076	2.81076	2.81076	2.81076	2.81075	2.81075	2.81076	2.81076	2.81078	2.81076	2.81075	2.92097	2.81076	2.81076	2.81075	2.81076	2.81076	2.81077	2.81076	2.81076	2.81078	2.81076	2.81076	2.81075	2.81073	2.81075	2.81076	2.81075	2.81075	2.81076
2.64447	2.64447	2.64447	2.64447	2.64447	2.64447	2.64447	2.64447	2.64447	2.64447	2.64447	2.64447	2.64447	2.64448	2.64448	2.64447	2.64447	2.75006	2.64447	2.64447	2.64447	2.64447	2.64447	2.64448	2.64447	2.64447	2.64448	2.64447	2.64447	2.64447	2.64448	2.64448	2.64448	2.64447	2.64447	2.64447
2.45284	2.45287	2.45287	2.45284	2.45284	2.45284	2.45284	2.45284	2.45284	2.45284	2.45287	2.45286	2.45284	2.45284	2.45285	2.45286	2.45289	2.54889	2.45287	2.45287	2.45286	2.45284	2.45284	2.45287	2.45284	2.45286	2.45287	2.45287	2.45287	2.45286	2.45284	2.45283	2.45284	2.45287	2.45286	2.45288
2.3556	2.35563	2.35563	2.35561	2.35561	2.35561	2.35561	2.35561	2.35561	2.3556	2.35563	2.35563	2.35561	2.35561	2.35561	2.35563	2.35563	2.44884	2.35563	2.35563	2.3556	2.35561	2.35561	2.35561	2.35561	2.35561	2.35561	2.35563	2.3556	2.35562	2.35561	2.35561	2.3556	2.3556	2.3556	2.35562
2.28814	2.28813	2.28813	2.28813	2.28814	2.28814	2.28813	2.28813	2.28814	2.28813	2.28813	2.28814	2.28813	2.28813	2.28811	2.28815	2.28813	2.37924	2.28813	2.28813	2.28813	2.28813	2.28814	2.28813	2.28814	2.28814	2.28813	2.28813	2.28813	2.28815	2.28814	2.28811	2.28809	2.28813	2.28813	2.28812
2.1801	2.1801	2.1801	2.18011	2.18011	2.18011	2.1801	2.18011	2.18011	2.1801	2.1801	2.1801	2.18011	2.18008	2.18009	2.1801	2.18013	2.26702	2.1801	2.1801	2.1801	2.18011	2.18011	2.18011	2.1801	2.18009	2.18009	2.1801	2.1801	2.18013	2.18012	2.18014	2.18012	2.18012	2.18014	2.18012
2.11228	2.11225	2.1123	2.11225	2.11225	2.11212	2.11225	2.11225	2.11212	2.11225	2.11224	2.11224	2.11217	2.11199	2.11185	2.11224	2.11064	2.20497	2.1123	2.1123	2.1123	2.11225	2.11211	2.11212	2.11216	2.11211	2.11209	2.11225	2.11224	2.11224	2.11218	2.1118	2.11159	2.11238	2.11242	2.11228
2.07238	2.07238	2.07238	2.07238	2.07238	2.07238	2.07238	2.07238	2.07238	2.07238	2.07238	2.07238	2.07238	2.07238	2.07236	2.07238	2.07239	2.16855	2.07238	2.07238	2.07238	2.07238	2.07238	2.07237	2.07238	2.07238	2.07237	2.07238	2.07238	2.07238	2.07237	2.07235	2.0723	2.0724	2.07239	2.07238
1.99608	1.99608	1.99608	1.99608	1.99608	1.99608	1.99608	1.99608	1.99608	1.99608	1.99607	1.99607	1.99609	1.99609	1.99609	1.99607	1.99607	2.09118	1.99608	1.99608	1.99607	1.99608	1.99608	1.99608	1.99608	1.99608	1.99608	1.99608	1.99608	1.99608	1.99608	1.99607	1.99606	1.99607	1.99606	1.99606
1.9693	1.9693	1.96931	1.9693	1.96933	1.96933	1.96931	1.96932	1.96932	1.9693	1.96939	1.96937	1.96928	1.96937	1.96937	1.96939	1.96943	2.05362	1.96931	1.96931	1.96932	1.96932	1.96932	1.96934	1.96929	1.96937	1.96936	1.96931	1.96932	1.96932	1.96928	1.96941	1.97495	1.96929	1.96925	1.96913
1.92399	1.92399	1.92398	1.92398	1.92398	1.9239	1.92398	1.92398	1.92402	1.92399	1.92399	1.92401	1.924	1.92397	1.92509	1.92401	1.92404	1.99442	1.92399	1.92398	1.92402	1.92398	1.92402	1.92386	1.92398	1.92399	1.92382	1.92401	1.92401	1.92401	1.92382	1.92357	1.92571	1.92402	1.9239	1.92392
1.89172	1.89167	1.89175	1.8917	1.89164	1.89169	1.89174	1.8917	1.89169	1.89168	1.89161	1.89159	1.89348	1.9058	1.92965	1.89156	1.89147	1.94047	1.89173	1.89175	1.8918	1.89169	1.89164	1.89161	1.89174	1.89168	1.89176	1.89168	1.89163	1.8916	1.8933	1.90604	1.93075	1.89156	1.89147	1.89146
1.85323	1.85267	1.85357	1.8529	1.85235	1.85263	1.85353	1.85291	1.85333	1.85272	1.85224	1.85218	1.86431	1.88882	1.92266	1.85212	1.85209	1.87095	1.85342	1.85374	1.85406	1.85278	1.85274	1.85241	1.85345	1.85267	1.85338	1.85281	1.85239	1.85224	1.86357	1.88557	1.91576	1.85211	1.85208	1.85207
1.8775	1.87538	1.87811	1.87665	1.87326	1.87553	1.87856	1.8767	1.87822	1.8757	1.872	1.8712	1.8937	1.91726	1.9486	1.86866	1.86789	1.81874	1.87821	1.87926	1.87997	1.87593	1.87558	1.87347	1.87822	1.87528	1.87789	1.87617	1.87389	1.87247	1.89307	1.90741	1.93313	1.86882	1.86768	1.86777
1.91967	1.91616	1.92108	1.91963	1.91339	1.91732	1.92256	1.91944	1.92171	1.91654	1.90916	1.90748	1.94197	1.96126	1.98378	1.89726	1.89205	1.91251	1.92131	1.92349	1.92548	1.918	1.91694	1.91267	1.9216	1.91635	1.91969	1.91784	1.91405	1.91196	1.94024	1.95916	1.97596	1.90328	1.89539	1.89457
1.96102	1.95735	1.96195	1.95946	1.95258	1.95701	1.96251	1.95918	1.96166	1.95792	1.95018	1.94826	1.98179	1.99922	2.01471	1.93588	1.91996	2.02549	1.96299	1.96548	1.96712	1.95727	1.95586	1.95112	1.96119	1.95513	1.95856	1.95945	1.95587	1.9535	1.98002	1.99784	2.01258	1.93995	1.92381	1.92025
1.99593	1.99228	1.99613	1.99515	1.98912	1.99348	1.99787	1.99498	1.99749	1.99309	1.98562	1.98356	2.01517	2.03213	2.04529	1.97297	1.94808	2.09526	1.99821	2.00096	2.00201	1.99259	1.99067	1.98655	1.99638	1.99045	1.99413	1.99473	1.99164	1.989	2.01394	2.03008	2.04315	1.97624	1.95507	1.94354
2.03046	2.02681	2.03037	2.03001	2.02439	2.0287	2.03259	2.02991	2.0324	2.0277	2.02035	2.01818	2.04926	2.06484	2.07785	2.00861	1.984	2.14252	2.03302	2.03604	2.03704	2.02713	2.02486	2.02124	2.03109	2.02524	2.02828	2.02933	2.02634	2.02349	2.04951	2.06644	2.08042	2.00999	1.98822	1.97313
2.08694	2.0832	2.08676	2.08656	2.08096	2.08528	2.0891	2.0864	2.0889	2.08414	2.07671	2.07441	2.10591	2.12185	2.13585	2.06516	2.04073	2.23015	2.08993	2.09343	2.09466	2.0832	2.08043	2.07701	2.08745	2.08136	2.08419	2.08592	2.08298	2.08007	2.1102	2.12837	2.14351	2.06519	2.04244	2.02521
2.1275	2.12384	2.12757	2.12699	2.12141	2.12565	2.1295	2.12676	2.12917	2.12466	2.11727	2.11495	2.14712	2.16571	2.18362	2.10582	2.08202	2.31731	2.13099	2.13496	2.13715	2.12324	2.12005	2.11686	2.12776	2.12153	2.12414	2.12653	2.1236	2.12077	2.15032	2.17262	2.19224	2.10424	2.08062	2.06186
2.19248	2.18856	2.19271	2.19179	2.18625	2.19049	2.19436	2.19149	2.19378	2.18946	2.18188	2.17965	2.213	2.23259	2.25046	2.17083	2.14836	2.43299	2.19658	2.20137	2.20473	2.18747	2.18361	2.18091	2.19227	2.18571	2.18807	2.19161	2.18866	2.18611	2.21775	2.2423	2.26338	2.16758	2.14385	2.12422
2.26551	2.2615	2.2653	2.26518	2.26006	2.26432	2.26765	2.26493	2.2671	2.26253	2.25514	2.2529	2.2846	2.30215	2.31817	2.24503	2.22366	2.5471	2.26998	2.27521	2.27832	2.26038	2.2559	2.25397	2.26524	2.25847	2.26089	2.26494	2.26217	2.25971	2.29082	2.31442	2.3355	2.24048	2.21668	2.1966
2.36155	2.35767	2.36074	2.36194	2.35724	2.3613	2.3639	2.36151	2.36366	2.35897	2.35167	2.34951	2.38286	2.3976	2.40994	2.34224	2.32181	2.70474	2.36658	2.37203	2.37452	2.35645	2.35229	2.35073	2.36143	2.35505	2.35634	2.36138	2.35931	2.35645	2.38715	2.41035	2.43064	2.3379	2.31205	2.29178
2.47011	2.46637	2.46826	2.47138	2.46761	2.47167	2.47304	2.47131	2.47354	2.46784	2.46096	2.45818	2.4857	2.49838	2.50882	2.45342	2.43414	2.85207	2.47532	2.48082	2.48174	2.4655	2.46022	2.46073	2.4706	2.46408	2.4657	2.47022	2.46863	2.46521	2.49251	2.51178	2.52989	2.44675	2.42187	2.39928
2.61512	2.61142	2.61245	2.61726	2.61438	2.61843	2.61861	2.61722	2.61947	2.61313	2.60636	2.60333	2.62891	2.63932	2.64767	2.60062	2.5833	3.02045	2.62058	2.62626	2.62635	2.61099	2.60509	2.6072	2.61592	2.60944	2.61064	2.61546	2.61418	2.61021	2.63668	2.6535	2.66825	2.59301	2.56903	2.54536
2.85308	2.84912	2.84995	2.85569	2.85295	2.8581	2.85707	2.85584	2.85817	2.85103	2.84406	2.84072	2.86701	2.87721	2.88531	2.83847	2.82447	3.23576	2.85866	2.86438	2.86361	2.8492	2.843	2.84635	2.85469	2.84834	2.85046	2.85312	2.85205	2.84657	2.87903	2.89962	2.91549	2.82663	2.80005	2.77596
3.0472	3.04325	3.04246	3.0518	3.05143	3.05601	3.05261	3.05289	3.0557	3.04554	3.03887	3.0348	3.05829	3.0652	3.07008	3.0382	3.02629	3.42096	3.05304	3.05895	3.05665	3.04527	3.03949	3.04741	3.05028	3.04512	3.04845	3.0476	3.04663	3.04062	3.06979	3.08639	3.09825	3.02913	3.00798	2.98326
3.1899	3.18608	3.18411	3.19555	3.19627	3.2007	3.19597	3.19687	3.19965	3.18854	3.18224	3.17781	3.19842	3.20217	3.20383	3.18413	3.17455	3.58015	3.19612	3.20225	3.19868	3.18844	3.18208	3.19264	3.1932	3.18802	3.19073	3.19082	3.19069	3.18396	3.20859	3.22049	3.22779	3.17355	3.15554	3.13463
3.33079	3.32704	3.32436	3.33703	3.3382	3.34249	3.33728	3.33845	3.34107	3.32955	3.32341	3.31863	3.33781	3.33967	3.33944	3.32662	3.31748	3.73058	3.33708	3.34315	3.33849	3.32955	3.32254	3.33452	3.33432	3.32889	3.33023	3.33176	3.33188	3.3243	3.34837	3.35862	3.3643	3.31536	3.29649	3.27283
3.4415	3.43781	3.43449	3.44846	3.45037	3.45467	3.44861	3.45033	3.45303	3.44032	3.43424	3.42905	3.44726	3.44758	3.44586	3.4392	3.43137	3.84594	3.44763	3.45347	3.44774	3.44104	3.43404	3.44782	3.44577	3.44068	3.44182	3.4423	3.44246	3.43389	3.45834	3.4675	3.47215	3.42733	3.40887	3.38386
3.53845	3.53476	3.53051	3.54652	3.54956	3.554	3.54661	3.54919	3.55217	3.5373	3.53114	3.52524	3.54272	3.54109	3.53745	3.53867	3.53282	3.93346	3.54442	3.55001	3.54269	3.5392	3.53235	3.54899	3.54398	3.53949	3.54126	3.53893	3.53907	3.52888	3.55466	3.56251	3.56581	3.52588	3.50854	3.4837
3.61539	3.61165	3.60643	3.62471	3.62897	3.63366	3.62481	3.62842	3.63179	3.61419	3.6078	3.60103	3.61824	3.61468	3.60912	3.61816	3.61428	3.99102	3.62101	3.62619	3.61694	3.61767	3.61118	3.63096	3.62258	3.6189	3.62179	3.61529	3.6152	3.60294	3.63134	3.63821	3.64044	3.6042	3.58782	3.56356
3.70178	3.69795	3.69184	3.71239	3.71788	3.72293	3.71261	3.71734	3.72129	3.70044	3.69366	3.68593	3.70362	3.69848	3.69137	3.70678	3.70444	4.07468	3.70686	3.71145	3.70018	3.70587	3.70008	3.72268	3.71096	3.70826	3.71284	3.7009	3.70039	3.68584	3.71772	3.72397	3.72558	3.69192	3.67702	3.65371
3.74999	3.74599	3.73878	3.76233	3.76944	3.77508	3.7628	3.76907	3.77393	3.74842	3.741	3.73202	3.75089	3.74406	3.73542	3.75766	3.75727	4.09612	3.75411	3.75777	3.74388	3.75684	3.75235	3.77829	3.76214	3.76101	3.76839	3.74789	3.74664	3.7291	3.76619	3.77208	3.77339	3.74249	3.72898	3.70536
3.74009	3.73591	3.72778	3.75387	3.76227	3.7684	3.75466	3.7622	3.76785	3.73823	3.73013	3.71993	3.74035	3.73215	3.72202	3.7498	3.75073	4.06201	3.7431	3.74564	3.72902	3.7494	3.74611	3.77461	3.75492	3.75515	3.76517	3.7367	3.73462	3.71403	3.7557	3.76033	3.76117	3.73385	3.72102	3.69911
3.73729	3.73282	3.72362	3.7525	3.76219	3.76912	3.75371	3.76268	3.76948	3.73507	3.72609	3.71468	3.73727	3.72844	3.71763	3.7483	3.75031	4.01925	3.7391	3.74007	3.72036	3.74938	3.74802	3.77933	3.75524	3.75741	3.77274	3.73243	3.72924	3.70562	3.75417	3.75919	3.76214	3.73121	3.71949	3.7008
3.71445	3.70951	3.69892	3.73354	3.74762	3.75627	3.73565	3.74915	3.75914	3.71163	3.70111	3.68757	3.71402	3.70417	3.69314	3.73162	3.73897	3.9953	3.71347	3.7127	3.68985	3.73466	3.73879	3.7743	3.7408	3.74872	3.77378	3.70664	3.70161	3.67372	3.73282	3.73855	3.74236	3.71592	3.71027	3.69298
3.70343	3.69815	3.68379	3.72708	3.74436	3.75401	3.73005	3.74667	3.75837	3.69982	3.68741	3.66986	3.69971	3.68307	3.66593	3.72706	3.73647	3.9627	3.69771	3.69193	3.65837	3.73127	3.73824	3.77703	3.73769	3.74847	3.77754	3.69118	3.6835	3.64454	3.7141	3.71199	3.71489	3.71151	3.70567	3.68653
3.69918	3.69365	3.67847	3.72442	3.74258	3.75301	3.72791	3.74564	3.75839	3.69513	3.68176	3.6628	3.69544	3.67724	3.65667	3.7239	3.73347	3.91601	3.69186	3.68434	3.64562	3.72988	3.73852	3.77989	3.73661	3.74888	3.78112	3.68515	3.67614	3.63266	3.71031	3.70336	3.69479	3.7067	3.69918	3.67758
3.71993	3.71411	3.69804	3.74661	3.76625	3.77732	3.75072	3.77018	3.78392	3.7154	3.70095	3.68047	3.71631	3.69737	3.67565	3.746	3.75592	3.86533	3.71092	3.70173	3.65941	3.75397	3.76455	3.80914	3.76106	3.77511	3.81113	3.70396	3.69352	3.64616	3.73214	3.72456	3.71361	3.72705	3.71805	3.69405
3.71167	3.70561	3.68813	3.73988	3.7609	3.7727	3.74461	3.76572	3.7807	3.7067	3.69064	3.66892	3.70749	3.68784	3.66556	3.73927	3.75007	3.81657	3.70046	3.68984	3.6444	3.74917	3.7606	3.80799	3.75536	3.77119	3.81136	3.69326	3.68172	3.63116	3.72472	3.71677	3.70545	3.71825	3.71205	3.68977
3.72077	3.71454	3.69491	3.75262	3.77726	3.78996	3.75817	3.78289	3.80021	3.71521	3.69857	3.67428	3.71431	3.69006	3.66362	3.75447	3.76608	3.73903	3.70666	3.69197	3.63914	3.76537	3.78241	3.8346	3.77273	3.79302	3.84065	3.69987	3.68628	3.62862	3.72931	3.71478	3.69805	3.7284	3.71097	3.66879
3.78642	3.77911	3.75764	3.82664	3.85937	3.8754	3.83409	3.86709	3.89057	3.77966	3.76144	3.7325	3.78329	3.76042	3.73681	3.8319	3.85391	3.84404	3.76782	3.74843	3.68564	3.84808	3.87588	3.93411	3.85645	3.88722	3.95597	3.75809	3.74257	3.67363	3.80753	3.79393	3.77098	3.80578	3.79952	3.78942
3.86122	3.85267	3.82729	3.90396	3.93684	3.95479	3.91226	3.94636	3.97046	3.85402	3.83193	3.79953	3.85446	3.82098	3.78537	3.90386	3.92168	3.92671	3.83496	3.80905	3.73347	3.92879	3.95906	4.02209	3.93813	3.97112	4.04463	3.82789	3.80436	3.725	3.87161	3.8529	3.81857	3.86562	3.85832	3.84499
3.83746	3.82925	3.80277	3.88096	3.91502	3.93279	3.88874	3.92384	3.94859	3.83074	3.80943	3.77766	3.82862	3.79602	3.76142	3.88231	3.90146	3.90244	3.81204	3.78651	3.71123	3.90521	3.93588	4.00036	3.91279	3.94619	4.02002	3.80573	3.78224	3.70339	3.84516	3.82016	3.78418	3.84383	3.83618	3.81831
3.61801	3.61072	3.58399	3.66065	3.69559	3.7116	3.66711	3.70174	3.72547	3.61251	3.59378	3.56419	3.60564	3.5705	3.53322	3.66934	3.69367	3.66144	3.59413	3.57058	3.49973	3.68375	3.71352	3.77767	3.68919	3.72157	3.79056	3.59016	3.57209	3.49845	3.61139	3.5788	3.54469	3.65348	3.64626	3.62929
3.20266	3.19582	3.17134	3.24186	3.2741	3.2888	3.24707	3.27852	3.29991	3.19837	3.18199	3.15575	3.19135	3.1596	3.1263	3.25142	3.27879	3.24676	3.18098	3.15952	3.09538	3.26302	3.29041	3.35041	3.26688	3.29641	3.3586	3.17833	3.16253	3.09788	3.19519	3.16557	3.13558	3.24555	3.26623	3.27264
2.60684	2.60081	2.57977	2.64062	2.66857	2.68118	2.64428	2.6709	2.68876	2.60395	2.59071	2.56902	2.59698	2.57011	2.54273	2.64963	2.67461	2.66529	2.58852	2.57033	2.5161	2.65865	2.68211	2.73481	2.66072	2.68578	2.73752	2.58726	2.57427	2.5207	2.59994	2.57741	2.55858	2.64652	2.6685	2.68109
1.966	1.95897	1.94137	1.9949	2.01798	2.03155	1.99842	2.02061	2.0371	1.96355	1.9495	1.93172	1.96649	1.95382	1.94148	1.99526	2.01058	2.20257	1.94695	1.93202	1.88465	2.01253	2.03507	2.07537	2.01702	2.04057	2.0923	1.94611	1.9309	1.88361	1.98023	1.98175	1.98398	1.98385	1.99473	2.00279
1.43408	1.42884	1.41825	1.4541	1.46918	1.47848	1.45619	1.47053	1.48123	1.43248	1.42313	1.41047	1.43637	1.42952	1.42329	1.45157	1.46007	1.58345	1.42324	1.41277	1.38142	1.46484	1.47879	1.50589	1.46823	1.48349	1.51726	1.4204	1.40871	1.37476	1.45258	1.46174	1.47072	1.43909	1.43969	1.43653
1.13185	1.12844	1.12276	1.1435	1.15185	1.15789	1.14547	1.15419	1.16092	1.13009	1.12343	1.11501	1.1349	1.13269	1.13096	1.13952	1.14188	1.20255	1.12639	1.12105	1.10342	1.14893	1.15628	1.17542	1.15196	1.16013	1.18013	1.12342	1.11574	1.09508	1.15164	1.16316	1.17338	1.12243	1.10952	1.0895
1.53596	1.52988	1.52079	1.55303	1.56597	1.57617	1.55557	1.56883	1.57887	1.53383	1.5239	1.51125	1.54107	1.53738	1.5347	1.5468	1.55091	1.58569	1.52721	1.51918	1.49104	1.56112	1.57295	1.60196	1.56577	1.57888	1.61211	1.52289	1.51113	1.47835	1.5661	1.5859	1.60381	1.52193	1.50937	1.4875
1.64069	1.63354	1.6193	1.66698	1.68638	1.69854	1.66728	1.68422	1.6959	1.64083	1.63133	1.61706	1.64175	1.63083	1.62031	1.66446	1.676	1.73803	1.62927	1.61804	1.58052	1.67825	1.69337	1.72959	1.68174	1.7004	1.7397	1.62635	1.61285	1.57452	1.66754	1.68135	1.69511	1.64079	1.63311	1.6173
1.79395	1.78633	1.76779	1.82532	1.84939	1.86226	1.82254	1.84085	1.85224	1.79711	1.79001	1.77649	1.78856	1.76815	1.74768	1.82977	1.85029	2.01835	1.78099	1.76776	1.72442	1.83819	1.85551	1.89805	1.83605	1.85591	1.89387	1.78379	1.77411	1.73822	1.79747	1.7868	1.78908	1.8225	1.83874	1.85172
0.825397	0.82162	0.811423	0.842136	0.855238	0.861728	0.839934	0.849461	0.854557	0.827928	0.825465	0.818803	0.820692	0.807972	0.795205	0.846251	0.858842	0.946092	0.817712	0.809591	0.785808	0.84991	0.859896	0.88474	0.847285	0.858493	0.877302	0.820612	0.815577	0.797953	0.826723	0.820508	0.817465	0.841592	0.852199	0.859839
0.835618	0.832529	0.823644	0.851738	0.864189	0.870443	0.849449	0.857733	0.862524	0.838632	0.836234	0.830477	0.833346	0.823149	0.812413	0.854748	0.865553	0.947893	0.829468	0.822106	0.799529	0.860235	0.870542	0.892623	0.855552	0.864553	0.881439	0.833881	0.830595	0.81576	0.833763	0.824748	0.815064	0.863397	0.884802	0.91615
0.839863	0.835612	0.827498	0.85483	0.8656	0.872356	0.853215	0.860382	0.865844	0.841913	0.837841	0.832204	0.841726	0.835622	0.828999	0.854485	0.860809	0.922441	0.831008	0.821865	0.798796	0.864117	0.875881	0.897808	0.857312	0.864175	0.879369	0.838087	0.836027	0.822311	0.820262	0.796895	0.780253	0.876025	0.901652	0.935946
0.79408	0.789933	0.78312	0.807466	0.816634	0.823055	0.806388	0.812493	0.8179	0.795578	0.79087	0.785588	0.798447	0.795252	0.791397	0.805116	0.808647	0.839883	0.785315	0.776262	0.754456	0.816532	0.828032	0.847743	0.809073	0.814076	0.827569	0.79309	0.791788	0.779604	0.77122	0.743202	0.718347	0.830341	0.854053	0.883173
0.696651	0.69282	0.687279	0.708231	0.715998	0.721891	0.707538	0.712631	0.717617	0.697602	0.692783	0.687986	0.70196	0.700706	0.698717	0.704825	0.706481	0.736506	0.688744	0.680524	0.6611	0.716445	0.726702	0.743543	0.709359	0.712976	0.724438	0.696129	0.695291	0.684828	0.675089	0.647289	0.620065	0.728998	0.749553	0.774463
0.568444	0.565019	0.560522	0.578307	0.584755	0.589962	0.577825	0.582031	0.586403	0.569106	0.564582	0.560356	0.573851	0.573659	0.572961	0.574611	0.575196	0.595812	0.561743	0.554753	0.53812	0.585206	0.593825	0.608015	0.578978	0.581512	0.591184	0.568276	0.567732	0.559017	0.550326	0.526472	0.502503	0.595569	0.612599	0.633931
0.432111	0.428861	0.424755	0.441043	0.446633	0.451332	0.440561	0.444187	0.448079	0.432749	0.428563	0.424745	0.437395	0.437577	0.437264	0.437193	0.437171	0.450735	0.426348	0.420763	0.407182	0.446947	0.454347	0.466413	0.441508	0.443491	0.451744	0.431975	0.431352	0.423188	0.42434	0.424532	0.425077	0.455438	0.47	0.488799
0.406534	0.404042	0.400919	0.413273	0.417278	0.421021	0.412854	0.415958	0.418607	0.406727	0.403704	0.400304	0.409556	0.409585	0.409665	0.409734	0.409795	0.417791	0.405662	0.404792	0.39741	0.414059	0.415972	0.422935	0.414813	0.417314	0.424556	0.404712	0.402286	0.394477	0.415456	0.420436	0.426205	0.404511	0.400913	0.39967
[truncated: 69 more rows]

[truncated: 10 more sheets: Psoas, Quadriceps Femoris, Gemelus, Perineus, Rectus Femoris, Semimembranous, Semitendinous, Biceps Femoris Long Head, Sartorius, Gracilis]
